# Supplementary material for: Hybridization of green synthesized silver nanoparticles with poly(ethylene glycol) methacrylate and their biomedical applications
Source: PeerJ. 2022 Jan 17;10:e12540. doi: 10.7717/peerj.12540 (PMC8772450; doi:10.7717/peerj.12540)
Supplement: Supplemental Information 1 [file peerj-10-12540-s001.csv]

Wavelength	Absorbance
(nm)
	1:02	1:01	2:01	3:01	4:01	5:01	6:01	7:01
200	1.7337	6	6	6	2.7613	6	3.7088	1.9091
201	1.6782	6	6	6	2.6515	6	3.5007	1.8858
202	1.6139	6	6	6	2.6309	6	4.3955	1.8471
203	1.5567	6	6	6	2.5509	6	3.2844	1.8222
204	1.5036	4.2999	6	6	2.4917	6	3.4121	1.7816
205	1.4475	6	6	6	2.4134	6	3.1253	1.7449
206	1.3953	6	6	6	2.3812	6	3.0718	1.7033
207	1.3501	4.9629	4.1053	6	2.3049	6	2.983	1.6631
208	1.3028	3.9109	6	6	2.2609	6	2.968	1.6252
209	1.2566	3.5325	6	6	2.1894	6	2.8607	1.5758
210	1.2119	3.3186	6	6	2.122	6	2.7914	1.5269
211	1.1661	3.2325	3.9584	6	2.0459	6	2.6506	1.4777
212	1.122	3.0394	3.9049	6	1.9789	6	2.5379	1.4243
213	1.0784	2.9376	3.4266	6	1.9013	6	2.4677	1.3662
214	1.0351	2.7998	3.34	6	1.8264	6	2.3721	1.3103
215	0.99481	2.6953	3.1441	6	1.7545	5.1276	2.2703	1.2523
216	0.95566	2.595	2.9857	6	1.6814	4.6349	2.1646	1.195
217	0.91899	2.5236	2.8506	6	1.6059	3.5771	2.071	1.1389
218	0.88464	2.4189	2.7437	6	1.5397	3.2524	1.9723	1.0829
219	0.8508	2.3299	2.6322	6	1.4713	3.1003	1.887	1.0297
220	0.81866	2.2442	2.528	4.2473	1.4056	2.9556	1.803	0.9772
221	0.79019	2.1655	2.4015	3.9499	1.3469	2.8072	1.7234	0.9307
222	0.76255	2.0983	2.3072	3.438	1.2909	2.6541	1.6481	0.88555
223	0.7364	2.0285	2.2185	3.4221	1.2362	2.5305	1.575	0.84358
224	0.71087	1.9654	2.1484	3.2629	1.1874	2.4325	1.5079	0.80475
225	0.68662	1.9051	2.0622	3.0569	1.141	2.3183	1.4477	0.76828
226	0.66252	1.8458	1.9976	2.9721	1.0976	2.2251	1.3895	0.7355
227	0.63891	1.785	1.9189	2.8113	1.0559	2.1376	1.339	0.70428
228	0.6161	1.7285	1.8521	2.7197	1.0184	2.0602	1.2899	0.67635
229	0.59407	1.6718	1.7833	2.6144	0.98237	1.9902	1.2451	0.65097
230	0.57222	1.6185	1.725	2.5197	0.94918	1.9206	1.2028	0.62754
231	0.55015	1.5684	1.6649	2.4259	0.91769	1.8557	1.1648	0.60584
232	0.52925	1.5179	1.6086	2.3526	0.88878	1.8032	1.1299	0.58657
233	0.50948	1.4699	1.556	2.278	0.8613	1.7516	1.0969	0.56939
234	0.49048	1.4244	1.5048	2.2062	0.83716	1.7016	1.0677	0.55334
235	0.47316	1.3832	1.4602	2.1438	0.8146	1.659	1.0415	0.53917
236	0.45734	1.3448	1.4196	2.0808	0.79475	1.6226	1.0179	0.52652
237	0.44354	1.3096	1.3819	2.033	0.77713	1.5881	0.99735	0.51571
238	0.43056	1.2793	1.3497	1.9848	0.7618	1.5561	0.97917	0.50642
239	0.41892	1.2517	1.3204	1.9506	0.74785	1.5288	0.96227	0.49738
240	0.40838	1.2267	1.2927	1.9109	0.73471	1.5046	0.94774	0.49007
241	0.39856	1.2024	1.267	1.8768	0.72354	1.4824	0.93441	0.48354
242	0.38976	1.1792	1.2441	1.8461	0.71345	1.4611	0.92178	0.4773
243	0.3812	1.159	1.2221	1.8197	0.70404	1.4418	0.9115	0.47174
244	0.37323	1.1405	1.2027	1.7925	0.69501	1.4228	0.90062	0.46657
245	0.36623	1.1218	1.1843	1.7653	0.6872	1.4068	0.8918	0.4625
246	0.35911	1.1054	1.1676	1.745	0.68077	1.393	0.8837	0.45853
247	0.35306	1.0894	1.1523	1.7261	0.67462	1.3804	0.87617	0.45542
248	0.34692	1.0753	1.1379	1.7135	0.66948	1.3688	0.87018	0.45225
249	0.3417	1.0627	1.1257	1.6954	0.66556	1.3591	0.86533	0.45027
250	0.33659	1.0507	1.1145	1.6846	0.66162	1.3513	0.86148	0.44801
251	0.3323	1.0398	1.1049	1.6737	0.65928	1.342	0.85822	0.44692
252	0.32849	1.0303	1.0958	1.6666	0.65774	1.3355	0.85569	0.44598
253	0.32492	1.022	1.0875	1.657	0.65649	1.3294	0.85362	0.4453
254	0.32187	1.0146	1.0815	1.6489	0.65611	1.3245	0.85266	0.44494
255	0.31903	1.0075	1.0754	1.6462	0.65491	1.3183	0.85206	0.44426
256	0.3165	1.0015	1.0703	1.6447	0.65486	1.3146	0.85148	0.44431
257	0.31458	0.99611	1.0641	1.6373	0.65493	1.3061	0.85099	0.44403
258	0.31233	0.99093	1.0584	1.6307	0.65344	1.2982	0.85006	0.44298
259	0.31039	0.98567	1.0523	1.6242	0.65227	1.2898	0.84909	0.44236
260	0.30847	0.98087	1.0472	1.6128	0.65002	1.2804	0.84798	0.44123
261	0.30733	0.97595	1.0404	1.6087	0.64785	1.2709	0.84626	0.43974
262	0.30628	0.97266	1.0334	1.5955	0.64584	1.2595	0.84327	0.43806
263	0.30523	0.968	1.0278	1.5801	0.64188	1.2471	0.83988	0.43611
264	0.30402	0.96462	1.021	1.5705	0.63765	1.236	0.83658	0.43325
265	0.30274	0.95951	1.0135	1.5554	0.6329	1.2221	0.83181	0.43101
266	0.30119	0.95446	1.005	1.5408	0.6271	1.2083	0.82629	0.42742
267	0.29992	0.95006	0.9971	1.5254	0.62144	1.1936	0.82007	0.42454
268	0.29777	0.94302	0.9881	1.5079	0.61514	1.1793	0.81362	0.42066
269	0.29539	0.93604	0.97758	1.4892	0.60784	1.1634	0.80603	0.41632
270	0.29342	0.9295	0.96776	1.467	0.60053	1.1504	0.79896	0.41267
271	0.29069	0.92161	0.95715	1.4474	0.59277	1.1348	0.79139	0.40867
272	0.28787	0.91368	0.94663	1.4288	0.58551	1.1185	0.78298	0.40496
273	0.28432	0.90391	0.93343	1.4052	0.57681	1.105	0.77477	0.40009
274	0.28084	0.89423	0.92176	1.3844	0.56845	1.0886	0.76634	0.39603
275	0.27709	0.88375	0.90898	1.3617	0.55986	1.0736	0.75728	0.39078
276	0.27334	0.87407	0.89638	1.3389	0.55185	1.0578	0.74821	0.38626
277	0.2692	0.8629	0.88313	1.317	0.54223	1.0413	0.73863	0.38146
278	0.26523	0.85306	0.86991	1.2957	0.53326	1.0276	0.72896	0.37674
279	0.2617	0.84338	0.85814	1.2733	0.52508	1.0121	0.72075	0.37215
280	0.25806	0.83356	0.8449	1.2542	0.51695	0.9984	0.71251	0.36715
281	0.25433	0.8239	0.83423	1.2318	0.50886	0.98289	0.70321	0.36269
282	0.25128	0.81375	0.82263	1.2115	0.50064	0.96904	0.69531	0.35796
283	0.24718	0.80387	0.81015	1.1922	0.49271	0.95536	0.68574	0.35304
284	0.24356	0.79394	0.79869	1.1742	0.48501	0.94037	0.67765	0.34889
285	0.23961	0.78239	0.78566	1.1527	0.47717	0.9263	0.66893	0.34406
286	0.23523	0.77231	0.77286	1.133	0.46879	0.91224	0.65931	0.33878
287	0.23223	0.76272	0.76139	1.1126	0.46114	0.89799	0.65102	0.33428
288	0.2285	0.75264	0.7502	1.0967	0.45356	0.8851	0.64285	0.33004
289	0.22466	0.74307	0.73884	1.0773	0.44597	0.8712	0.63417	0.3246
290	0.22114	0.73403	0.72735	1.0589	0.43878	0.85827	0.62598	0.32026
291	0.21774	0.7252	0.71654	1.0401	0.43168	0.84511	0.61839	0.31584
292	0.21445	0.71559	0.70626	1.0231	0.42398	0.83216	0.61004	0.31133
293	0.21131	0.70678	0.69498	1.0064	0.41717	0.81926	0.60186	0.30652
294	0.20811	0.69792	0.68509	0.98943	0.40996	0.80557	0.59375	0.30192
295	0.20532	0.69079	0.67588	0.97465	0.40354	0.79239	0.58649	0.29702
296	0.20265	0.68318	0.6657	0.95983	0.39667	0.7793	0.57875	0.2926
297	0.19991	0.67608	0.65661	0.94524	0.39015	0.76739	0.57114	0.28848
298	0.19647	0.6679	0.64688	0.92901	0.38235	0.75272	0.56236	0.2827
299	0.19389	0.66064	0.63622	0.91346	0.37581	0.74027	0.55454	0.27805
300	0.19125	0.65291	0.62757	0.89908	0.36918	0.72753	0.54651	0.27287
301	0.18828	0.6448	0.61744	0.88281	0.3624	0.71332	0.53826	0.26792
302	0.18606	0.63827	0.60765	0.86882	0.35531	0.69903	0.5298	0.263
303	0.18347	0.63075	0.59888	0.85374	0.34855	0.68568	0.52179	0.25724
304	0.18114	0.6256	0.59031	0.84075	0.34204	0.67221	0.51297	0.25254
305	0.17853	0.61805	0.58179	0.82752	0.33583	0.65887	0.50512	0.24749
306	0.17694	0.61196	0.57292	0.81436	0.32985	0.64577	0.49713	0.24262
307	0.17427	0.60595	0.56458	0.80141	0.32286	0.63235	0.48885	0.23717
308	0.1727	0.60033	0.55649	0.78917	0.31644	0.61898	0.4806	0.23209
309	0.1708	0.59464	0.54944	0.77737	0.31076	0.60714	0.47263	0.22722
310	0.16873	0.5898	0.54184	0.76531	0.30502	0.59476	0.4649	0.22221
311	0.16705	0.58433	0.53498	0.75472	0.29965	0.5837	0.45765	0.21759
312	0.16557	0.58004	0.52814	0.7443	0.29447	0.5724	0.45077	0.21267
313	0.1642	0.57525	0.52138	0.73426	0.28886	0.56157	0.44316	0.2086
314	0.16253	0.57042	0.51548	0.7245	0.28372	0.55181	0.43644	0.20459
315	0.16144	0.56657	0.50965	0.7155	0.27981	0.54193	0.42961	0.20062
316	0.15988	0.56208	0.50352	0.70649	0.27512	0.53245	0.423	0.19662
317	0.15869	0.55801	0.49817	0.69748	0.27066	0.52355	0.41641	0.19303
318	0.15751	0.55448	0.49249	0.68833	0.2663	0.5146	0.41008	0.18949
319	0.15671	0.55077	0.48779	0.6809	0.26269	0.50766	0.4047	0.18659
320	0.15462	0.54639	0.48185	0.67305	0.25777	0.49939	0.39839	0.18257
321	0.154	0.54256	0.47723	0.66553	0.25481	0.49262	0.39322	0.17958
322	0.15327	0.53884	0.47285	0.65736	0.25058	0.48556	0.38736	0.17675
323	0.15206	0.53586	0.46775	0.65228	0.24773	0.48012	0.3824	0.17449
324	0.15076	0.53185	0.46333	0.6444	0.24373	0.474	0.37723	0.1717
325	0.1496	0.52811	0.4592	0.63849	0.24064	0.46865	0.37245	0.16934
326	0.14853	0.52432	0.45483	0.63106	0.238	0.46404	0.36855	0.16715
327	0.14705	0.52921	0.45428	0.63337	0.23589	0.46684	0.36637	0.16743
328	0.14757	0.52716	0.4561	0.62527	0.23153	0.46935	0.3695	0.16419
329	0.14748	0.52226	0.45128	0.62759	0.23331	0.46451	0.36053	0.16434
330	0.14627	0.52506	0.44795	0.61795	0.23118	0.45926	0.3596	0.1642
331	0.1448	0.51687	0.44684	0.60971	0.22981	0.45814	0.35364	0.16352
332	0.14307	0.51373	0.44067	0.61075	0.22828	0.45697	0.349	0.16146
333	0.14365	0.50788	0.43529	0.60162	0.2278	0.45807	0.35074	0.16054
334	0.14393	0.49927	0.42671	0.59787	0.22442	0.45711	0.34728	0.1597
335	0.14032	0.49915	0.42881	0.58982	0.22166	0.45841	0.34589	0.16067
336	0.1403	0.49481	0.42427	0.59061	0.22222	0.45778	0.34278	0.16171
337	0.13986	0.4941	0.42492	0.58516	0.21974	0.46299	0.34156	0.16472
338	0.1406	0.48972	0.42258	0.58212	0.22192	0.46599	0.34258	0.16269
339	0.13826	0.4915	0.42002	0.58019	0.22034	0.47197	0.34202	0.16385
340	0.13681	0.48625	0.41882	0.57446	0.22174	0.48074	0.34259	0.16828
341	0.13544	0.47996	0.41546	0.5702	0.22103	0.48523	0.34258	0.16914
342	0.13606	0.47897	0.41219	0.57158	0.22287	0.49026	0.34332	0.17066
343	0.13388	0.47324	0.41114	0.56677	0.21946	0.49304	0.34045	0.17084
344	0.1358	0.47345	0.41203	0.56725	0.22389	0.50115	0.34336	0.17569
345	0.13627	0.46996	0.41307	0.5647	0.22519	0.51164	0.34651	0.17792
346	0.13401	0.46732	0.41172	0.56291	0.22629	0.51681	0.34811	0.18123
347	0.13319	0.46358	0.40989	0.56048	0.22845	0.52932	0.35109	0.18318
348	0.13187	0.4598	0.40707	0.56212	0.22839	0.53281	0.35155	0.18519
349	0.13204	0.45977	0.40995	0.55977	0.23141	0.54065	0.35461	0.18906
350	0.13477	0.45627	0.41004	0.56163	0.22978	0.55013	0.35651	0.19195
351	0.13138	0.45424	0.40671	0.55753	0.2315	0.55701	0.35709	0.19435
352	0.13102	0.45213	0.40728	0.5581	0.233	0.56468	0.35929	0.19677
353	0.13069	0.44955	0.40784	0.55635	0.2356	0.56909	0.3603	0.20036
354	0.13032	0.44828	0.41254	0.55598	0.23942	0.57847	0.36411	0.20244
355	0.13062	0.44395	0.40826	0.55839	0.23912	0.58751	0.36557	0.20755
356	0.1274	0.43945	0.40885	0.55505	0.23972	0.59244	0.36766	0.20945
357	0.12856	0.44016	0.40861	0.55965	0.23961	0.5968	0.37017	0.21205
358	0.12929	0.43742	0.40845	0.55694	0.24337	0.60752	0.37143	0.21505
359	0.12829	0.43756	0.40865	0.55914	0.24614	0.61527	0.37478	0.21976
360	0.1287	0.43575	0.40934	0.56043	0.24883	0.62292	0.37712	0.22255
361	0.12687	0.43309	0.4098	0.55953	0.24897	0.63525	0.37922	0.22456
362	0.12597	0.42865	0.40921	0.56344	0.25211	0.63885	0.38014	0.22679
363	0.12473	0.42598	0.40924	0.55825	0.25282	0.64663	0.38228	0.23039
364	0.12371	0.42151	0.40931	0.56232	0.25419	0.65626	0.38294	0.23328
365	0.1252	0.41976	0.4089	0.55816	0.25616	0.66242	0.38746	0.23497
366	0.12397	0.4194	0.41111	0.56525	0.25876	0.67175	0.38928	0.23895
367	0.12233	0.41859	0.41028	0.56229	0.25949	0.67777	0.39015	0.24136
368	0.12183	0.41556	0.41272	0.56404	0.26331	0.68638	0.39521	0.24381
369	0.12091	0.41338	0.4118	0.56431	0.26396	0.69373	0.39561	0.24573
370	0.12053	0.40999	0.41226	0.56796	0.26592	0.69957	0.39951	0.24992
371	0.12085	0.40929	0.41206	0.56859	0.26956	0.70809	0.39967	0.25359
372	0.12098	0.4078	0.41428	0.56884	0.27152	0.7201	0.40302	0.25467
373	0.11859	0.40417	0.41396	0.57084	0.273	0.72361	0.40408	0.2568
374	0.11958	0.40141	0.41561	0.5731	0.27487	0.72879	0.40538	0.25896
375	0.11817	0.40238	0.41702	0.57419	0.27859	0.73965	0.40878	0.26309
376	0.11954	0.39887	0.4161	0.57467	0.28104	0.74614	0.412	0.26664
377	0.11765	0.39799	0.41838	0.57454	0.28142	0.7591	0.41365	0.26717
378	0.11774	0.3971	0.41849	0.57879	0.28377	0.76058	0.41571	0.26806
379	0.11671	0.39322	0.42083	0.57759	0.28276	0.76817	0.41603	0.27304
380	0.1153	0.39208	0.42167	0.58448	0.2867	0.77407	0.41642	0.27482
381	0.11772	0.39071	0.42686	0.58663	0.2892	0.78606	0.42025	0.27642
382	0.11482	0.39159	0.43085	0.59385	0.29346	0.80613	0.42838	0.27784
383	0.11929	0.38827	0.42964	0.59099	0.29211	0.80181	0.42977	0.28513
384	0.1121	0.38003	0.41782	0.57718	0.29019	0.78372	0.41913	0.27832
385	0.11293	0.37928	0.41949	0.57905	0.29226	0.78926	0.42157	0.28077
386	0.11278	0.37822	0.42038	0.58016	0.2939	0.79473	0.42289	0.28289
387	0.11253	0.37668	0.42107	0.58125	0.29507	0.79925	0.42394	0.28445
388	0.11209	0.3755	0.42183	0.58218	0.29676	0.80432	0.42513	0.28649
389	0.11233	0.37402	0.4225	0.583	0.29771	0.80855	0.42648	0.28795
390	0.11212	0.37314	0.42315	0.58381	0.29893	0.81304	0.42739	0.28966
391	0.11186	0.37165	0.42384	0.58481	0.29999	0.81717	0.42836	0.29098
392	0.11182	0.37076	0.42456	0.58557	0.30123	0.82153	0.42931	0.2928
393	0.11175	0.36947	0.42515	0.58621	0.30208	0.82515	0.43034	0.29392
394	0.11169	0.36851	0.42571	0.58684	0.30321	0.82928	0.43125	0.29557
395	0.11178	0.36764	0.42673	0.58811	0.30429	0.83357	0.43249	0.29716
396	0.11177	0.36675	0.4273	0.58866	0.30533	0.83746	0.43354	0.29874
397	0.11179	0.36561	0.42795	0.58966	0.30621	0.84086	0.43434	0.30003
398	0.11186	0.36487	0.42833	0.5903	0.30712	0.84453	0.43531	0.30159
399	0.11188	0.36405	0.42933	0.5913	0.30824	0.84837	0.43635	0.30291
400	0.11184	0.36314	0.4297	0.59182	0.30906	0.85177	0.43736	0.3044
401	0.1121	0.3624	0.43078	0.593	0.31	0.85556	0.43819	0.3055
402	0.11182	0.36167	0.43087	0.59329	0.31056	0.85849	0.43901	0.30678
403	0.11197	0.36085	0.43173	0.59416	0.31157	0.8618	0.43985	0.30806
404	0.11178	0.36015	0.43201	0.59449	0.31224	0.86521	0.44073	0.30929
405	0.11191	0.35933	0.43281	0.59548	0.31318	0.86839	0.4418	0.31048
406	0.11186	0.35864	0.43311	0.59577	0.3137	0.87137	0.44241	0.31166
407	0.11195	0.3579	0.43378	0.59667	0.31449	0.8744	0.44332	0.31274
408	0.11209	0.35736	0.43415	0.59724	0.31544	0.87773	0.44437	0.31395
409	0.11209	0.35672	0.4348	0.59795	0.3161	0.88058	0.44504	0.31497
410	0.1123	0.35653	0.43541	0.59855	0.31689	0.8838	0.44614	0.31648
411	0.11235	0.35573	0.4361	0.59931	0.31768	0.88657	0.44685	0.31747
412	0.11227	0.35507	0.43637	0.59963	0.31827	0.88928	0.44782	0.31846
413	0.11249	0.35464	0.4371	0.60059	0.31922	0.89218	0.44875	0.31956
414	0.11258	0.35402	0.43741	0.60089	0.31977	0.89499	0.44956	0.32062
415	0.11273	0.35362	0.43807	0.60167	0.32076	0.89784	0.45051	0.32178
416	0.11268	0.35303	0.43834	0.60194	0.32099	0.89993	0.45141	0.32262
417	0.11273	0.35253	0.43907	0.60257	0.32195	0.90268	0.4522	0.32364
418	0.11268	0.35212	0.4392	0.60277	0.32233	0.90491	0.45305	0.32455
419	0.11277	0.35152	0.43966	0.6035	0.32311	0.90743	0.4538	0.32541
420	0.11288	0.35094	0.44027	0.60408	0.32348	0.90954	0.4547	0.32634
421	0.11297	0.35089	0.44058	0.60472	0.32459	0.91238	0.45598	0.32744
422	0.11306	0.35027	0.44063	0.605	0.32522	0.91452	0.45684	0.32814
423	0.11296	0.34998	0.44089	0.60521	0.32577	0.91661	0.45755	0.32891
424	0.11303	0.3493	0.44119	0.60547	0.32616	0.9183	0.45816	0.3296
425	0.1129	0.34892	0.44152	0.60599	0.32693	0.92017	0.45919	0.33049
426	0.11292	0.34857	0.44168	0.60607	0.32735	0.92132	0.45984	0.33118
427	0.11278	0.34812	0.44173	0.60638	0.3277	0.92316	0.46055	0.33192
428	0.11263	0.34741	0.44196	0.60619	0.32788	0.92428	0.46109	0.33246
429	0.11246	0.34707	0.44191	0.60637	0.32828	0.92563	0.46171	0.33324
430	0.11269	0.34647	0.44205	0.6064	0.32871	0.92671	0.46241	0.33383
431	0.11236	0.34625	0.4422	0.60656	0.32929	0.92809	0.46307	0.33441
432	0.11228	0.34565	0.44199	0.60657	0.32946	0.92862	0.46371	0.33493
433	0.11207	0.34538	0.44216	0.60654	0.32986	0.93007	0.46443	0.33558
434	0.11191	0.34468	0.44197	0.60643	0.32994	0.9301	0.46479	0.33568
435	0.11187	0.34464	0.44187	0.60633	0.33032	0.9308	0.46547	0.33655
436	0.1117	0.34411	0.44211	0.6061	0.33052	0.93128	0.46608	0.33697
437	0.11132	0.34373	0.44171	0.60618	0.33083	0.93154	0.46647	0.33724
438	0.111	0.34322	0.4416	0.60594	0.33055	0.93156	0.46694	0.33745
439	0.11093	0.34286	0.4415	0.60569	0.33121	0.93202	0.46714	0.33788
440	0.11073	0.34242	0.44111	0.6051	0.3311	0.93175	0.46787	0.33812
441	0.1103	0.34202	0.44082	0.60484	0.33118	0.93159	0.46827	0.33847
442	0.10992	0.34142	0.44067	0.60436	0.33102	0.93104	0.46864	0.33836
443	0.1099	0.34144	0.44028	0.60418	0.3313	0.93124	0.46881	0.33881
444	0.10939	0.3407	0.43972	0.60342	0.33111	0.93045	0.46912	0.33865
445	0.10901	0.3402	0.43921	0.6026	0.33087	0.92948	0.46946	0.33897
446	0.10878	0.33937	0.4388	0.60244	0.33067	0.92874	0.46944	0.33878
447	0.10845	0.33926	0.43839	0.60162	0.33061	0.92799	0.46978	0.33905
448	0.108	0.33871	0.43786	0.60108	0.33047	0.92734	0.46996	0.3391
449	0.10768	0.33835	0.43728	0.60033	0.33013	0.92599	0.47018	0.33899
450	0.1072	0.33781	0.43662	0.59952	0.32977	0.92461	0.47025	0.33885
451	0.10683	0.33736	0.43596	0.59845	0.32956	0.92323	0.4705	0.3388
452	0.10642	0.33674	0.43539	0.59757	0.3293	0.92187	0.47059	0.33855
453	0.10611	0.33643	0.43455	0.59666	0.32896	0.92017	0.47066	0.33847
454	0.10566	0.33597	0.4339	0.59579	0.32841	0.91841	0.4706	0.33816
455	0.10501	0.33532	0.43295	0.59459	0.32805	0.91673	0.47068	0.33797
456	0.10471	0.33492	0.43247	0.59369	0.32761	0.91495	0.47076	0.33772
457	0.10421	0.33441	0.43133	0.59237	0.32717	0.91269	0.47078	0.33728
458	0.10391	0.33379	0.43061	0.59148	0.32675	0.9109	0.47074	0.33716
459	0.10338	0.33339	0.42962	0.59001	0.32627	0.90868	0.47069	0.33669
460	0.10295	0.33279	0.42873	0.58891	0.32575	0.90622	0.47067	0.33616
461	0.10233	0.33214	0.42747	0.58744	0.32494	0.90382	0.47038	0.33569
462	0.10182	0.33174	0.42657	0.58615	0.32458	0.90139	0.47029	0.33526
463	0.10116	0.33097	0.42524	0.58433	0.3237	0.89854	0.47013	0.33479
464	0.10073	0.33037	0.42464	0.58323	0.32307	0.8962	0.4698	0.33428
465	0.10026	0.33007	0.42309	0.58153	0.32234	0.89314	0.46986	0.33389
466	0.09995	0.32963	0.42245	0.58045	0.32205	0.89041	0.46988	0.33337
467	0.0995	0.32898	0.42094	0.57871	0.32113	0.88762	0.46947	0.33285
468	0.09894	0.32852	0.4201	0.57734	0.32061	0.885	0.46933	0.33227
469	0.09836	0.32789	0.41855	0.57545	0.31959	0.88163	0.46901	0.33145
470	0.09779	0.32715	0.41736	0.57384	0.31875	0.87879	0.46855	0.33063
471	0.09724	0.32645	0.41589	0.57205	0.3178	0.87535	0.46829	0.32987
472	0.09669	0.32592	0.41475	0.57034	0.31706	0.87218	0.46784	0.32925
473	0.09618	0.32519	0.41313	0.56841	0.31609	0.86894	0.4675	0.32838
474	0.09553	0.32452	0.41175	0.56658	0.31538	0.8655	0.46699	0.32755
475	0.09511	0.32391	0.41029	0.56472	0.31437	0.86207	0.46665	0.32679
476	0.09456	0.32316	0.40888	0.56286	0.31359	0.85892	0.4662	0.32611
477	0.09378	0.32231	0.40701	0.56057	0.31237	0.85513	0.4658	0.32509
478	0.09311	0.3216	0.40554	0.55859	0.31147	0.85169	0.46523	0.32427
479	0.09258	0.32068	0.40387	0.55629	0.31032	0.84756	0.46464	0.32305
480	0.09209	0.32039	0.4024	0.55441	0.30958	0.84428	0.46425	0.32241
481	0.09152	0.31942	0.40063	0.55213	0.30816	0.84019	0.46354	0.32128
482	0.09088	0.31869	0.39901	0.55004	0.30727	0.83679	0.46312	0.32046
483	0.09036	0.31784	0.39734	0.54761	0.3061	0.83269	0.46259	0.31941
484	0.08972	0.31727	0.39565	0.54559	0.30513	0.82866	0.46212	0.31845
485	0.08918	0.31651	0.39393	0.54327	0.30396	0.82475	0.46153	0.31735
486	0.08866	0.3158	0.3921	0.54091	0.3028	0.82097	0.46084	0.31654
487	0.08816	0.31481	0.39031	0.53836	0.30175	0.81669	0.46023	0.31535
488	0.08736	0.31413	0.38835	0.53579	0.30032	0.81286	0.45945	0.31422
489	0.08686	0.31329	0.38656	0.53337	0.29917	0.80855	0.45892	0.31312
490	0.08626	0.31252	0.38466	0.53087	0.29799	0.80445	0.4582	0.31199
491	0.08573	0.31143	0.38281	0.52825	0.29671	0.80008	0.45747	0.31069
492	0.08512	0.31074	0.38066	0.52564	0.29549	0.79618	0.45658	0.30971
493	0.08455	0.30978	0.37876	0.52296	0.29409	0.79184	0.45605	0.30836
494	0.08396	0.30888	0.37675	0.52031	0.2928	0.78757	0.45519	0.30726
495	0.08322	0.30777	0.37483	0.51755	0.29142	0.7833	0.45434	0.30594
496	0.08269	0.30696	0.3727	0.51475	0.29005	0.77896	0.4535	0.30477
497	0.08218	0.30602	0.37081	0.51224	0.28879	0.77471	0.45269	0.30357
498	0.08159	0.30525	0.36875	0.5092	0.28744	0.77032	0.45195	0.30235
499	0.08095	0.30401	0.36653	0.50631	0.2859	0.76582	0.4508	0.30085
500	0.08034	0.30298	0.36439	0.50331	0.28437	0.76118	0.44989	0.29955
501	0.07982	0.30206	0.36226	0.50035	0.28286	0.75661	0.44905	0.29815
502	0.07919	0.30106	0.3599	0.49721	0.28138	0.75224	0.44797	0.2969
503	0.0786	0.30002	0.35789	0.49428	0.27971	0.74776	0.44695	0.29548
504	0.07804	0.29902	0.35558	0.49119	0.2783	0.7431	0.44598	0.29426
505	0.07738	0.29778	0.35332	0.48811	0.27663	0.73855	0.44485	0.29263
506	0.07675	0.29692	0.35099	0.48484	0.27495	0.73382	0.44393	0.29123
507	0.07632	0.29583	0.34908	0.48175	0.27357	0.72943	0.44283	0.28986
508	0.07562	0.2948	0.3466	0.47845	0.27167	0.72456	0.44163	0.28837
509	0.07505	0.29357	0.34431	0.47531	0.26991	0.71987	0.44035	0.28677
510	0.07443	0.29249	0.34197	0.47198	0.26835	0.71498	0.4393	0.28539
511	0.07387	0.29134	0.33969	0.46868	0.26662	0.71033	0.43804	0.28389
512	0.0733	0.29032	0.33719	0.46511	0.26472	0.70543	0.43689	0.28235
513	0.07269	0.28913	0.33488	0.46181	0.2631	0.70071	0.43566	0.28075
514	0.07219	0.28797	0.3323	0.45832	0.26114	0.69583	0.43437	0.27915
515	0.07138	0.28688	0.32998	0.45501	0.25943	0.69095	0.43312	0.27773
516	0.07073	0.28575	0.32729	0.45134	0.25752	0.68568	0.43174	0.27595
517	0.07042	0.28457	0.32495	0.44793	0.25571	0.68098	0.4305	0.27438
518	0.06961	0.28328	0.32242	0.44409	0.25362	0.67569	0.42906	0.27257
519	0.06913	0.28214	0.31997	0.4407	0.25171	0.67094	0.42759	0.27106
520	0.06857	0.28106	0.31751	0.43704	0.24988	0.66585	0.42626	0.26942
521	0.06794	0.27966	0.31508	0.43348	0.24793	0.66086	0.42464	0.26771
522	0.06745	0.27848	0.3125	0.42962	0.24568	0.65577	0.42344	0.26609
523	0.06683	0.27725	0.31001	0.42625	0.24385	0.6508	0.42175	0.26432
524	0.06633	0.27604	0.30747	0.42261	0.24184	0.64575	0.42041	0.26255
525	0.06576	0.27489	0.30504	0.41885	0.23991	0.64065	0.41866	0.26084
526	0.06513	0.27361	0.30246	0.41524	0.23765	0.63546	0.41715	0.25913
527	0.06458	0.27236	0.30005	0.4117	0.23578	0.6305	0.41565	0.25736
528	0.06408	0.27102	0.2974	0.40773	0.2336	0.62513	0.41384	0.25552
529	0.06346	0.26983	0.29497	0.40403	0.23145	0.62014	0.41211	0.25352
530	0.06281	0.26865	0.29237	0.4003	0.22949	0.61498	0.41041	0.25182
531	0.06231	0.26726	0.28973	0.39653	0.2272	0.60977	0.40868	0.24994
532	0.06184	0.26603	0.28734	0.39291	0.22519	0.60476	0.40719	0.24822
533	0.06111	0.2647	0.28467	0.38894	0.22302	0.59943	0.40512	0.24616
534	0.06057	0.26342	0.28214	0.38516	0.2209	0.59415	0.40339	0.24433
535	0.06012	0.26217	0.27965	0.38137	0.2188	0.58891	0.40145	0.24246
536	0.05952	0.26061	0.27707	0.37753	0.21644	0.58361	0.39958	0.24046
537	0.05906	0.25937	0.27458	0.37393	0.21444	0.57854	0.3978	0.23869
538	0.05858	0.25809	0.27214	0.3703	0.21222	0.57338	0.39602	0.23684
539	0.05799	0.25677	0.26962	0.3664	0.21012	0.56824	0.39391	0.23486
540	0.05743	0.25552	0.26691	0.36274	0.20782	0.56292	0.39187	0.2329
541	0.05687	0.25418	0.26436	0.35891	0.20567	0.55781	0.38976	0.23097
542	0.05633	0.25274	0.2618	0.35522	0.20349	0.55252	0.38779	0.22902
543	0.05586	0.25155	0.25926	0.3515	0.20144	0.54739	0.38574	0.22711
544	0.05534	0.25014	0.25683	0.34779	0.199	0.54216	0.38357	0.2249
545	0.05481	0.24887	0.25434	0.34409	0.19693	0.53696	0.38163	0.22303
546	0.05418	0.24738	0.25171	0.34038	0.19458	0.53163	0.37932	0.22088
547	0.05379	0.24615	0.24918	0.33667	0.19242	0.5265	0.37712	0.21896
548	0.05324	0.24484	0.24677	0.33315	0.19033	0.52137	0.37498	0.21688
549	0.05272	0.24347	0.24431	0.3295	0.18804	0.51615	0.3727	0.21486
550	0.05227	0.24212	0.24195	0.32595	0.18587	0.51108	0.37048	0.21295
551	0.05181	0.24096	0.23953	0.32234	0.18367	0.50611	0.36814	0.21089
552	0.05115	0.23962	0.23726	0.31893	0.18153	0.50091	0.36596	0.20888
553	0.0508	0.23845	0.23505	0.31558	0.17955	0.49615	0.36374	0.20702
554	0.05028	0.23707	0.2327	0.31211	0.17742	0.49125	0.36139	0.20494
555	0.04983	0.23575	0.23039	0.30874	0.17529	0.4863	0.35913	0.20293
556	0.04945	0.23441	0.22807	0.3054	0.1732	0.48137	0.35683	0.20096
557	0.0489	0.23306	0.22591	0.30201	0.17111	0.47646	0.35449	0.19894
558	0.04835	0.23171	0.22353	0.29869	0.16888	0.47149	0.35196	0.19682
559	0.04792	0.23045	0.22143	0.29551	0.16696	0.46665	0.3497	0.19492
560	0.0477	0.22907	0.21927	0.29222	0.16494	0.46189	0.34743	0.19313
561	0.04687	0.22735	0.21644	0.28843	0.16245	0.45655	0.34466	0.19079
562	0.04651	0.22609	0.21458	0.28558	0.1605	0.45198	0.34218	0.1887
563	0.04598	0.22498	0.2124	0.28229	0.1585	0.44736	0.34	0.18691
564	0.04562	0.22385	0.2104	0.27962	0.15669	0.44286	0.33771	0.18501
565	0.04515	0.22253	0.20823	0.27631	0.15454	0.43798	0.33521	0.18301
566	0.04464	0.2211	0.20627	0.27343	0.15262	0.43349	0.33276	0.18104
567	0.04424	0.21994	0.20402	0.27031	0.15056	0.42875	0.33034	0.17901
568	0.04391	0.21865	0.20228	0.26766	0.14899	0.42453	0.32802	0.17715
569	0.04346	0.21747	0.20022	0.26462	0.14697	0.41993	0.32571	0.17521
570	0.04299	0.21627	0.19825	0.26183	0.14526	0.4156	0.32331	0.17329
571	0.04255	0.21491	0.1962	0.25887	0.14325	0.41114	0.32072	0.17132
572	0.0423	0.21375	0.19445	0.25638	0.14156	0.4069	0.3184	0.16961
573	0.04183	0.21242	0.1924	0.25344	0.13949	0.40233	0.31591	0.16758
574	0.04134	0.2112	0.19057	0.25071	0.13781	0.3982	0.31358	0.16574
575	0.04098	0.20993	0.18864	0.24802	0.13595	0.39391	0.3112	0.16379
576	0.04064	0.20895	0.18692	0.24547	0.13453	0.38996	0.30871	0.1621
577	0.04022	0.20754	0.18498	0.24274	0.13254	0.38545	0.30639	0.15999
578	0.0399	0.20658	0.1832	0.24025	0.13096	0.38149	0.304	0.1582
579	0.0395	0.20515	0.18144	0.23753	0.12923	0.37715	0.30153	0.15639
580	0.03884	0.20412	0.1796	0.23517	0.12784	0.37361	0.29892	0.15478
581	0.03878	0.20288	0.1778	0.23262	0.12599	0.3694	0.29684	0.15282
582	0.03855	0.2018	0.17645	0.2305	0.12482	0.36576	0.2945	0.15131
583	0.038	0.20028	0.17469	0.22785	0.12273	0.36162	0.29218	0.14955
584	0.03761	0.19937	0.17319	0.22571	0.12169	0.35829	0.28991	0.14795
585	0.03743	0.19837	0.17155	0.22323	0.11995	0.35429	0.28763	0.14618
586	0.037	0.19718	0.16966	0.22074	0.11856	0.35062	0.28518	0.14464
587	0.03681	0.19605	0.16849	0.2187	0.11673	0.3466	0.28306	0.14297
588	0.03622	0.19499	0.16672	0.21633	0.11559	0.34341	0.2804	0.14115
589	0.03615	0.19392	0.1653	0.21419	0.11416	0.33988	0.27849	0.13954
590	0.03577	0.19307	0.1639	0.21212	0.11294	0.33643	0.27634	0.13825
591	0.03556	0.19191	0.16239	0.20992	0.11134	0.33284	0.27394	0.13654
592	0.03511	0.19097	0.16091	0.20773	0.11006	0.32955	0.27167	0.13511
593	0.03481	0.18974	0.15946	0.20565	0.10863	0.32606	0.26945	0.13343
594	0.03449	0.18883	0.15809	0.20357	0.10731	0.32282	0.26729	0.13201
595	0.03424	0.18774	0.15673	0.20175	0.10616	0.31948	0.26523	0.13051
596	0.03398	0.18681	0.1554	0.19958	0.10489	0.31627	0.26316	0.12918
597	0.03367	0.18574	0.15412	0.19765	0.10354	0.31295	0.26089	0.12758
598	0.0333	0.18463	0.15258	0.19562	0.10226	0.3097	0.25878	0.12623
599	0.03302	0.18375	0.15144	0.19378	0.10108	0.30672	0.25677	0.12481
600	0.03266	0.18279	0.15005	0.19189	0.09982	0.30359	0.25461	0.12348
601	0.03244	0.18184	0.14884	0.19003	0.0987	0.30055	0.25251	0.12204
602	0.0321	0.18079	0.1476	0.18811	0.09755	0.29748	0.25041	0.12074
603	0.03187	0.17995	0.14635	0.18647	0.09635	0.29444	0.24845	0.1194
604	0.03164	0.17895	0.14518	0.18464	0.09524	0.29145	0.24647	0.11815
605	0.03137	0.17794	0.14391	0.18289	0.09408	0.28849	0.24434	0.11671
606	0.03111	0.17719	0.14284	0.18104	0.09304	0.28573	0.24247	0.11558
607	0.0309	0.17627	0.14171	0.17939	0.09188	0.28287	0.24043	0.1143
608	0.03056	0.17528	0.14052	0.17763	0.09088	0.28008	0.23851	0.11306
609	0.03036	0.17438	0.13936	0.17594	0.0898	0.27725	0.23658	0.11182
610	0.0301	0.1735	0.13824	0.1743	0.08881	0.27453	0.23476	0.1106
611	0.0299	0.17269	0.13723	0.17266	0.0878	0.27209	0.233	0.10949
612	0.02972	0.17195	0.13609	0.1712	0.08676	0.26939	0.23118	0.10835
613	0.02947	0.17109	0.13514	0.16957	0.08586	0.26689	0.2293	0.10719
614	0.02919	0.17028	0.13409	0.16809	0.08496	0.26431	0.2275	0.1061
615	0.02896	0.16942	0.13305	0.16664	0.08397	0.26186	0.22576	0.10495
616	0.02882	0.16869	0.13216	0.16519	0.08312	0.25936	0.22394	0.10392
617	0.02864	0.1679	0.13105	0.1637	0.08221	0.25681	0.22219	0.10288
618	0.02832	0.16703	0.13009	0.1623	0.0812	0.2544	0.22054	0.1018
619	0.02806	0.16624	0.12908	0.16078	0.08031	0.25206	0.2189	0.10078
620	0.02793	0.16557	0.12823	0.15951	0.07956	0.24981	0.21738	0.09989
621	0.02761	0.16466	0.1272	0.15799	0.07859	0.24738	0.21548	0.09867
622	0.02754	0.16409	0.12637	0.15682	0.07802	0.24512	0.21406	0.09781
623	0.0273	0.16333	0.12542	0.15552	0.07706	0.24286	0.21251	0.09684
624	0.02712	0.16262	0.12461	0.15418	0.07638	0.24068	0.21096	0.09601
625	0.02696	0.16185	0.12373	0.15287	0.07554	0.23848	0.2094	0.09494
626	0.02687	0.16126	0.12291	0.15179	0.07477	0.23641	0.20789	0.09421
627	0.0265	0.16039	0.12207	0.15056	0.07402	0.23441	0.20637	0.09315
628	0.02639	0.15971	0.12131	0.14941	0.07343	0.23239	0.20484	0.09238
629	0.02619	0.15897	0.12036	0.14818	0.07251	0.23015	0.20331	0.09133
630	0.02615	0.15833	0.11955	0.14705	0.07189	0.22807	0.2019	0.09056
631	0.0258	0.15759	0.11871	0.14581	0.0711	0.22593	0.20042	0.08969
632	0.02562	0.15697	0.11789	0.14472	0.07044	0.22399	0.19902	0.08881
633	0.02558	0.15636	0.11717	0.14366	0.06977	0.22205	0.19762	0.08804
634	0.02536	0.15577	0.11644	0.14257	0.06918	0.22013	0.19635	0.08729
635	0.02526	0.15506	0.11564	0.14143	0.0684	0.21821	0.1948	0.08637
636	0.02495	0.15442	0.11488	0.1404	0.06783	0.21636	0.19351	0.08559
637	0.02478	0.15371	0.11411	0.1393	0.06709	0.21447	0.19208	0.08486
638	0.0246	0.15307	0.11338	0.13827	0.06647	0.21267	0.19088	0.08402
639	0.02455	0.15252	0.11268	0.13732	0.06592	0.21089	0.18967	0.08339
640	0.02416	0.15169	0.11183	0.13627	0.0652	0.20904	0.18829	0.08245
641	0.0241	0.15127	0.11126	0.13537	0.0647	0.20734	0.18707	0.08183
642	0.02408	0.15052	0.11063	0.1344	0.06424	0.20554	0.18585	0.08118
643	0.02388	0.1501	0.11001	0.13342	0.06373	0.20396	0.18468	0.08049
644	0.02361	0.14935	0.10924	0.13255	0.06307	0.20227	0.18337	0.07986
645	0.02354	0.14896	0.10858	0.13166	0.06245	0.20071	0.18227	0.07902
646	0.02337	0.14834	0.10796	0.1307	0.06195	0.19902	0.18102	0.07848
647	0.02323	0.14773	0.1073	0.12981	0.06131	0.19745	0.17998	0.07777
648	0.0231	0.14723	0.1066	0.12892	0.0608	0.19585	0.1787	0.07705
649	0.02302	0.14667	0.1061	0.12819	0.06036	0.19436	0.17773	0.07655
650	0.02287	0.14621	0.1055	0.12747	0.05999	0.1928	0.17664	0.07601
651	0.0227	0.14563	0.10495	0.12677	0.05936	0.19127	0.17552	0.0753
652	0.02255	0.14507	0.10423	0.12582	0.05886	0.18958	0.17441	0.07474
653	0.02251	0.14449	0.1036	0.1252	0.0584	0.18812	0.17327	0.07403
654	0.02227	0.14399	0.10308	0.12431	0.05789	0.1868	0.17234	0.07339
655	0.0222	0.14352	0.10261	0.1238	0.05748	0.18541	0.17136	0.07289
656	0.02206	0.14292	0.1019	0.12299	0.05697	0.18391	0.17034	0.07227
657	0.02199	0.14255	0.10154	0.12228	0.0566	0.18257	0.16926	0.07175
658	0.02191	0.14202	0.10089	0.12146	0.05608	0.18121	0.16826	0.07123
659	0.02178	0.14147	0.10047	0.12073	0.05578	0.17995	0.16725	0.07059
660	0.0215	0.14093	0.09981	0.1199	0.05513	0.17861	0.16632	0.07007
661	0.02145	0.14051	0.09946	0.11938	0.05492	0.17733	0.16541	0.06966
662	0.02129	0.13992	0.09867	0.11852	0.0544	0.17599	0.16439	0.06898
663	0.02116	0.1394	0.09823	0.11769	0.05393	0.17467	0.16333	0.06837
664	0.02102	0.13893	0.09764	0.11697	0.0535	0.17337	0.16247	0.06799
665	0.02087	0.13839	0.09714	0.11636	0.05314	0.17216	0.16158	0.0674
666	0.0209	0.13799	0.09672	0.11555	0.05285	0.17104	0.16074	0.06695
667	0.02066	0.13749	0.09617	0.11498	0.05242	0.16984	0.15974	0.06652
668	0.02062	0.13703	0.09569	0.11437	0.05207	0.16864	0.15887	0.06597
669	0.02051	0.1365	0.09518	0.11393	0.05172	0.16743	0.15799	0.06542
670	0.02032	0.13588	0.09468	0.11338	0.05111	0.16619	0.15698	0.06495
671	0.02026	0.13558	0.09433	0.11287	0.05094	0.16524	0.15618	0.06447
672	0.02019	0.13528	0.09379	0.11226	0.05052	0.16405	0.15535	0.06403
673	0.02001	0.13481	0.09333	0.11173	0.05016	0.16298	0.15455	0.06362
674	0.01995	0.13434	0.09272	0.1111	0.04977	0.16175	0.15379	0.06313
675	0.01967	0.13405	0.09249	0.11061	0.04957	0.16088	0.15303	0.06279
676	0.01981	0.1336	0.09205	0.11008	0.04919	0.15981	0.15235	0.0624
677	0.01971	0.13319	0.09155	0.10935	0.0488	0.15881	0.15145	0.0619
678	0.01946	0.13272	0.09104	0.10876	0.04828	0.15754	0.15065	0.06139
679	0.01949	0.13231	0.09056	0.10823	0.04806	0.15649	0.14984	0.06105
680	0.01937	0.13167	0.09	0.10751	0.04768	0.15532	0.14891	0.06056
681	0.01922	0.13129	0.08993	0.10705	0.04759	0.15458	0.1483	0.06035
682	0.01912	0.13083	0.08937	0.10618	0.04711	0.15325	0.14742	0.05988
683	0.01898	0.13044	0.08886	0.10549	0.04682	0.15254	0.14673	0.05941
684	0.01897	0.13001	0.08847	0.10493	0.0465	0.15157	0.14599	0.05927
685	0.01887	0.12966	0.08809	0.10468	0.04626	0.15008	0.14513	0.05865
686	0.01885	0.12931	0.08773	0.10407	0.04597	0.14923	0.14451	0.05837
687	0.01859	0.12881	0.08736	0.10347	0.0456	0.14825	0.14375	0.05794
688	0.01848	0.12848	0.08693	0.10299	0.04533	0.14728	0.1431	0.05768
689	0.01849	0.1281	0.08662	0.10247	0.04515	0.14639	0.14233	0.05721
690	0.01842	0.12769	0.08623	0.10204	0.04484	0.14547	0.14167	0.05691
691	0.01838	0.12739	0.08588	0.10163	0.04458	0.14468	0.14098	0.05654
692	0.01822	0.12697	0.08549	0.10103	0.04426	0.14379	0.14028	0.05621
693	0.01816	0.12662	0.08514	0.10054	0.044	0.14311	0.13973	0.05582
694	0.01815	0.12632	0.08483	0.10019	0.04381	0.14233	0.13908	0.05558
695	0.01809	0.12595	0.08456	0.09976	0.04358	0.14149	0.13839	0.05523
696	0.01792	0.12556	0.08408	0.09947	0.04321	0.14057	0.13768	0.05485
697	0.01783	0.12524	0.08374	0.09913	0.04301	0.1397	0.13702	0.05452
698	0.01778	0.12483	0.08329	0.09884	0.04276	0.13889	0.13639	0.05419
699	0.01773	0.1245	0.08297	0.09846	0.04247	0.13807	0.13579	0.05398
700	0.01763	0.12413	0.08264	0.09797	0.04226	0.13739	0.13522	0.05364
701	0.01758	0.12392	0.08242	0.09737	0.04199	0.1367	0.13463	0.0533
702	0.01748	0.12352	0.08187	0.09681	0.04175	0.13582	0.1339	0.05291
703	0.01746	0.12328	0.08174	0.09627	0.04159	0.13531	0.1334	0.05278
704	0.01724	0.12288	0.08139	0.09574	0.04132	0.13446	0.13266	0.05244
705	0.01716	0.12235	0.0809	0.09499	0.04104	0.13372	0.13205	0.05205
706	0.01708	0.12204	0.08062	0.09444	0.0407	0.13289	0.13146	0.05174
707	0.01715	0.12178	0.08039	0.09409	0.04062	0.13236	0.13089	0.05159
708	0.01706	0.1214	0.08	0.09352	0.04039	0.13158	0.13043	0.05123
709	0.0169	0.12111	0.07965	0.0929	0.04009	0.13095	0.12971	0.05087
710	0.01689	0.12078	0.07937	0.09245	0.03992	0.13028	0.12913	0.05061
711	0.0168	0.12043	0.07908	0.09197	0.03963	0.12964	0.12853	0.05033
712	0.01671	0.12018	0.07881	0.09149	0.03951	0.12897	0.12802	0.05005
713	0.01658	0.11978	0.07846	0.09106	0.0393	0.1283	0.12741	0.04977
714	0.01656	0.1195	0.07811	0.09073	0.03905	0.12778	0.12688	0.04959
715	0.01658	0.11924	0.07784	0.09047	0.03889	0.12715	0.12633	0.04929
716	0.01645	0.11884	0.07753	0.09014	0.03865	0.12644	0.12569	0.04895
717	0.01632	0.1185	0.07726	0.0897	0.03844	0.12575	0.12514	0.04871
718	0.01635	0.1183	0.07703	0.08937	0.03831	0.12537	0.12471	0.04855
719	0.01622	0.11798	0.07664	0.08868	0.03799	0.12462	0.12411	0.04821
720	0.01621	0.11779	0.07641	0.08833	0.0379	0.12419	0.12363	0.048
721	0.01607	0.11734	0.07606	0.08772	0.03759	0.12348	0.12304	0.04763
722	0.01614	0.11721	0.07587	0.08736	0.03755	0.12313	0.12262	0.04755
723	0.01604	0.11691	0.07553	0.08683	0.03728	0.12238	0.12213	0.04731
724	0.01599	0.11662	0.07531	0.08643	0.03709	0.12189	0.12161	0.04694
725	0.01591	0.11635	0.07499	0.08605	0.0369	0.12122	0.12106	0.04671
726	0.01583	0.1159	0.0746	0.08544	0.03661	0.12057	0.12047	0.04641
727	0.01576	0.11562	0.0744	0.08506	0.03643	0.12002	0.11993	0.04614
728	0.01577	0.11534	0.0742	0.08469	0.03633	0.11965	0.11949	0.04597
729	0.0157	0.11507	0.07389	0.08419	0.03613	0.11893	0.11899	0.04575
730	0.01562	0.11487	0.07357	0.08387	0.03592	0.11844	0.11846	0.04543
731	0.01557	0.11443	0.07324	0.08331	0.03576	0.11789	0.11801	0.04527
732	0.01546	0.11423	0.07304	0.08287	0.03557	0.11735	0.11753	0.04504
733	0.01543	0.11391	0.0727	0.08234	0.03533	0.11674	0.11701	0.04474
734	0.01547	0.11371	0.07253	0.08194	0.03526	0.11624	0.11655	0.04462
735	0.01539	0.11333	0.07225	0.08151	0.03507	0.11572	0.11606	0.04441
736	0.01537	0.11319	0.07203	0.08111	0.0349	0.11523	0.11564	0.0442
737	0.01526	0.11276	0.07174	0.08064	0.03469	0.11464	0.11512	0.04389
738	0.01519	0.1125	0.07144	0.08032	0.03452	0.11422	0.1147	0.04375
739	0.01514	0.11231	0.07121	0.07993	0.03431	0.11374	0.11407	0.04348
740	0.01502	0.11189	0.07096	0.07947	0.03427	0.11318	0.11366	0.04321
741	0.01504	0.11167	0.07077	0.07923	0.034	0.11275	0.11332	0.04304
742	0.01493	0.11145	0.07046	0.07881	0.03381	0.1122	0.11268	0.04266
743	0.01498	0.11121	0.07029	0.07849	0.03367	0.11174	0.11239	0.04256
744	0.01487	0.11097	0.07007	0.07809	0.03357	0.11138	0.11194	0.04235
745	0.01481	0.1107	0.06975	0.07775	0.03339	0.1108	0.11144	0.04211
746	0.01479	0.11041	0.06945	0.07739	0.03325	0.11028	0.11097	0.04201
747	0.01473	0.11021	0.06925	0.07695	0.03303	0.1098	0.11059	0.04181
748	0.0147	0.11002	0.06923	0.07659	0.03303	0.10938	0.11031	0.04167
749	0.01474	0.10981	0.06894	0.07617	0.03285	0.109	0.10987	0.04151
750	0.01457	0.10939	0.06852	0.07573	0.03266	0.10841	0.10927	0.04124
751	0.01451	0.10936	0.06838	0.07534	0.0325	0.10799	0.1088	0.04102
752	0.01443	0.10896	0.06807	0.07497	0.03234	0.10744	0.10834	0.0409
753	0.01443	0.10879	0.06786	0.07453	0.03226	0.10699	0.10806	0.0407
754	0.01442	0.10858	0.06769	0.07416	0.03197	0.10664	0.1076	0.04047
755	0.01429	0.10833	0.06748	0.07396	0.03183	0.10606	0.10717	0.04029
756	0.01441	0.1082	0.06727	0.07367	0.03179	0.10571	0.10678	0.04
757	0.01425	0.10793	0.06698	0.07313	0.03157	0.10516	0.10639	0.03989
758	0.01418	0.10777	0.06676	0.07283	0.03142	0.10474	0.10602	0.0397
759	0.01417	0.10744	0.06653	0.07244	0.0313	0.1043	0.10545	0.03951
760	0.01409	0.10714	0.06625	0.07215	0.03107	0.10373	0.10512	0.03909
761	0.01414	0.10715	0.06625	0.0719	0.03103	0.10343	0.10475	0.03909
762	0.01422	0.10711	0.06602	0.0716	0.03085	0.10297	0.10445	0.03901
763	0.01399	0.10662	0.06563	0.07111	0.03074	0.10245	0.10388	0.0388
764	0.01392	0.10641	0.06558	0.07077	0.03059	0.10209	0.10358	0.03854
765	0.01389	0.10601	0.0652	0.07038	0.03041	0.10149	0.10305	0.03833
766	0.01377	0.10589	0.06515	0.07026	0.03032	0.10117	0.10252	0.03818
767	0.01375	0.10552	0.06482	0.06978	0.03003	0.10062	0.10228	0.03801
768	0.01381	0.10545	0.06465	0.06958	0.02991	0.10023	0.1019	0.03784
769	0.01376	0.10516	0.06443	0.06929	0.02979	0.09983	0.10149	0.0377
770	0.01363	0.10506	0.06422	0.06906	0.02973	0.0995	0.1011	0.03755
771	0.01363	0.10479	0.064	0.06873	0.02951	0.09903	0.10071	0.03735
772	0.0135	0.10444	0.06365	0.06823	0.02928	0.09845	0.1004	0.03699
773	0.01362	0.10444	0.06359	0.06817	0.02931	0.09821	0.10001	0.03696
774	0.01355	0.10431	0.06339	0.06784	0.02916	0.0979	0.09973	0.03685
775	0.01351	0.10414	0.06327	0.06761	0.02903	0.09763	0.09942	0.03677
776	0.01349	0.10396	0.06309	0.06741	0.02901	0.09718	0.09906	0.03674
777	0.01338	0.10379	0.063	0.06727	0.02892	0.09686	0.09878	0.03646
778	0.01333	0.10353	0.06277	0.06694	0.02878	0.09638	0.09852	0.03638
779	0.01339	0.10344	0.06263	0.06677	0.02882	0.09618	0.09816	0.03624
780	0.01328	0.1034	0.06243	0.06648	0.0287	0.09569	0.09772	0.03605
781	0.01323	0.10315	0.06227	0.06621	0.02853	0.0953	0.09753	0.03593
782	0.01326	0.10286	0.06203	0.06599	0.02827	0.09488	0.09715	0.03578
783	0.01326	0.10282	0.0618	0.06572	0.02827	0.09459	0.0968	0.03557
784	0.01313	0.10247	0.06156	0.06549	0.02791	0.09405	0.09633	0.03539
785	0.01301	0.10238	0.06146	0.06527	0.02799	0.09388	0.09617	0.03535
786	0.01301	0.1023	0.06133	0.065	0.02798	0.09371	0.09588	0.03519
787	0.01289	0.10204	0.06114	0.06472	0.0277	0.09326	0.09543	0.03501
788	0.01295	0.10191	0.06112	0.06453	0.02769	0.09272	0.09517	0.03487
789	0.01289	0.10176	0.06085	0.06436	0.02758	0.09255	0.09483	0.03477
790	0.01279	0.10144	0.06049	0.06401	0.0273	0.09209	0.09446	0.03453
791	0.01269	0.10129	0.06037	0.06368	0.02723	0.09177	0.09414	0.03433
792	0.01259	0.10088	0.06001	0.06352	0.027	0.09138	0.09379	0.03411
793	0.01266	0.10096	0.06006	0.06329	0.02707	0.09108	0.09351	0.03405
794	0.01268	0.10072	0.06012	0.06337	0.02711	0.09094	0.09328	0.03398
795	0.01259	0.10044	0.05977	0.06292	0.02685	0.09048	0.09283	0.03375
796	0.01246	0.10024	0.05943	0.06268	0.02659	0.08993	0.09243	0.03355
797	0.01261	0.10001	0.05951	0.06261	0.0267	0.08967	0.09229	0.03358
798	0.01251	0.09983	0.05926	0.06248	0.02663	0.08934	0.09195	0.03343
799	0.01237	0.0996	0.0591	0.06221	0.02626	0.089	0.09165	0.03314
800	0.01221	0.09928	0.05873	0.06185	0.02619	0.08851	0.09141	0.03306
