# Supplementary material for: Hybridization of green synthesized silver nanoparticles with poly(ethylene glycol) methacrylate and their biomedical applications
Source: PeerJ. 2022 Jan 17;10:e12540. doi: 10.7717/peerj.12540 (PMC8772450; doi:10.7717/peerj.12540)
Supplement: Supplemental Information 2 [file peerj-10-12540-s002.csv]

Wavelength	Absorbance
(nm)
	50�C	60�C	70�C	80�C	90�C	100�C
200	7.19979	7.18695	7.2311	5.72609	7.14629	6
201	7.06275	7.05209	7.09194	5.80867	7.01866	6
202	6.92683	6.91831	6.95409	5.88317	6.89195	6
203	6.79204	6.78561	6.81753	5.94957	6.76617	6
204	6.65837	6.65398	6.68227	6.00789	6.64131	6
205	6.52583	6.52342	6.54832	6.05811	6.51737	6
206	6.39441	6.39394	6.41566	6.10025	6.39436	6
207	6.26412	6.26553	6.2843	6.1343	6.27227	6
208	6.13495	6.13819	6.15424	6.16027	6.15111	6
209	6.00691	6.01193	6.02548	6.17814	6.03087	6
210	5.88	5.88674	5.89802	6.18793	5.91156	6
211	5.7542	5.76263	5.77186	6.18963	5.79317	6
212	5.62954	5.63959	5.647	6.18324	5.6757	6
213	5.506	5.51763	5.52344	6.16876	5.55916	6
214	5.38358	5.39674	5.40117	6.14619	5.44354	6
215	5.26229	5.27692	5.28021	6.20633	5.32884	6
216	5.14212	5.15818	5.16054	6.23423	5.21507	6
217	5.02308	5.04051	5.04218	6.2264	5.10222	6
218	4.90516	4.92392	4.92511	6.1841	4.9903	6
219	4.78837	4.8084	4.80935	6.10473	4.8793	6
220	4.67271	4.69396	4.69488	5.99115	4.76923	6
221	4.55816	4.58059	4.58171	5.84518	4.66008	6.16387
222	4.44475	4.46829	4.46984	5.6688	4.55185	6.22656
223	4.33246	4.35707	4.35927	5.46504	4.44455	6.16757
224	4.22129	4.24692	4.25	5.23702	4.33817	5.97992
225	4.11125	4.13785	4.14203	4.9881	4.23271	5.68506
226	4.00233	4.02985	4.03536	4.72187	4.12818	5.30031
227	3.89454	3.92292	3.92998	4.44292	4.02458	4.84877
228	3.78788	3.81707	3.82591	4.15522	3.92189	4.35436
229	3.68234	3.71229	3.72314	3.86336	3.82013	3.8443
230	3.57792	3.60859	3.62166	3.57185	3.7193	3.34691
231	3.47463	3.50596	3.52149	3.28551	3.61939	2.89274
232	3.37246	3.40441	3.42261	3.00892	3.5204	2.51444
233	3.22776	3.26014	3.32503	2.74679	3.37809	2.24446
234	3.08473	3.11747	3.18663	2.50406	3.23724	2.1172
235	2.94375	2.97682	3.05001	2.28591	3.09831	2.16753
236	2.80527	2.83863	2.91559	2.09726	2.96164	2.1086
237	2.66963	2.70328	2.78377	1.94332	2.82777	2.04993
238	2.53728	2.57115	2.65485	1.82923	2.69702	1.9918
239	2.40866	2.44271	2.52923	1.76045	2.56992	1.94577
240	2.28412	2.31837	2.40736	1.74207	2.44677	1.90583
241	2.16414	2.19855	2.28959	1.77916	2.32805	1.87233
242	2.04915	2.08367	2.17633	1.7818	2.21421	1.84307
243	1.93957	1.97418	2.06796	1.7688	2.10562	1.8179
244	1.83583	1.87048	1.96484	1.75135	2.00274	1.79602
245	1.73836	1.77307	1.86739	1.73585	1.90601	1.77732
246	1.64765	1.68234	1.776	1.72352	1.81582	1.76205
247	1.56411	1.59871	1.69104	1.71156	1.73259	1.74953
248	1.48821	1.52271	1.61294	1.7026	1.65673	1.74013
249	1.42044	1.45476	1.54214	1.69486	1.58878	1.7335
250	1.36126	1.39536	1.47903	1.68769	1.52912	1.72839
251	1.31117	1.34496	1.42406	1.68114	1.47824	1.72593
252	1.27067	1.30406	1.37767	1.67467	1.4366	1.72513
253	1.24027	1.27316	1.34028	1.66788	1.40467	1.72586
254	1.22044	1.25278	1.31235	1.66067	1.38295	1.72745
255	1.21171	1.2434	1.29429	1.6531	1.37187	1.72969
256	1.21454	1.2455	1.28654	1.64463	1.37188	1.73202
257	1.22948	1.25959	1.28957	1.63511	1.3835	1.73409
258	1.25705	1.2862	1.30381	1.62421	1.40724	1.73591
259	1.29776	1.29948	1.32973	1.61191	1.44354	1.73687
260	1.29949	1.33316	1.36779	1.59795	1.47725	1.73656
261	1.29071	1.32707	1.39279	1.58224	1.48056	1.73455
262	1.27909	1.31814	1.39412	1.56498	1.47632	1.7308
263	1.26567	1.30559	1.38666	1.54612	1.46883	1.72481
264	1.25031	1.29166	1.37697	1.52563	1.45983	1.71645
265	1.23388	1.27637	1.36588	1.5039	1.44952	1.70659
266	1.21631	1.25985	1.35346	1.48098	1.43782	1.69427
267	1.19763	1.24238	1.33989	1.45712	1.42486	1.68019
268	1.17807	1.22393	1.32499	1.43237	1.41082	1.66443
269	1.1578	1.20457	1.30909	1.40718	1.39567	1.64683
270	1.13681	1.18453	1.29237	1.38195	1.37972	1.62781
271	1.11529	1.16394	1.27472	1.35657	1.36301	1.60765
272	1.09331	1.14278	1.25642	1.33145	1.34564	1.58692
273	1.07098	1.12125	1.23759	1.30651	1.32769	1.56568
274	1.04838	1.09939	1.21821	1.28196	1.30925	1.54377
275	1.02562	1.07726	1.19836	1.25784	1.29034	1.52163
276	1.00269	1.05498	1.17816	1.23428	1.27102	1.49982
277	0.97969	1.03251	1.15757	1.21118	1.25143	1.47801
278	0.95671	1.01001	1.13675	1.18862	1.23155	1.45672
279	0.93383	0.98758	1.11563	1.16672	1.2114	1.43592
280	0.91117	0.96528	1.0944	1.14543	1.19118	1.41542
281	0.88881	0.94323	1.07318	1.12471	1.17095	1.39529
282	0.86686	0.92153	1.05198	1.10457	1.15073	1.37562
283	0.84539	0.90026	1.0309	1.08505	1.13059	1.35621
284	0.82448	0.87943	1.01001	1.06613	1.1107	1.33694
285	0.80421	0.85912	0.98946	1.04762	1.09105	1.31783
286	0.7846	0.83944	0.96925	1.02967	1.07175	1.29901
287	0.76573	0.82049	0.94946	1.01229	1.05288	1.28032
288	0.74762	0.8022	0.93022	0.99531	1.03441	1.26145
289	0.73033	0.78468	0.91147	0.97854	1.01654	1.24307
290	0.71373	0.76787	0.89328	0.96206	0.99915	1.225
291	0.69784	0.75168	0.87571	0.94583	0.98228	1.20732
292	0.68263	0.73611	0.85871	0.92991	0.96594	1.19005
293	0.668	0.72115	0.84225	0.91423	0.95008	1.17305
294	0.65393	0.70672	0.82602	0.89873	0.93471	1.15617
295	0.6402	0.69257	0.81025	0.88348	0.91949	1.13947
296	0.62693	0.67885	0.795	0.86855	0.90457	1.12314
297	0.61411	0.66564	0.78031	0.8539	0.89028	1.10695
298	0.60182	0.65289	0.7662	0.83941	0.87644	1.09088
299	0.58992	0.64062	0.75264	0.82528	0.86298	1.07514
300	0.57854	0.62887	0.73953	0.81151	0.85014	1.05971
301	0.5675	0.61746	0.72686	0.79796	0.83779	1.04444
302	0.55707	0.6064	0.71471	0.78476	0.82578	1.02928
303	0.54689	0.59587	0.70292	0.77193	0.81417	1.01469
304	0.53709	0.58562	0.69141	0.75944	0.80298	1.00032
305	0.52757	0.57575	0.68036	0.7473	0.79214	0.98644
306	0.51846	0.56633	0.66988	0.73553	0.78183	0.97296
307	0.50959	0.55723	0.65971	0.72415	0.7718	0.95993
308	0.50115	0.54847	0.64994	0.71322	0.7622	0.94721
309	0.4931	0.54008	0.64058	0.70268	0.75289	0.93506
310	0.48538	0.53207	0.63157	0.69263	0.74393	0.92319
311	0.47803	0.52442	0.6229	0.683	0.7353	0.91177
312	0.471	0.51719	0.61454	0.67378	0.72699	0.90071
313	0.46441	0.51029	0.60653	0.66435	0.71918	0.89011
314	0.4582	0.50382	0.59892	0.65515	0.71177	0.87985
315	0.45237	0.4977	0.59173	0.64705	0.70459	0.87011
316	0.447	0.49205	0.58494	0.63949	0.69784	0.86066
317	0.44208	0.48679	0.57851	0.63269	0.69142	0.85157
318	0.4375	0.48196	0.57253	0.62674	0.68536	0.84276
319	0.43334	0.47751	0.5669	0.62159	0.67967	0.83439
320	0.42956	0.47347	0.56164	0.6169	0.67428	0.8243
321	0.42617	0.46976	0.55673	0.61256	0.66922	0.81545
322	0.42321	0.46647	0.55229	0.60881	0.66459	0.80927
323	0.42061	0.46355	0.54819	0.60544	0.66027	0.80436
324	0.41841	0.46107	0.54447	0.60253	0.65627	0.80242
325	0.41659	0.45893	0.5411	0.60017	0.65268	0.80156
326	0.41517	0.45722	0.53814	0.59791	0.64941	0.80105
327	0.41407	0.45585	0.53554	0.5963	0.6464	0.80123
328	0.41336	0.45477	0.53325	0.59496	0.64364	0.80054
329	0.41299	0.45405	0.53124	0.5935	0.64118	0.79923
330	0.41289	0.45362	0.52962	0.59222	0.63908	0.79668
331	0.41309	0.45347	0.52827	0.5911	0.63717	0.79342
332	0.41357	0.4536	0.52714	0.59024	0.63555	0.78854
333	0.41434	0.454	0.52639	0.58934	0.63416	0.78212
334	0.41541	0.45469	0.52583	0.58861	0.63306	0.77366
335	0.41667	0.45562	0.52555	0.58781	0.63211	0.76732
336	0.41811	0.45674	0.52552	0.58716	0.63134	0.76225
337	0.41979	0.45811	0.52571	0.58644	0.63076	0.75703
338	0.42166	0.45969	0.52604	0.58568	0.63038	0.75294
339	0.42373	0.46136	0.52664	0.58471	0.6302	0.74829
340	0.426	0.4633	0.52742	0.5837	0.63021	0.74384
341	0.42845	0.46538	0.52832	0.58262	0.63034	0.74026
342	0.43101	0.46762	0.52938	0.58227	0.63059	0.73596
343	0.43376	0.46999	0.53063	0.58277	0.63097	0.73214
344	0.43654	0.47246	0.532	0.58312	0.63135	0.72869
345	0.43946	0.475	0.53347	0.58397	0.63196	0.72577
346	0.44251	0.47768	0.53516	0.58521	0.63268	0.72287
347	0.44558	0.48048	0.53702	0.58615	0.63336	0.72027
348	0.44889	0.48334	0.53888	0.58714	0.63423	0.71847
349	0.45211	0.48618	0.54079	0.58837	0.63515	0.71696
350	0.45528	0.48908	0.54279	0.58972	0.63635	0.71566
351	0.45847	0.49204	0.54549	0.59122	0.63747	0.71358
352	0.46229	0.49554	0.54816	0.59309	0.63929	0.71143
353	0.46606	0.499	0.55087	0.59498	0.64106	0.71005
354	0.46978	0.50242	0.5536	0.5967	0.64283	0.70856
355	0.47348	0.5058	0.55632	0.59879	0.64457	0.70758
356	0.47714	0.50915	0.55905	0.60068	0.64629	0.70629
357	0.48074	0.51244	0.56178	0.60251	0.648	0.70565
358	0.48429	0.51568	0.56448	0.60464	0.64969	0.70525
359	0.48778	0.51886	0.56718	0.60683	0.65135	0.70444
360	0.49145	0.52225	0.56986	0.60906	0.65333	0.70417
361	0.49514	0.52573	0.57282	0.61146	0.65565	0.70401
362	0.49886	0.52915	0.57593	0.61398	0.65788	0.70477
363	0.50251	0.53258	0.57909	0.61636	0.66013	0.70516
364	0.50617	0.53597	0.58227	0.61897	0.66253	0.70545
365	0.50971	0.53925	0.58537	0.62149	0.6648	0.70574
366	0.51325	0.54252	0.58843	0.62421	0.66707	0.70635
367	0.51651	0.54583	0.59147	0.62718	0.66939	0.70706
368	0.51984	0.549	0.59454	0.63032	0.6718	0.70784
369	0.52306	0.55221	0.59752	0.63355	0.67414	0.7087
370	0.52634	0.55539	0.60052	0.63786	0.67659	0.7096
371	0.5295	0.55845	0.60364	0.64181	0.67889	0.71101
372	0.53272	0.56149	0.60671	0.64549	0.68124	0.71204
373	0.5358	0.56451	0.60965	0.64902	0.68353	0.71348
374	0.53879	0.56749	0.61261	0.65219	0.68585	0.71579
375	0.54176	0.57038	0.61552	0.65489	0.68811	0.71759
376	0.54466	0.57322	0.61832	0.65766	0.69038	0.71994
377	0.54756	0.57601	0.62107	0.6602	0.69268	0.72435
378	0.55039	0.57879	0.62381	0.66242	0.69488	0.727
379	0.55319	0.5815	0.62654	0.66462	0.69697	0.72885
380	0.55598	0.58423	0.62926	0.66661	0.69916	0.72934
381	0.55868	0.58685	0.63196	0.6683	0.70128	0.72909
382	0.56129	0.58947	0.63459	0.66987	0.7034	0.72828
383	0.56389	0.59202	0.63718	0.67141	0.7055	0.72651
384	0.56643	0.59452	0.63976	0.67286	0.70751	0.72456
385	0.56894	0.59694	0.64225	0.67419	0.70954	0.72252
386	0.57143	0.59941	0.64473	0.67542	0.7116	0.72055
387	0.57386	0.6018	0.64719	0.67656	0.71355	0.71955
388	0.57626	0.60417	0.64963	0.67776	0.71545	0.71905
389	0.5786	0.60642	0.65193	0.6791	0.71733	0.71913
390	0.58091	0.60867	0.65422	0.68025	0.7191	0.72113
391	0.58312	0.61082	0.65647	0.68149	0.72079	0.72478
392	0.58533	0.61292	0.6587	0.68296	0.72248	0.72613
393	0.58747	0.61502	0.66083	0.68467	0.72419	0.72756
394	0.58955	0.61706	0.66284	0.68669	0.72586	0.72899
395	0.59164	0.61908	0.66485	0.68897	0.7274	0.73035
396	0.5937	0.62111	0.66685	0.6914	0.72895	0.73166
397	0.59574	0.62311	0.66873	0.69413	0.73045	0.7329
398	0.59775	0.62509	0.67059	0.69719	0.73191	0.7341
399	0.59969	0.627	0.67246	0.69914	0.73327	0.73523
400	0.60165	0.62889	0.67419	0.70114	0.73462	0.73632
401	0.60365	0.6308	0.67596	0.70308	0.73596	0.7373
402	0.60561	0.63267	0.67764	0.70495	0.73728	0.73823
403	0.60758	0.6345	0.67929	0.70677	0.73856	0.73906
404	0.60954	0.63641	0.68088	0.70852	0.73975	0.73983
405	0.61147	0.63824	0.6825	0.71021	0.74087	0.74052
406	0.61338	0.64006	0.68403	0.71182	0.74199	0.74113
407	0.6153	0.64185	0.68554	0.71338	0.74308	0.74165
408	0.61718	0.64364	0.68709	0.71484	0.74415	0.74208
409	0.61913	0.64544	0.68862	0.71626	0.74533	0.74242
410	0.62106	0.64729	0.69011	0.71762	0.74639	0.74267
411	0.62296	0.64913	0.69161	0.71893	0.74744	0.74284
412	0.62495	0.65092	0.69316	0.72017	0.74864	0.74292
413	0.62679	0.65275	0.69464	0.72134	0.74979	0.74292
414	0.6288	0.65469	0.69604	0.72244	0.75102	0.74281
415	0.63098	0.65669	0.69755	0.72348	0.75206	0.74263
416	0.63324	0.65871	0.69916	0.72447	0.75329	0.74238
417	0.63491	0.66022	0.70083	0.72539	0.75384	0.74208
418	0.63658	0.66171	0.70186	0.72623	0.75435	0.7417
419	0.63821	0.66316	0.70287	0.72701	0.75479	0.74132
420	0.6398	0.66455	0.7038	0.72773	0.75514	0.74082
421	0.64135	0.66591	0.70468	0.72837	0.75543	0.74022
422	0.64285	0.6672	0.70548	0.72892	0.75563	0.73953
423	0.6443	0.66845	0.70622	0.72941	0.75576	0.73878
424	0.64571	0.66963	0.70689	0.72982	0.7558	0.73786
425	0.64708	0.67077	0.70749	0.73015	0.75578	0.73685
426	0.64839	0.67185	0.70803	0.73041	0.75568	0.73571
427	0.64965	0.67289	0.7085	0.7306	0.7555	0.7345
428	0.65085	0.67386	0.7089	0.7307	0.75524	0.73311
429	0.65201	0.67478	0.70922	0.73073	0.75491	0.73169
430	0.65311	0.67563	0.70948	0.73067	0.75451	0.73016
431	0.65415	0.67644	0.70967	0.73054	0.75403	0.72856
432	0.65514	0.67718	0.70979	0.73033	0.75347	0.72685
433	0.65608	0.67785	0.70984	0.73004	0.75285	0.72513
434	0.65697	0.67848	0.70983	0.72965	0.75214	0.72326
435	0.65779	0.67903	0.70974	0.72919	0.75137	0.72133
436	0.65855	0.67953	0.70958	0.72866	0.75052	0.71933
437	0.65924	0.67995	0.70935	0.72808	0.7496	0.71728
438	0.65988	0.68031	0.70905	0.72743	0.74861	0.71508
439	0.66046	0.68061	0.70868	0.72672	0.74754	0.71285
440	0.66097	0.68084	0.70824	0.72591	0.74641	0.71054
441	0.66142	0.681	0.70773	0.72505	0.74521	0.70817
442	0.66181	0.6811	0.70715	0.72412	0.74394	0.7057
443	0.66213	0.68113	0.70651	0.72313	0.7426	0.70323
444	0.66238	0.68109	0.70579	0.72208	0.74119	0.70066
445	0.66256	0.68098	0.70501	0.72097	0.73972	0.69804
446	0.66268	0.6808	0.70415	0.71979	0.73818	0.69537
447	0.66272	0.68055	0.70323	0.71855	0.73657	0.69266
448	0.66269	0.68022	0.70223	0.71723	0.7349	0.68986
449	0.66259	0.67983	0.70117	0.71585	0.73317	0.687
450	0.66241	0.67937	0.70004	0.71441	0.73138	0.68409
451	0.66217	0.67883	0.69885	0.71291	0.72952	0.68112
452	0.66185	0.67822	0.69758	0.71134	0.72759	0.67805
453	0.66147	0.67753	0.69625	0.70971	0.72562	0.67493
454	0.66101	0.67679	0.69486	0.70804	0.72359	0.67172
455	0.66049	0.67598	0.6934	0.70629	0.72151	0.66848
456	0.6599	0.67511	0.69189	0.70448	0.71938	0.66518
457	0.65923	0.67415	0.69033	0.70262	0.71719	0.66182
458	0.65849	0.67314	0.68868	0.7007	0.71495	0.65841
459	0.65768	0.67204	0.68698	0.69872	0.71265	0.65499
460	0.6568	0.67088	0.68521	0.69669	0.71031	0.6515
461	0.65585	0.66965	0.68339	0.6946	0.70791	0.64798
462	0.65483	0.66835	0.6815	0.69245	0.70545	0.64445
463	0.65374	0.66699	0.67956	0.69025	0.70295	0.64086
464	0.65258	0.66555	0.67756	0.688	0.7004	0.63724
465	0.65133	0.66404	0.67549	0.6857	0.6978	0.63358
466	0.65002	0.66248	0.67337	0.68334	0.69514	0.62986
467	0.64865	0.66084	0.67119	0.68093	0.69244	0.62608
468	0.64719	0.65914	0.66895	0.67846	0.6897	0.62229
469	0.64567	0.65737	0.66666	0.67595	0.6869	0.61847
470	0.64408	0.65554	0.66431	0.67338	0.68407	0.61459
471	0.64243	0.65364	0.66191	0.67077	0.68118	0.61064
472	0.64071	0.65168	0.65945	0.66811	0.67826	0.60671
473	0.63892	0.64965	0.65695	0.66541	0.67529	0.60273
474	0.63706	0.64757	0.65438	0.66265	0.67229	0.59874
475	0.63514	0.64542	0.65176	0.65984	0.66924	0.59472
476	0.63315	0.64321	0.64909	0.65699	0.66615	0.5907
477	0.63111	0.64093	0.64637	0.65409	0.66302	0.5866
478	0.629	0.63861	0.6436	0.65114	0.65985	0.58254
479	0.62683	0.63621	0.64079	0.64813	0.65665	0.57844
480	0.6246	0.63377	0.63792	0.6451	0.6534	0.57432
481	0.62231	0.63127	0.63501	0.64201	0.65011	0.57015
482	0.61996	0.62871	0.63206	0.63888	0.6468	0.56597
483	0.61755	0.6261	0.62906	0.6357	0.64345	0.56175
484	0.61509	0.62344	0.62601	0.6325	0.64006	0.55752
485	0.61257	0.62072	0.62292	0.62926	0.63665	0.55327
486	0.60998	0.61794	0.61978	0.62599	0.6332	0.54904
487	0.60734	0.61511	0.6166	0.62267	0.62971	0.54478
488	0.60464	0.61223	0.61337	0.61933	0.62619	0.54055
489	0.60188	0.60929	0.61011	0.61595	0.62265	0.53629
490	0.59906	0.60631	0.6068	0.61253	0.61906	0.53206
491	0.59619	0.60327	0.60344	0.60908	0.61545	0.5278
492	0.59326	0.60017	0.60004	0.60559	0.6118	0.52362
493	0.59027	0.59702	0.5966	0.60207	0.60813	0.5194
494	0.58723	0.59381	0.59311	0.5985	0.60442	0.51518
495	0.58413	0.59057	0.58958	0.59492	0.60068	0.51093
496	0.58098	0.58726	0.58602	0.5913	0.59692	0.50671
497	0.57779	0.58391	0.58241	0.58764	0.59313	0.50251
498	0.57452	0.58051	0.57877	0.58394	0.58931	0.49831
499	0.57121	0.57705	0.57509	0.58023	0.58547	0.49411
500	0.56783	0.57355	0.57137	0.57648	0.5816	0.48992
501	0.56441	0.57	0.56761	0.57271	0.5777	0.48577
502	0.56094	0.5664	0.56382	0.56889	0.57379	0.48161
503	0.55741	0.56275	0.55999	0.56505	0.56984	0.47743
504	0.55383	0.55906	0.55612	0.56118	0.56588	0.47328
505	0.5502	0.55532	0.55222	0.55727	0.56188	0.46913
506	0.54651	0.55153	0.54829	0.55332	0.55787	0.46502
507	0.54278	0.5477	0.54432	0.54934	0.55384	0.4609
508	0.539	0.54382	0.54033	0.54534	0.54979	0.45681
509	0.53516	0.5399	0.5363	0.5413	0.54571	0.45271
510	0.53128	0.53593	0.53224	0.53721	0.54162	0.44864
511	0.52736	0.53193	0.52815	0.53312	0.53751	0.44457
512	0.52338	0.52788	0.52404	0.529	0.53338	0.44052
513	0.51937	0.5238	0.51989	0.52484	0.52924	0.43651
514	0.51531	0.51968	0.51573	0.52066	0.52509	0.43251
515	0.51121	0.51552	0.51153	0.51646	0.52092	0.42856
516	0.50707	0.51132	0.50731	0.51224	0.51673	0.42459
517	0.50288	0.50708	0.50306	0.508	0.51254	0.42067
518	0.49865	0.50281	0.49878	0.50373	0.50833	0.4168
519	0.49438	0.49851	0.49449	0.49945	0.5041	0.41298
520	0.49006	0.49417	0.49017	0.49515	0.49986	0.40918
521	0.48572	0.48979	0.48583	0.49084	0.49561	0.40543
522	0.48134	0.4854	0.48148	0.4865	0.49135	0.40171
523	0.47692	0.48096	0.47711	0.48216	0.48708	0.39801
524	0.47247	0.47651	0.47271	0.47781	0.48281	0.39432
525	0.468	0.47203	0.46831	0.47346	0.47853	0.39067
526	0.46349	0.46753	0.46389	0.46909	0.47425	0.38705
527	0.45896	0.46301	0.45946	0.46473	0.46996	0.38346
528	0.4544	0.45846	0.45503	0.46036	0.46567	0.37985
529	0.44983	0.45391	0.45059	0.456	0.4614	0.37629
530	0.44525	0.44935	0.44615	0.45164	0.45712	0.37273
531	0.44065	0.44477	0.4417	0.44728	0.45285	0.36922
532	0.43602	0.44018	0.43724	0.44291	0.44858	0.36575
533	0.43139	0.43557	0.43279	0.43854	0.44431	0.36233
534	0.42674	0.43096	0.42833	0.43417	0.44004	0.35891
535	0.42209	0.42635	0.42388	0.42981	0.43579	0.35555
536	0.41742	0.42173	0.41942	0.42544	0.43154	0.35222
537	0.41275	0.41711	0.41498	0.42106	0.4273	0.34893
538	0.40808	0.4125	0.41053	0.41669	0.42307	0.34566
539	0.40341	0.40788	0.4061	0.41234	0.41885	0.34243
540	0.39875	0.40327	0.40168	0.40799	0.41465	0.33922
541	0.39409	0.39867	0.39727	0.40365	0.41046	0.33602
542	0.38944	0.39408	0.39288	0.39933	0.40629	0.33283
543	0.38479	0.3895	0.38851	0.39502	0.40213	0.32966
544	0.38017	0.38493	0.38415	0.39072	0.398	0.32652
545	0.37555	0.38038	0.37981	0.38645	0.39389	0.32341
546	0.37095	0.37585	0.37548	0.3822	0.38979	0.32034
547	0.36636	0.37133	0.37117	0.37799	0.38572	0.31732
548	0.36179	0.36681	0.36689	0.37379	0.38166	0.31431
549	0.35724	0.36233	0.36262	0.36961	0.37763	0.31137
550	0.3527	0.35787	0.35838	0.36546	0.37362	0.30847
551	0.34821	0.35343	0.35417	0.36132	0.36964	0.30562
552	0.34373	0.34902	0.34997	0.35722	0.36568	0.30279
553	0.33927	0.34463	0.34581	0.35315	0.36176	0.29998
554	0.33485	0.34027	0.34167	0.3491	0.35785	0.29727
555	0.33045	0.33594	0.33757	0.34508	0.35398	0.29454
556	0.32608	0.33164	0.33349	0.3411	0.35014	0.29182
557	0.32175	0.32737	0.32944	0.33716	0.34633	0.28911
558	0.31746	0.32314	0.32543	0.33325	0.34255	0.2864
559	0.3132	0.31895	0.32145	0.32937	0.3388	0.28372
560	0.30898	0.3148	0.31751	0.32551	0.33508	0.28107
561	0.30479	0.31068	0.31361	0.32169	0.3314	0.27843
562	0.30065	0.3066	0.30975	0.3179	0.32775	0.27583
563	0.29655	0.30256	0.30592	0.31415	0.32414	0.27327
564	0.29249	0.29857	0.30213	0.31042	0.32057	0.27076
565	0.28848	0.29461	0.29838	0.30674	0.31703	0.26829
566	0.28451	0.2907	0.29467	0.30309	0.31353	0.26585
567	0.28059	0.28683	0.291	0.29947	0.31006	0.26344
568	0.27671	0.283	0.28737	0.2959	0.30663	0.26113
569	0.27288	0.27922	0.28379	0.29237	0.30325	0.25881
570	0.2691	0.27549	0.28025	0.28889	0.2999	0.2565
571	0.26537	0.27181	0.27675	0.28544	0.29659	0.2542
572	0.26169	0.26818	0.2733	0.28204	0.29332	0.25193
573	0.25806	0.26459	0.2699	0.27869	0.29009	0.24965
574	0.25448	0.26105	0.26653	0.2754	0.28691	0.2474
575	0.25094	0.25756	0.26322	0.27215	0.28376	0.24518
576	0.24745	0.25411	0.25994	0.26891	0.28065	0.24301
577	0.24402	0.25071	0.25671	0.26572	0.27758	0.24085
578	0.24063	0.24736	0.25352	0.26258	0.27455	0.23874
579	0.23728	0.24405	0.25037	0.25949	0.27155	0.23663
580	0.23399	0.24079	0.24726	0.25645	0.26859	0.23456
581	0.23074	0.23757	0.2442	0.25344	0.26567	0.23253
582	0.22753	0.2344	0.24118	0.25048	0.26279	0.23055
583	0.22438	0.23128	0.2382	0.24757	0.25995	0.22858
584	0.22128	0.22821	0.23526	0.24469	0.25714	0.22665
585	0.21823	0.22519	0.23237	0.24187	0.25438	0.22473
586	0.21523	0.22221	0.22952	0.23908	0.25166	0.22287
587	0.21227	0.21927	0.22672	0.23634	0.24897	0.22098
588	0.20937	0.21639	0.22395	0.23364	0.24633	0.21916
589	0.20651	0.21355	0.22123	0.23098	0.24372	0.21736
590	0.2037	0.21075	0.21854	0.22836	0.24115	0.2156
591	0.20093	0.208	0.2159	0.22577	0.23861	0.21382
592	0.19822	0.2053	0.21331	0.22322	0.23612	0.21208
593	0.19555	0.20265	0.21076	0.22071	0.23366	0.21034
594	0.19291	0.20002	0.20825	0.21822	0.23123	0.20864
595	0.19032	0.19744	0.20577	0.21577	0.22883	0.20694
596	0.18777	0.1949	0.20333	0.21337	0.22647	0.20527
597	0.18528	0.19241	0.20093	0.21099	0.22415	0.20361
598	0.18282	0.18996	0.19856	0.20864	0.22186	0.20199
599	0.18041	0.18756	0.19624	0.20631	0.2196	0.20038
600	0.17803	0.18518	0.19395	0.20404	0.21738	0.19881
601	0.1757	0.18286	0.1917	0.2018	0.21519	0.19722
602	0.17341	0.18057	0.18949	0.19958	0.21304	0.19567
603	0.17117	0.17832	0.18731	0.19739	0.21091	0.19413
604	0.16896	0.17611	0.18517	0.19524	0.20882	0.19261
605	0.16679	0.17394	0.18306	0.19313	0.20677	0.19109
606	0.16465	0.17179	0.18099	0.19105	0.20474	0.18959
607	0.16256	0.16969	0.17895	0.18901	0.20274	0.1881
608	0.16051	0.16762	0.17694	0.187	0.20077	0.18664
609	0.15848	0.16559	0.17496	0.18501	0.19883	0.1852
610	0.15649	0.16358	0.17302	0.18306	0.19691	0.18379
611	0.15454	0.16162	0.1711	0.18114	0.19503	0.1824
612	0.15262	0.15968	0.16921	0.17924	0.19317	0.18102
613	0.15073	0.15778	0.16735	0.17738	0.19134	0.17967
614	0.14888	0.15591	0.16553	0.17555	0.18954	0.17833
615	0.14706	0.15407	0.16374	0.17376	0.18776	0.17701
616	0.14527	0.15226	0.16197	0.17199	0.186	0.1757
617	0.14351	0.15049	0.16023	0.17026	0.18428	0.1744
618	0.14178	0.14873	0.15852	0.16855	0.18257	0.17312
619	0.14008	0.14702	0.15683	0.16687	0.1809	0.17184
620	0.13841	0.14533	0.15518	0.16522	0.17924	0.17059
621	0.13677	0.14367	0.15355	0.16359	0.17761	0.16935
622	0.13516	0.14204	0.15195	0.16197	0.176	0.16815
623	0.13358	0.14044	0.15037	0.1604	0.17443	0.16696
624	0.13203	0.13886	0.14883	0.15884	0.17287	0.16577
625	0.1305	0.13732	0.14731	0.1573	0.17134	0.1646
626	0.129	0.13579	0.1458	0.15578	0.16983	0.16343
627	0.12753	0.13429	0.14433	0.15429	0.16834	0.16227
628	0.12609	0.13282	0.14288	0.15282	0.16688	0.16111
629	0.12468	0.13138	0.14145	0.15136	0.16544	0.15997
630	0.12328	0.12996	0.14005	0.14994	0.16401	0.15883
631	0.12192	0.12856	0.13867	0.14853	0.16262	0.1577
632	0.12057	0.12719	0.13732	0.14714	0.16124	0.1566
633	0.11926	0.12585	0.13598	0.14579	0.15988	0.1555
634	0.11797	0.12453	0.13467	0.14444	0.15854	0.15442
635	0.11669	0.12323	0.13338	0.14311	0.15722	0.15335
636	0.11545	0.12195	0.13211	0.14181	0.15592	0.15232
637	0.11422	0.1207	0.13086	0.14051	0.15464	0.15129
638	0.11302	0.11946	0.12963	0.13925	0.15338	0.15028
639	0.11183	0.11825	0.12842	0.138	0.15213	0.14928
640	0.11067	0.11705	0.12723	0.13677	0.1509	0.1483
641	0.10953	0.11588	0.12605	0.13558	0.14969	0.14732
642	0.10841	0.11473	0.12489	0.1344	0.1485	0.14633
643	0.10731	0.11359	0.12375	0.13325	0.14732	0.14536
644	0.10622	0.11247	0.12264	0.13211	0.14616	0.1444
645	0.10517	0.11138	0.12153	0.13099	0.14502	0.14345
646	0.10413	0.1103	0.12045	0.1299	0.14389	0.14251
647	0.10311	0.10925	0.11939	0.12881	0.14279	0.14158
648	0.10211	0.10821	0.11834	0.12774	0.1417	0.14068
649	0.10112	0.10719	0.1173	0.12669	0.14062	0.1398
650	0.10015	0.10619	0.11629	0.12565	0.13957	0.13894
651	0.0992	0.10521	0.11529	0.12463	0.13853	0.13809
652	0.09827	0.10424	0.11431	0.12362	0.1375	0.13725
653	0.09735	0.10329	0.11334	0.12263	0.13649	0.13641
654	0.09645	0.10235	0.11239	0.12165	0.13549	0.13558
655	0.09557	0.10143	0.11145	0.12068	0.13451	0.13474
656	0.0947	0.10053	0.11053	0.11973	0.13354	0.13391
657	0.09385	0.09964	0.10962	0.1188	0.13258	0.13309
658	0.09301	0.09877	0.10873	0.11788	0.13164	0.13227
659	0.09219	0.09791	0.10785	0.11696	0.13071	0.13147
660	0.09138	0.09707	0.10699	0.11607	0.1298	0.13066
661	0.09059	0.09623	0.10613	0.11519	0.12889	0.12986
662	0.08981	0.09541	0.10529	0.11431	0.128	0.12908
663	0.08903	0.09461	0.10446	0.11345	0.12711	0.12831
664	0.08828	0.09381	0.10365	0.1126	0.12624	0.12756
665	0.08753	0.09303	0.10285	0.11177	0.12538	0.12682
666	0.0868	0.09226	0.10206	0.11095	0.12453	0.12607
667	0.08608	0.0915	0.10128	0.11015	0.12369	0.12534
668	0.08537	0.09075	0.10051	0.10936	0.12287	0.12462
669	0.08466	0.09001	0.09975	0.10858	0.12204	0.12391
670	0.08397	0.08927	0.099	0.10781	0.12123	0.12323
671	0.08329	0.08855	0.09826	0.10705	0.12043	0.12254
672	0.08262	0.08784	0.09754	0.1063	0.11963	0.12186
673	0.08195	0.08714	0.09682	0.10556	0.11885	0.12118
674	0.0813	0.08645	0.09611	0.10483	0.11807	0.1205
675	0.08066	0.08577	0.09541	0.10409	0.11731	0.11981
676	0.08002	0.08509	0.09472	0.10337	0.11655	0.11914
677	0.07939	0.08443	0.09404	0.10265	0.1158	0.11846
678	0.07877	0.08377	0.09337	0.10194	0.11506	0.11778
679	0.07816	0.08312	0.09271	0.10124	0.11432	0.1171
680	0.07755	0.08248	0.09205	0.10054	0.11359	0.11641
681	0.07695	0.08185	0.0914	0.09984	0.11287	0.11574
682	0.07636	0.08123	0.09076	0.09916	0.11216	0.11507
683	0.07577	0.08061	0.09013	0.09848	0.11145	0.11441
684	0.0752	0.08001	0.0895	0.0978	0.11076	0.11377
685	0.07463	0.0794	0.08888	0.09713	0.11007	0.11313
686	0.07407	0.07881	0.08827	0.09647	0.10939	0.11249
687	0.07352	0.07823	0.08767	0.09581	0.10872	0.11185
688	0.07297	0.07765	0.08707	0.09516	0.10804	0.11122
689	0.07243	0.07708	0.08648	0.09453	0.10738	0.11061
690	0.0719	0.07652	0.08589	0.09389	0.10672	0.11001
691	0.07137	0.07596	0.08532	0.09328	0.10607	0.1094
692	0.07086	0.07542	0.08475	0.09266	0.10543	0.1088
693	0.07035	0.07488	0.08419	0.09206	0.1048	0.10822
694	0.06984	0.07435	0.08363	0.09146	0.10417	0.10764
695	0.06935	0.07383	0.08308	0.09088	0.10355	0.10707
696	0.06886	0.07331	0.08254	0.0903	0.10293	0.10649
697	0.06837	0.07281	0.082	0.08973	0.10233	0.10592
698	0.0679	0.0723	0.08146	0.08917	0.10172	0.10537
699	0.06742	0.0718	0.08094	0.08862	0.10113	0.10481
700	0.06696	0.07131	0.08042	0.08808	0.10053	0.10425
701	0.0665	0.07083	0.0799	0.08753	0.09995	0.10369
702	0.06605	0.07035	0.07939	0.08699	0.09937	0.10316
703	0.0656	0.06988	0.07889	0.08646	0.0988	0.10263
704	0.06517	0.06942	0.07839	0.08594	0.09824	0.1021
705	0.06473	0.06896	0.0779	0.08543	0.09768	0.10156
706	0.06431	0.06852	0.0774	0.08492	0.09713	0.10103
707	0.06388	0.06808	0.07692	0.08442	0.09658	0.10052
708	0.06348	0.06764	0.07645	0.08392	0.09605	0.09999
709	0.06307	0.06722	0.07599	0.08343	0.09552	0.09946
710	0.06267	0.0668	0.07553	0.08295	0.09499	0.09895
711	0.06226	0.06639	0.07507	0.08247	0.09448	0.09844
712	0.06187	0.06598	0.07461	0.082	0.09397	0.09795
713	0.06148	0.06557	0.07417	0.08154	0.09346	0.09747
714	0.0611	0.06518	0.07372	0.08108	0.09296	0.097
715	0.06072	0.06478	0.07329	0.08062	0.09246	0.09653
716	0.06035	0.06439	0.07286	0.08016	0.09197	0.09607
717	0.05999	0.064	0.07243	0.07971	0.09148	0.09562
718	0.05963	0.06362	0.07201	0.07926	0.091	0.09517
719	0.05927	0.06324	0.07159	0.07882	0.09052	0.09472
720	0.05892	0.06287	0.07117	0.07838	0.09005	0.09427
721	0.05858	0.0625	0.07076	0.07794	0.08959	0.09381
722	0.05823	0.06214	0.07036	0.07751	0.08913	0.09334
723	0.0579	0.06178	0.06996	0.07709	0.08867	0.09288
724	0.05756	0.06143	0.06956	0.07666	0.08822	0.09242
725	0.05722	0.06108	0.06918	0.07623	0.08777	0.09196
726	0.0569	0.06073	0.06879	0.07582	0.08732	0.09151
727	0.05658	0.06039	0.06841	0.0754	0.08689	0.09106
728	0.05626	0.06005	0.06803	0.07499	0.08645	0.09063
729	0.05595	0.05971	0.06766	0.07458	0.08602	0.09018
730	0.05564	0.05938	0.0673	0.07417	0.0856	0.08976
731	0.05533	0.05905	0.06693	0.07377	0.08518	0.08932
732	0.05503	0.05873	0.06657	0.07338	0.08476	0.0889
733	0.05473	0.05841	0.06622	0.07298	0.08435	0.08849
734	0.05443	0.05809	0.06587	0.0726	0.08395	0.08807
735	0.05414	0.05779	0.06552	0.07222	0.08355	0.08763
736	0.05385	0.05747	0.06518	0.07184	0.08315	0.08723
737	0.05356	0.05717	0.06484	0.07147	0.08275	0.08682
738	0.05327	0.05686	0.06451	0.07111	0.08236	0.08642
739	0.05299	0.05656	0.06418	0.07074	0.08197	0.08603
740	0.05271	0.05627	0.06385	0.07039	0.08159	0.08564
741	0.05243	0.05597	0.06353	0.07002	0.08121	0.08526
742	0.05215	0.05567	0.0632	0.06967	0.08083	0.08487
743	0.05188	0.05538	0.06288	0.06932	0.08045	0.08449
744	0.05161	0.0551	0.06257	0.06898	0.08008	0.08409
745	0.05134	0.05481	0.06225	0.06864	0.07971	0.0837
746	0.05107	0.05453	0.06195	0.0683	0.07935	0.08334
747	0.05081	0.05424	0.06164	0.06798	0.07898	0.08296
748	0.05055	0.05397	0.06133	0.06765	0.07862	0.08258
749	0.05029	0.05369	0.06103	0.06733	0.07827	0.0822
750	0.05004	0.05342	0.06074	0.06701	0.07791	0.08184
751	0.04979	0.05315	0.06044	0.06669	0.07756	0.0815
752	0.04954	0.05289	0.06016	0.06638	0.07722	0.08116
753	0.04929	0.05263	0.05987	0.06607	0.07688	0.0808
754	0.04904	0.05237	0.05958	0.06576	0.07654	0.08043
755	0.0488	0.05211	0.05931	0.06545	0.0762	0.08009
756	0.04856	0.05185	0.05903	0.06515	0.07587	0.07973
757	0.04832	0.0516	0.05875	0.06485	0.07554	0.07938
758	0.04808	0.05135	0.05848	0.06454	0.07521	0.07903
759	0.04785	0.0511	0.05822	0.06424	0.07488	0.07869
760	0.04761	0.05085	0.05795	0.06394	0.07456	0.07836
761	0.04738	0.05061	0.05768	0.06365	0.07425	0.07802
762	0.04716	0.05037	0.05742	0.06336	0.07393	0.07767
763	0.04693	0.05013	0.05717	0.06308	0.07362	0.07734
764	0.04672	0.0499	0.05692	0.06279	0.07331	0.07699
765	0.0465	0.04967	0.05666	0.06252	0.073	0.07665
766	0.04628	0.04944	0.05641	0.06223	0.07269	0.0763
767	0.04606	0.04921	0.05617	0.06195	0.07239	0.07595
768	0.04585	0.04899	0.05592	0.06168	0.0721	0.07561
769	0.04563	0.04876	0.05567	0.06141	0.0718	0.0753
770	0.04542	0.04854	0.05542	0.06115	0.0715	0.07499
771	0.04521	0.04831	0.05517	0.06089	0.07121	0.07469
772	0.045	0.04809	0.05493	0.06063	0.07092	0.0744
773	0.04479	0.04787	0.05469	0.06037	0.07063	0.07413
774	0.04458	0.04766	0.05445	0.06012	0.07034	0.07386
775	0.04438	0.04744	0.05421	0.05987	0.07006	0.07358
776	0.04418	0.04723	0.05398	0.05963	0.06977	0.07331
777	0.04398	0.04702	0.05375	0.05938	0.0695	0.07302
778	0.04378	0.04681	0.05352	0.05914	0.06922	0.07272
779	0.04359	0.04661	0.05329	0.0589	0.06895	0.07242
780	0.04339	0.0464	0.05306	0.05868	0.06868	0.07212
781	0.0432	0.0462	0.05284	0.05844	0.06841	0.07184
782	0.04301	0.046	0.05262	0.05821	0.06814	0.07156
783	0.04283	0.04581	0.0524	0.05799	0.06788	0.07127
784	0.04264	0.04561	0.05218	0.05774	0.06762	0.07099
785	0.04246	0.04542	0.05197	0.05751	0.06736	0.07073
786	0.04227	0.04523	0.05176	0.05728	0.06711	0.07047
787	0.0421	0.04504	0.05155	0.05705	0.06686	0.07024
788	0.04192	0.04486	0.05134	0.05682	0.06661	0.06997
789	0.04174	0.04467	0.05113	0.05659	0.06636	0.06972
790	0.04157	0.04449	0.05093	0.05636	0.06612	0.06947
791	0.0414	0.04431	0.05073	0.05613	0.06587	0.06917
792	0.04123	0.04413	0.05053	0.0559	0.06564	0.06891
793	0.04106	0.04396	0.05033	0.05567	0.0654	0.06863
794	0.0409	0.04379	0.05014	0.05544	0.06517	0.06835
795	0.04073	0.04362	0.04995	0.05521	0.06494	0.06806
796	0.04057	0.04345	0.04976	0.05499	0.06471	0.06777
797	0.04041	0.04328	0.04957	0.05476	0.06448	0.06747
798	0.04025	0.04312	0.04938	0.05454	0.06426	0.06717
799	0.0401	0.04296	0.0492	0.05431	0.06404	0.06687
800	0.03995	0.0428	0.04902	0.05409	0.06382	0.06656
	1.29949
	1.29071
	1.27909
	1.26567
	1.25031
	1.23388
	1.21631
	1.19763
	1.17807
	1.1578
	1.13681
	1.11529
	1.09331
	1.07098
	1.04838
	1.02562
	1.00269
	0.97969
	0.95671
	0.93383
	0.91117
	0.88881
	0.86686
	0.84539
	0.82448
	0.80421
	0.7846
	0.76573
	0.74762
	0.73033
	0.71373
	0.69784
	0.68263
	0.668
	0.65393
	0.6402
	0.62693
	0.61411
	0.60182
	0.58992
	0.57854
	0.5675
	0.55707
	0.54689
	0.53709
	0.52757
	0.51846
	0.50959
	0.50115
	0.4931
	0.48538
	0.47803
	0.471
	0.46441
	0.4582
	0.45237
	0.447
	0.44208
	0.4375
	0.43334
	0.42956
	0.42617
	0.42321
	0.42061
	0.41841
	0.41659
	0.41517
	0.41407
	0.41336
	0.41299
	0.41289
	0.41309
	0.41357
	0.41434
	0.41541
	0.41667
	0.41811
	0.41979
	0.42166
	0.42373
	0.426
	0.42845
	0.43101
	0.43376
	0.43654
	0.43946
	0.44251
	0.44558
	0.44889
	0.45211
	0.45528
	0.45847
	0.46229
	0.46606
	0.46978
	0.47348
	0.47714
	0.48074
	0.48429
	0.48778
	0.49145
	0.49514
	0.49886
	0.50251
	0.50617
	0.50971
	0.51325
	0.51651
	0.51984
	0.52306
	0.52634
	0.5295
	0.53272
	0.5358
	0.53879
	0.54176
	0.54466
	0.54756
	0.55039
	0.55319
	0.55598
	0.55868
	0.56129
	0.56389
	0.56643
	0.56894
	0.57143
	0.57386
	0.57626
	0.5786
	0.58091
	0.58312
	0.58533
	0.58747
	0.58955
	0.59164
	0.5937
	0.59574
	0.59775
	0.59969
	0.60165
	0.60365
	0.60561
	0.60758
	0.60954
	0.61147
	0.61338
	0.6153
	0.61718
	0.61913
	0.62106
	0.62296
	0.62495
	0.62679
	0.6288
	0.63098
	0.63324
	0.63491
	0.63658
	0.63821
	0.6398
	0.64135
	0.64285
	0.6443
	0.64571
	0.64708
	0.64839
	0.64965
	0.65085
	0.65201
	0.65311
	0.65415
	0.65514
	0.65608
	0.65697
	0.65779
	0.65855
	0.65924
	0.65988
	0.66046
	0.66097
	0.66142
	0.66181
	0.66213
	0.66238
	0.66256
	0.66268
	0.66272
	0.66269
	0.66259
	0.66241
	0.66217
	0.66185
	0.66147
	0.66101
	0.66049
	0.6599
	0.65923
	0.65849
	0.65768
	0.6568
	0.65585
	0.65483
	0.65374
	0.65258
	0.65133
	0.65002
	0.64865
	0.64719
	0.64567
	0.64408
	0.64243
	0.64071
	0.63892
	0.63706
	0.63514
	0.63315
	0.63111
	0.629
	0.62683
	0.6246
	0.62231
	0.61996
	0.61755
	0.61509
	0.61257
	0.60998
	0.60734
	0.60464
	0.60188
	0.59906
	0.59619
	0.59326
	0.59027
	0.58723
	0.58413
	0.58098
	0.57779
	0.57452
	0.57121
	0.56783
	0.56441
	0.56094
	0.55741
	0.55383
	0.5502
	0.54651
	0.54278
	0.539
	0.53516
	0.53128
	0.52736
	0.52338
	0.51937
	0.51531
	0.51121
	0.50707
	0.50288
	0.49865
	0.49438
	0.49006
	0.48572
	0.48134
	0.47692
	0.47247
	0.468
	0.46349
	0.45896
	0.4544
	0.44983
	0.44525
	0.44065
	0.43602
	0.43139
	0.42674
	0.42209
	0.41742
	0.41275
	0.40808
	0.40341
	0.39875
	0.39409
	0.38944
	0.38479
	0.38017
	0.37555
	0.37095
	0.36636
	0.36179
	0.35724
	0.3527
	0.34821
	0.34373
	0.33927
	0.33485
	0.33045
	0.32608
	0.32175
	0.31746
	0.3132
	0.30898
	0.30479
	0.30065
	0.29655
	0.29249
	0.28848
	0.28451
	0.28059
	0.27671
	0.27288
	0.2691
	0.26537
	0.26169
	0.25806
	0.25448
	0.25094
	0.24745
	0.24402
	0.24063
	0.23728
	0.23399
	0.23074
	0.22753
	0.22438
	0.22128
	0.21823
	0.21523
	0.21227
	0.20937
	0.20651
	0.2037
	0.20093
	0.19822
	0.19555
	0.19291
	0.19032
	0.18777
	0.18528
	0.18282
	0.18041
	0.17803
	0.1757
	0.17341
	0.17117
	0.16896
	0.16679
	0.16465
	0.16256
	0.16051
	0.15848
	0.15649
	0.15454
	0.15262
	0.15073
	0.14888
	0.14706
	0.14527
	0.14351
	0.14178
	0.14008
	0.13841
	0.13677
	0.13516
	0.13358
	0.13203
	0.1305
	0.129
	0.12753
	0.12609
	0.12468
	0.12328
	0.12192
	0.12057
	0.11926
	0.11797
	0.11669
	0.11545
	0.11422
	0.11302
	0.11183
	0.11067
	0.10953
	0.10841
	0.10731
	0.10622
	0.10517
	0.10413
	0.10311
	0.10211
	0.10112
	0.10015
	0.0992
	0.09827
	0.09735
	0.09645
	0.09557
	0.0947
	0.09385
	0.09301
	0.09219
	0.09138
	0.09059
	0.08981
	0.08903
	0.08828
	0.08753
	0.0868
	0.08608
	0.08537
	0.08466
	0.08397
	0.08329
	0.08262
	0.08195
	0.0813
	0.08066
	0.08002
	0.07939
	0.07877
	0.07816
	0.07755
	0.07695
	0.07636
	0.07577
	0.0752
	0.07463
	0.07407
	0.07352
	0.07297
	0.07243
	0.0719
	0.07137
	0.07086
	0.07035
	0.06984
	0.06935
	0.06886
	0.06837
	0.0679
	0.06742
	0.06696
	0.0665
	0.06605
	0.0656
	0.06517
	0.06473
	0.06431
	0.06388
	0.06348
	0.06307
	0.06267
	0.06226
	0.06187
	0.06148
	0.0611
	0.06072
	0.06035
	0.05999
	0.05963
	0.05927
	0.05892
	0.05858
	0.05823
	0.0579
	0.05756
	0.05722
	0.0569
	0.05658
	0.05626
	0.05595
	0.05564
	0.05533
	0.05503
	0.05473
	0.05443
	0.05414
	0.05385
	0.05356
	0.05327
	0.05299
	0.05271
	0.05243
	0.05215
	0.05188
	0.05161
	0.05134
	0.05107
	0.05081
	0.05055
	0.05029
	0.05004
	0.04979
	0.04954
	0.04929
	0.04904
	0.0488
	0.04856
	0.04832
	0.04808
	0.04785
	0.04761
	0.04738
	0.04716
	0.04693
	0.04672
	0.0465
	0.04628
	0.04606
	0.04585
	0.04563
	0.04542
	0.04521
	0.045
	0.04479
	0.04458
	0.04438
	0.04418
	0.04398
	0.04378
	0.04359
	0.04339
	0.0432
	0.04301
	0.04283
	0.04264
	0.04246
	0.04227
	0.0421
	0.04192
	0.04174
	0.04157
	0.0414
	0.04123
	0.04106
	0.0409
	0.04073
	0.04057
	0.04041
	0.04025
	0.0401
	0.03995
