# Supplementary material for: Hybridization of green synthesized silver nanoparticles with poly(ethylene glycol) methacrylate and their biomedical applications
Source: PeerJ. 2022 Jan 17;10:e12540. doi: 10.7717/peerj.12540 (PMC8772450; doi:10.7717/peerj.12540)
Supplement: Supplemental Information 3 [file peerj-10-12540-s003.csv]

Wavelength	Absorbance
(nm)
	AgNPs	6M	5M	4M	3M	2M	1M
200	6	6	6	6	6	6	6
201	6	6	6	6	6	6	6
202	6	6	6	6	6	6	6
203	6	6	6	6	6	6	6
204	6	6	6	6	6	6	6
205	6	6	6	6	6	6	6
206	6	6	6	6	6	6	6
207	6	6	6	6	6	6	6
208	6	6	6	6	6	6	6
209	6	6	6	6	6	6	6
210	6	6	6	6	6	6	4.5116
211	6	6	6	6	6	6	6
212	6	6	6	6	6	6	6
213	6	6	6	6	6	6	6
214	6	6	6	6	6	6	6
215	5.1276	6	6	6	6	6	6
216	4.6349	6	6	6	6	6	6
217	3.5771	6	6	6	6	6	6
218	3.2524	6	6	6	6	6	6
219	3.1003	6	6	6	6	6	6
220	2.9556	6	6	6	6	6	4.0274
221	2.8072	6	6	6	6	6	5.1547
222	2.6541	3.7917	6	6	6	6	3.9716
223	2.5305	3.4572	6	6	6	6	4.4125
224	2.4325	3.0096	6	6	6	6	3.7285
225	2.3183	2.7866	3.6102	6	6	6	4.4024
226	2.2251	2.5808	3.077	4.2719	6	6	4.495
227	2.1376	2.432	2.8222	3.412	6	6	3.7423
228	2.0602	2.2947	2.6314	3.0478	6	6	3.8365
229	1.9902	2.1747	2.467	2.7884	3.7632	6	3.5701
230	1.9206	2.072	2.3392	2.6376	3.2483	3.658	3.4625
231	1.8557	1.9808	2.2296	2.4562	2.9775	3.3718	3.4033
232	1.8032	1.9006	2.1364	2.3434	2.7681	3.0992	3.2118
233	1.7516	1.8344	2.0426	2.222	2.5849	2.8958	3.0368
234	1.7016	1.7752	1.9661	2.1252	2.4395	2.6655	2.8496
235	1.659	1.7244	1.9016	2.0226	2.2891	2.4731	2.6123
236	1.6226	1.6818	1.8404	1.9317	2.148	2.2788	2.3807
237	1.5881	1.643	1.7874	1.8505	2.0132	2.097	2.1442
238	1.5561	1.6116	1.7365	1.7739	1.8921	1.9293	1.9141
239	1.5288	1.5824	1.6946	1.7012	1.7717	1.7691	1.6955
240	1.5046	1.5598	1.6541	1.6368	1.6664	1.6238	1.4936
241	1.4824	1.5399	1.62	1.5786	1.5702	1.4908	1.3105
242	1.4611	1.5224	1.5897	1.5255	1.4834	1.3753	1.152
243	1.4418	1.5074	1.5648	1.4811	1.4114	1.2794	1.0162
244	1.4228	1.4965	1.543	1.4452	1.3517	1.1983	0.90386
245	1.4068	1.483	1.5252	1.4154	1.3032	1.1322	0.81389
246	1.393	1.4762	1.5095	1.3928	1.2654	1.0815	0.74256
247	1.3804	1.4686	1.4967	1.3731	1.2351	1.0414	0.6878
248	1.3688	1.4649	1.4901	1.3589	1.2123	1.0108	0.64516
249	1.3591	1.4624	1.4849	1.3492	1.1958	0.9885	0.61242
250	1.3513	1.461	1.4802	1.3414	1.1833	0.97118	0.58736
251	1.342	1.4612	1.4786	1.3359	1.1749	0.95857	0.56797
252	1.3355	1.4631	1.4792	1.3328	1.1681	0.94986	0.55334
253	1.3294	1.4668	1.4826	1.3332	1.1657	0.94465	0.54233
254	1.3245	1.4714	1.482	1.334	1.1648	0.94066	0.53366
255	1.3183	1.4791	1.4898	1.3368	1.1665	0.93923	0.52775
256	1.3146	1.4876	1.4972	1.3419	1.1698	0.93846	0.52299
257	1.3061	1.4969	1.503	1.3464	1.1737	0.94091	0.51968
258	1.2982	1.5054	1.5118	1.3539	1.1789	0.94234	0.51654
259	1.2898	1.5148	1.5225	1.3607	1.184	0.94507	0.5139
260	1.2804	1.5249	1.532	1.3692	1.1882	0.94761	0.51167
261	1.2709	1.534	1.5435	1.3766	1.1943	0.9513	0.50994
262	1.2595	1.5431	1.5538	1.3855	1.2033	0.95402	0.50804
263	1.2471	1.5567	1.5623	1.394	1.2086	0.95812	0.50677
264	1.236	1.5623	1.5759	1.405	1.2172	0.96049	0.50468
265	1.2221	1.5684	1.5854	1.4141	1.2215	0.96292	0.50253
266	1.2083	1.5769	1.5925	1.4224	1.2264	0.9644	0.49949
267	1.1936	1.5822	1.6017	1.4275	1.2302	0.96428	0.49609
268	1.1793	1.5847	1.6083	1.4345	1.2327	0.96365	0.49128
269	1.1634	1.5809	1.61	1.4388	1.2346	0.96074	0.48645
270	1.1504	1.5822	1.613	1.4431	1.2351	0.95673	0.48046
271	1.1348	1.5817	1.6134	1.4431	1.2362	0.95299	0.47423
272	1.1185	1.5805	1.617	1.4474	1.2343	0.94798	0.46751
273	1.105	1.575	1.612	1.4474	1.2311	0.94238	0.45969
274	1.0886	1.5694	1.6116	1.4449	1.2283	0.93509	0.45221
275	1.0736	1.5637	1.6087	1.4415	1.224	0.92788	0.44414
276	1.0578	1.5551	1.6054	1.4406	1.2204	0.92053	0.43635
277	1.0413	1.5489	1.5975	1.4391	1.2132	0.9121	0.42823
278	1.0276	1.5413	1.5933	1.4296	1.2082	0.9042	0.42075
279	1.0121	1.536	1.5919	1.4311	1.2026	0.8965	0.41327
280	0.9984	1.5287	1.5865	1.4281	1.1977	0.89011	0.40666
281	0.98289	1.5184	1.5794	1.4226	1.1905	0.88116	0.40005
282	0.96904	1.5113	1.5713	1.4161	1.1844	0.87326	0.39295
283	0.95536	1.5022	1.5672	1.4111	1.1768	0.86367	0.38575
284	0.94037	1.4893	1.557	1.4052	1.1693	0.85471	0.37853
285	0.9263	1.4825	1.552	1.4019	1.1629	0.84633	0.37112
286	0.91224	1.4735	1.5399	1.3917	1.1529	0.83758	0.36445
287	0.89799	1.4637	1.5354	1.3843	1.1447	0.83007	0.35728
288	0.8851	1.4531	1.5292	1.3774	1.1364	0.8205	0.35084
289	0.8712	1.4433	1.5168	1.3719	1.1293	0.8123	0.34464
290	0.85827	1.4329	1.5077	1.3636	1.1215	0.80356	0.33821
291	0.84511	1.4245	1.4993	1.3574	1.1125	0.79515	0.33227
292	0.83216	1.4104	1.4912	1.3497	1.1033	0.78615	0.32607
293	0.81926	1.4021	1.481	1.34	1.0961	0.77826	0.32068
294	0.80557	1.3919	1.4706	1.3303	1.0869	0.77044	0.31554
295	0.79239	1.3792	1.4652	1.3251	1.0786	0.76265	0.31022
296	0.7793	1.3717	1.4551	1.3185	1.0717	0.75528	0.30501
297	0.76739	1.3622	1.4461	1.3086	1.0625	0.74709	0.30026
298	0.75272	1.3509	1.4377	1.3003	1.0535	0.73963	0.29569
299	0.74027	1.3417	1.4271	1.2936	1.0459	0.73207	0.29103
300	0.72753	1.3332	1.4176	1.284	1.0362	0.72416	0.28722
301	0.71332	1.3211	1.4077	1.2755	1.0281	0.71686	0.28246
302	0.69903	1.3087	1.3986	1.2674	1.0211	0.71012	0.27843
303	0.68568	1.3005	1.3897	1.2595	1.0123	0.7026	0.2747
304	0.67221	1.2928	1.38	1.2544	1.0031	0.69513	0.27095
305	0.65887	1.2827	1.3699	1.2455	0.99519	0.68898	0.26759
306	0.64577	1.2732	1.3603	1.2355	0.98878	0.68157	0.26428
307	0.63235	1.2627	1.3538	1.2273	0.9789	0.67528	0.26101
308	0.61898	1.2523	1.3432	1.2192	0.97115	0.66886	0.25768
309	0.60714	1.2422	1.3341	1.2099	0.9628	0.66238	0.25486
310	0.59476	1.2327	1.3258	1.2009	0.95559	0.65662	0.25247
311	0.5837	1.2239	1.3148	1.1947	0.94762	0.65006	0.24987
312	0.5724	1.2157	1.3047	1.1874	0.94015	0.64435	0.24767
313	0.56157	1.2067	1.296	1.1783	0.93271	0.63842	0.24509
314	0.55181	1.1972	1.2879	1.1709	0.92559	0.63288	0.24365
315	0.54193	1.1894	1.2784	1.1621	0.91675	0.62706	0.24109
316	0.53245	1.1789	1.2688	1.1536	0.90974	0.62098	0.23918
317	0.52355	1.1698	1.2598	1.145	0.90216	0.61596	0.23774
318	0.5146	1.1605	1.2491	1.1371	0.89443	0.61156	0.23567
319	0.50766	1.1504	1.2431	1.1292	0.88772	0.60581	0.23436
320	0.49939	1.1451	1.2354	1.1205	0.88016	0.59997	0.23311
321	0.49262	1.1361	1.2235	1.115	0.87398	0.59547	0.23205
322	0.48556	1.1285	1.2155	1.1061	0.86725	0.59095	0.23057
323	0.48012	1.1183	1.208	1.0978	0.85928	0.58616	0.22918
324	0.474	1.1109	1.1981	1.0905	0.8525	0.58131	0.2286
325	0.46865	1.1031	1.1894	1.0822	0.84582	0.57704	0.22765
326	0.46404	1.095	1.1791	1.0756	0.83994	0.57242	0.22715
327	0.46684	1.1359	1.2469	1.1283	0.86242	0.57602	0.22936
328	0.46935	1.1773	1.2747	1.1382	0.86332	0.5813	0.22971
329	0.46451	1.1597	1.253	1.1308	0.85932	0.5723	0.22817
330	0.45926	1.1367	1.2579	1.126	0.83899	0.57301	0.22911
331	0.45814	1.1165	1.2296	1.1089	0.83789	0.56606	0.22658
332	0.45697	1.1175	1.2113	1.0917	0.8355	0.55828	0.22575
333	0.45807	1.0865	1.1833	1.0654	0.82402	0.55239	0.22385
334	0.45711	1.0751	1.1805	1.0753	0.81415	0.54684	0.22358
335	0.45841	1.0691	1.1715	1.0629	0.80017	0.54987	0.22482
336	0.45778	1.0624	1.1605	1.0429	0.79883	0.54306	0.22692
337	0.46299	1.0501	1.1388	1.0358	0.79025	0.53965	0.22532
338	0.46599	1.0499	1.1396	1.0333	0.78529	0.53331	0.22554
339	0.47197	1.0427	1.1181	1.0239	0.77949	0.53144	0.22479
340	0.48074	1.0205	1.1075	1.0013	0.77234	0.52787	0.22292
341	0.48523	1.0095	1.0948	0.98707	0.76201	0.5213	0.22366
342	0.49026	1.0007	1.0781	0.98195	0.74428	0.51637	0.22386
343	0.49304	0.99457	1.0753	0.97653	0.75195	0.51178	0.22191
344	0.50115	0.98318	1.075	0.97843	0.74575	0.51246	0.22489
345	0.51164	0.97595	1.0569	0.964	0.7386	0.50714	0.22217
346	0.51681	0.96495	1.0437	0.95277	0.73169	0.50285	0.22368
347	0.52932	0.95988	1.0356	0.94294	0.72297	0.50202	0.2225
348	0.53281	0.95127	1.0237	0.93762	0.72046	0.49797	0.22386
349	0.54065	0.94535	1.017	0.92427	0.71662	0.49697	0.22392
350	0.55013	0.93717	1.0045	0.91755	0.70873	0.49224	0.22302
351	0.55701	0.92853	0.99899	0.91332	0.69992	0.49055	0.22456
352	0.56468	0.92663	0.99314	0.90649	0.7	0.49038	0.22515
353	0.56909	0.91239	0.98263	0.90266	0.69366	0.48762	0.22523
354	0.57847	0.90321	0.97085	0.8908	0.68795	0.48358	0.22508
355	0.58751	0.90178	0.96651	0.88466	0.68481	0.48175	0.22565
356	0.59244	0.89551	0.96284	0.87896	0.68062	0.47908	0.22719
357	0.5968	0.88743	0.95152	0.87117	0.67393	0.47848	0.22738
358	0.60752	0.87898	0.94031	0.86302	0.67194	0.47568	0.2281
359	0.61527	0.87799	0.93603	0.86407	0.66398	0.47636	0.22969
360	0.62292	0.87083	0.93234	0.85353	0.66418	0.47276	0.22967
361	0.63525	0.86627	0.92549	0.84729	0.66116	0.47094	0.23093
362	0.63885	0.86397	0.91672	0.84304	0.65161	0.46742	0.23131
363	0.64663	0.85421	0.91324	0.84088	0.65389	0.46942	0.23283
364	0.65626	0.84605	0.90318	0.83391	0.6493	0.46701	0.23391
365	0.66242	0.84266	0.89995	0.8262	0.64818	0.46684	0.23524
366	0.67175	0.83638	0.89227	0.81879	0.64215	0.46547	0.23598
367	0.67777	0.82828	0.89074	0.81538	0.63991	0.46448	0.23831
368	0.68638	0.82538	0.8867	0.8157	0.63723	0.46319	0.23839
369	0.69373	0.82108	0.8825	0.8095	0.63576	0.46375	0.24049
370	0.69957	0.81982	0.88082	0.80377	0.63351	0.46313	0.24186
371	0.70809	0.8173	0.87296	0.80585	0.6324	0.46691	0.24461
372	0.7201	0.80767	0.86601	0.80218	0.62994	0.46654	0.24497
373	0.72361	0.80718	0.86642	0.79576	0.62901	0.46522	0.24755
374	0.72879	0.80678	0.85525	0.78746	0.62582	0.46349	0.24701
375	0.73965	0.80096	0.85738	0.78428	0.62508	0.46366	0.25083
376	0.74614	0.80211	0.8551	0.78873	0.62437	0.46465	0.25258
377	0.7591	0.80159	0.85362	0.78862	0.62699	0.46748	0.25407
378	0.76058	0.79412	0.85856	0.78751	0.6262	0.46763	0.25584
379	0.76817	0.79666	0.85498	0.78937	0.62598	0.4686	0.26015
380	0.77407	0.79496	0.85305	0.79749	0.62254	0.47291	0.26133
381	0.78606	0.80353	0.85701	0.79427	0.62823	0.47497	0.26542
382	0.80613	0.80668	0.84925	0.78445	0.62315	0.47273	0.26608
383	0.80181	0.7918	0.86826	0.80014	0.63219	0.47547	0.26675
384	0.78372	0.75844	0.808	0.75049	0.60442	0.46244	0.2633
385	0.78926	0.75741	0.80679	0.75055	0.60481	0.4645	0.26657
386	0.79473	0.75574	0.80491	0.74914	0.60494	0.466	0.26891
387	0.79925	0.75371	0.80258	0.7477	0.60436	0.4667	0.27052
388	0.80432	0.75222	0.80114	0.74658	0.60468	0.46822	0.27295
389	0.80855	0.74989	0.79911	0.74525	0.60425	0.46898	0.2745
390	0.81304	0.74893	0.79778	0.74429	0.60466	0.47044	0.27695
391	0.81717	0.74698	0.79594	0.74327	0.60451	0.47136	0.27849
392	0.82153	0.7456	0.7947	0.7425	0.60483	0.47288	0.2808
393	0.82515	0.74388	0.79302	0.74144	0.60469	0.47384	0.28249
394	0.82928	0.74283	0.79197	0.74071	0.6051	0.47539	0.28456
395	0.83357	0.741	0.79014	0.73973	0.60505	0.47623	0.28599
396	0.83746	0.73976	0.78931	0.73916	0.60532	0.47778	0.28822
397	0.84086	0.73835	0.78778	0.73833	0.60537	0.47872	0.28965
398	0.84453	0.73729	0.78707	0.73798	0.60571	0.48002	0.29159
399	0.84837	0.73581	0.78552	0.73691	0.60582	0.48076	0.29292
400	0.85177	0.73446	0.7846	0.73643	0.60597	0.482	0.29467
401	0.85556	0.73319	0.78304	0.73554	0.60595	0.48253	0.29569
402	0.85849	0.73178	0.78233	0.73509	0.60621	0.48382	0.29746
403	0.8618	0.73078	0.78128	0.73423	0.60616	0.48437	0.29836
404	0.86521	0.72941	0.78021	0.73374	0.6063	0.48531	0.29977
405	0.86839	0.72818	0.77888	0.73298	0.6061	0.48572	0.30045
406	0.87137	0.72697	0.77795	0.73234	0.60619	0.4866	0.30177
407	0.8744	0.72549	0.77684	0.73136	0.60606	0.48683	0.30244
408	0.87773	0.72422	0.77575	0.73078	0.60593	0.48745	0.30339
409	0.88058	0.72308	0.77447	0.72993	0.60561	0.48759	0.30381
410	0.8838	0.72136	0.77341	0.72908	0.60539	0.48801	0.30446
411	0.88657	0.71997	0.77205	0.72783	0.60483	0.48789	0.30463
412	0.88928	0.71852	0.77093	0.72687	0.60441	0.48801	0.30502
413	0.89218	0.71726	0.76964	0.72597	0.60417	0.48794	0.30522
414	0.89499	0.71569	0.76816	0.72484	0.60332	0.48776	0.30538
415	0.89784	0.71406	0.76658	0.72362	0.60251	0.48738	0.30509
416	0.89993	0.71236	0.76526	0.7225	0.60175	0.48704	0.30499
417	0.90268	0.71102	0.76359	0.72125	0.60093	0.48642	0.30467
418	0.90491	0.7094	0.76225	0.72002	0.59995	0.48582	0.30422
419	0.90743	0.70747	0.76048	0.71843	0.59881	0.48488	0.30351
420	0.90954	0.70568	0.75883	0.71702	0.59743	0.48408	0.30286
421	0.91238	0.7044	0.75735	0.71586	0.59685	0.48339	0.30224
422	0.91452	0.70256	0.75556	0.71435	0.59535	0.48234	0.30127
423	0.91661	0.70084	0.75379	0.7127	0.59416	0.48102	0.30031
424	0.9183	0.69878	0.75164	0.71098	0.59215	0.47948	0.2989
425	0.92017	0.69708	0.74963	0.70885	0.59065	0.47821	0.29763
426	0.92132	0.69463	0.74761	0.70698	0.58847	0.47649	0.29627
427	0.92316	0.69272	0.74537	0.70498	0.58699	0.47478	0.29462
428	0.92428	0.69036	0.74295	0.70297	0.58485	0.47294	0.29318
429	0.92563	0.68826	0.74056	0.70058	0.58294	0.47128	0.29149
430	0.92671	0.68559	0.73806	0.69814	0.58031	0.4689	0.28937
431	0.92809	0.68329	0.73565	0.69555	0.5782	0.46692	0.28766
432	0.92862	0.68096	0.73287	0.69329	0.57575	0.46455	0.28538
433	0.93007	0.67873	0.73047	0.69062	0.57352	0.46234	0.28338
434	0.9301	0.67605	0.72759	0.68805	0.57066	0.45978	0.28102
435	0.9308	0.67399	0.72527	0.68558	0.5684	0.45768	0.27911
436	0.93128	0.67076	0.72203	0.68273	0.56547	0.45457	0.27652
437	0.93154	0.66824	0.71941	0.6794	0.56293	0.45212	0.27406
438	0.93156	0.66537	0.716	0.67654	0.55973	0.44926	0.27146
439	0.93202	0.66337	0.71372	0.67384	0.5572	0.44682	0.26936
440	0.93175	0.66006	0.70993	0.67067	0.5538	0.44348	0.26618
441	0.93159	0.65785	0.70701	0.66782	0.55098	0.44063	0.26376
442	0.93104	0.65459	0.7036	0.66442	0.54755	0.43735	0.26084
443	0.93124	0.65229	0.70082	0.66141	0.5449	0.43453	0.25821
444	0.93045	0.64925	0.69729	0.65798	0.54148	0.43105	0.25529
445	0.92948	0.64663	0.69419	0.65491	0.53795	0.42811	0.25243
446	0.92874	0.64336	0.69037	0.65126	0.53447	0.42466	0.2493
447	0.92799	0.64085	0.68746	0.64807	0.53132	0.42145	0.24656
448	0.92734	0.63813	0.68381	0.64457	0.5279	0.41801	0.24339
449	0.92599	0.63523	0.68058	0.64125	0.52444	0.41487	0.24065
450	0.92461	0.63201	0.67686	0.63742	0.52079	0.41126	0.23737
451	0.92323	0.62931	0.67353	0.63419	0.51745	0.40813	0.23457
452	0.92187	0.62643	0.66999	0.63056	0.51377	0.40444	0.23134
453	0.92017	0.62351	0.66661	0.62717	0.51025	0.40116	0.22835
454	0.91841	0.62041	0.66268	0.62334	0.50638	0.39735	0.22514
455	0.91673	0.61757	0.65929	0.61971	0.50283	0.39397	0.22204
456	0.91495	0.6145	0.65557	0.61586	0.49908	0.39043	0.21883
457	0.91269	0.61149	0.65188	0.61242	0.49548	0.38691	0.21587
458	0.9109	0.60862	0.64812	0.6086	0.49171	0.38322	0.21258
459	0.90868	0.6057	0.64477	0.60502	0.48802	0.37984	0.20973
460	0.90622	0.60275	0.64082	0.60106	0.48426	0.37607	0.20651
461	0.90382	0.59969	0.63724	0.59747	0.48052	0.37266	0.20356
462	0.90139	0.59694	0.63352	0.59367	0.47691	0.36905	0.20045
463	0.89854	0.5939	0.62999	0.59014	0.4732	0.3658	0.19756
464	0.8962	0.59126	0.6263	0.58623	0.46966	0.36196	0.19457
465	0.89314	0.58822	0.62266	0.58266	0.46595	0.35881	0.19165
466	0.89041	0.58522	0.6188	0.57877	0.46225	0.35525	0.18853
467	0.88762	0.58225	0.61552	0.57519	0.45874	0.35201	0.18591
468	0.885	0.5793	0.61159	0.57133	0.45517	0.34836	0.18297
469	0.88163	0.57646	0.60812	0.56776	0.45149	0.34516	0.18022
470	0.87879	0.57369	0.60442	0.56412	0.44799	0.34188	0.17731
471	0.87535	0.57051	0.60065	0.56032	0.44408	0.33828	0.17444
472	0.87218	0.56794	0.59697	0.55681	0.44079	0.33526	0.17187
473	0.86894	0.56501	0.59351	0.55311	0.43711	0.33179	0.16911
474	0.8655	0.56231	0.5903	0.54946	0.43378	0.32873	0.16662
475	0.86207	0.55961	0.58659	0.54626	0.43023	0.32549	0.16391
476	0.85892	0.55697	0.58309	0.54264	0.42691	0.3223	0.16134
477	0.85513	0.55379	0.5796	0.53912	0.4235	0.31907	0.1588
478	0.85169	0.55131	0.57605	0.53547	0.42025	0.31601	0.15643
479	0.84756	0.54836	0.57248	0.53201	0.41666	0.31306	0.15393
480	0.84428	0.54591	0.56921	0.52858	0.41354	0.31028	0.15156
481	0.84019	0.54299	0.56554	0.52507	0.41017	0.30718	0.14907
482	0.83679	0.54037	0.56227	0.52158	0.40698	0.30448	0.1469
483	0.83269	0.53756	0.55866	0.51815	0.40368	0.30132	0.14443
484	0.82866	0.53503	0.55552	0.5151	0.40068	0.29859	0.14235
485	0.82475	0.53219	0.55201	0.51163	0.39737	0.2957	0.14002
486	0.82097	0.52961	0.54853	0.50814	0.39438	0.29314	0.13797
487	0.81669	0.52674	0.54517	0.50492	0.39111	0.29005	0.13572
488	0.81286	0.52428	0.54212	0.50175	0.38826	0.28764	0.13386
489	0.80855	0.52157	0.53874	0.49835	0.38512	0.2849	0.1316
490	0.80445	0.51926	0.53553	0.4953	0.38225	0.28254	0.12964
491	0.80008	0.51644	0.5322	0.49194	0.37918	0.27978	0.12762
492	0.79618	0.51405	0.52908	0.489	0.37643	0.27742	0.12593
493	0.79184	0.51138	0.52594	0.48583	0.37357	0.27485	0.12393
494	0.78757	0.50904	0.52295	0.48304	0.37087	0.27276	0.12225
495	0.7833	0.5064	0.51965	0.47977	0.36799	0.27013	0.12034
496	0.77896	0.50403	0.51673	0.4768	0.36537	0.26791	0.11877
497	0.77471	0.50149	0.51356	0.47385	0.36257	0.26547	0.11697
498	0.77032	0.49921	0.51075	0.47093	0.36007	0.26342	0.11548
499	0.76582	0.49663	0.50768	0.46805	0.35742	0.261	0.1138
500	0.76118	0.49423	0.5047	0.4651	0.3549	0.25898	0.11233
501	0.75661	0.4917	0.50156	0.4621	0.35204	0.25665	0.11057
502	0.75224	0.48934	0.49874	0.45931	0.34981	0.25468	0.10906
503	0.74776	0.48701	0.49566	0.45636	0.34714	0.25248	0.10754
504	0.7431	0.48478	0.49313	0.45381	0.345	0.25066	0.1063
505	0.73855	0.48226	0.48999	0.45085	0.34223	0.24843	0.10468
506	0.73382	0.48008	0.48725	0.4483	0.34	0.24681	0.10347
507	0.72943	0.47777	0.48441	0.44548	0.33767	0.24462	0.10216
508	0.72456	0.47515	0.48154	0.44273	0.3352	0.24271	0.10088
509	0.71987	0.473	0.47875	0.44002	0.33294	0.24078	0.0996
510	0.71498	0.47075	0.47607	0.43751	0.33061	0.239	0.09835
511	0.71033	0.46849	0.4731	0.43475	0.32833	0.23703	0.097
512	0.70543	0.46612	0.4705	0.43224	0.32612	0.23536	0.09592
513	0.70071	0.46387	0.46769	0.42963	0.32394	0.23356	0.0948
514	0.69583	0.4615	0.4651	0.427	0.32175	0.23178	0.09361
515	0.69095	0.45934	0.46239	0.42441	0.31958	0.23003	0.09247
516	0.68568	0.4571	0.45966	0.42207	0.31732	0.22841	0.09147
517	0.68098	0.45493	0.45695	0.41947	0.31527	0.22674	0.09031
518	0.67569	0.45278	0.45441	0.4171	0.31321	0.22511	0.08926
519	0.67094	0.45054	0.45169	0.41446	0.31108	0.22343	0.08823
520	0.66585	0.44836	0.449	0.41223	0.30893	0.22173	0.08739
521	0.66086	0.44626	0.44664	0.40979	0.30704	0.22031	0.08646
522	0.65577	0.44426	0.44416	0.40749	0.30505	0.21865	0.08541
523	0.6508	0.44224	0.44175	0.40518	0.30318	0.21727	0.08458
524	0.64575	0.4401	0.43922	0.403	0.30115	0.21573	0.08379
525	0.64065	0.43796	0.43687	0.40051	0.29927	0.21431	0.08281
526	0.63546	0.43579	0.43427	0.3981	0.29722	0.21277	0.08193
527	0.6305	0.43378	0.43201	0.3959	0.29543	0.21139	0.08108
528	0.62513	0.43171	0.42955	0.39373	0.29354	0.21006	0.0803
529	0.62014	0.42968	0.42708	0.39131	0.29171	0.20861	0.07946
530	0.61498	0.42761	0.42476	0.38928	0.28982	0.2072	0.07868
531	0.60977	0.42557	0.42237	0.38693	0.28803	0.20582	0.07783
532	0.60476	0.42357	0.41998	0.38488	0.28633	0.20447	0.07719
533	0.59943	0.42165	0.41756	0.38257	0.28447	0.20323	0.07649
534	0.59415	0.41961	0.41525	0.38041	0.28277	0.20181	0.07574
535	0.58891	0.41761	0.41289	0.37825	0.28085	0.20048	0.07493
536	0.58361	0.41561	0.41069	0.37621	0.27918	0.19927	0.07432
537	0.57854	0.41376	0.4085	0.37415	0.2775	0.19806	0.07366
538	0.57338	0.41178	0.40613	0.37192	0.27573	0.19675	0.07298
539	0.56824	0.40983	0.40398	0.36988	0.27418	0.19556	0.07244
540	0.56292	0.40802	0.40176	0.36784	0.27246	0.19433	0.07165
541	0.55781	0.40606	0.39956	0.3658	0.27086	0.19312	0.07117
542	0.55252	0.40419	0.39732	0.36382	0.26916	0.19179	0.07059
543	0.54739	0.40223	0.39515	0.36171	0.26744	0.19083	0.06996
544	0.54216	0.40033	0.39287	0.3596	0.26591	0.18965	0.06939
545	0.53696	0.39833	0.39061	0.35759	0.26425	0.18836	0.0687
546	0.53163	0.39641	0.38843	0.35546	0.26251	0.1871	0.06809
547	0.5265	0.3946	0.38639	0.35349	0.26095	0.18601	0.06752
548	0.52137	0.39278	0.38432	0.35154	0.25935	0.18489	0.06706
549	0.51615	0.3909	0.38211	0.34951	0.25782	0.18372	0.06639
550	0.51108	0.38921	0.38006	0.34773	0.25628	0.18267	0.06593
551	0.50611	0.38729	0.37798	0.34565	0.25478	0.18156	0.06544
552	0.50091	0.38558	0.37589	0.34368	0.25329	0.18047	0.06494
553	0.49615	0.38379	0.37395	0.3419	0.25162	0.17949	0.06438
554	0.49125	0.38193	0.37197	0.34	0.25028	0.17841	0.0639
555	0.4863	0.38017	0.36993	0.33813	0.24876	0.17728	0.0635
556	0.48137	0.37855	0.36792	0.33632	0.24723	0.17633	0.0631
557	0.47646	0.37669	0.36586	0.33443	0.24582	0.17524	0.06247
558	0.47149	0.37497	0.36393	0.33257	0.24426	0.17422	0.06217
559	0.46665	0.37332	0.36195	0.33075	0.24289	0.17324	0.06162
560	0.46189	0.37186	0.36021	0.32906	0.24177	0.17247	0.06145
561	0.45655	0.36974	0.35808	0.32711	0.23988	0.17125	0.0608
562	0.45198	0.36809	0.35606	0.3249	0.23845	0.17001	0.06011
563	0.44736	0.36643	0.35426	0.32354	0.23721	0.16933	0.05993
564	0.44286	0.36484	0.35227	0.3215	0.23584	0.16808	0.05943
565	0.43798	0.36315	0.3503	0.31985	0.23439	0.16718	0.05912
566	0.43349	0.36155	0.34839	0.31802	0.2332	0.16625	0.05872
567	0.42875	0.35966	0.34651	0.31621	0.23164	0.16531	0.05823
568	0.42453	0.35812	0.34468	0.31446	0.23022	0.16437	0.05781
569	0.41993	0.35632	0.34281	0.31273	0.22893	0.16343	0.05753
570	0.4156	0.35484	0.34089	0.31104	0.22772	0.16246	0.05724
571	0.41114	0.35319	0.33916	0.30938	0.22621	0.16163	0.05683
572	0.4069	0.35167	0.33731	0.30762	0.22503	0.16072	0.05646
573	0.40233	0.34987	0.33544	0.30599	0.22346	0.15972	0.0561
574	0.3982	0.34859	0.33383	0.30431	0.22251	0.15899	0.05588
575	0.39391	0.34665	0.33173	0.30249	0.22094	0.1579	0.05535
576	0.38996	0.34537	0.33028	0.30084	0.21985	0.15714	0.05522
577	0.38545	0.34366	0.32827	0.29919	0.21835	0.15619	0.05457
578	0.38149	0.34233	0.32687	0.29768	0.21738	0.15542	0.0545
579	0.37715	0.34055	0.32485	0.29596	0.21573	0.1544	0.05398
580	0.37361	0.33927	0.32343	0.29434	0.21479	0.15365	0.05376
581	0.3694	0.33742	0.32139	0.29279	0.21331	0.15264	0.05333
582	0.36576	0.3364	0.31995	0.29132	0.21238	0.15184	0.05322
583	0.36162	0.33451	0.3181	0.28968	0.2109	0.15109	0.05273
584	0.35829	0.33333	0.31666	0.28812	0.21008	0.1506	0.05262
585	0.35429	0.33147	0.3147	0.2864	0.20815	0.14934	0.05207
586	0.35062	0.33032	0.31324	0.28503	0.2074	0.14885	0.05208
587	0.3466	0.32857	0.31147	0.28343	0.20583	0.14774	0.05156
588	0.34341	0.32762	0.31017	0.28198	0.20507	0.14729	0.05158
589	0.33988	0.32574	0.30825	0.28037	0.20352	0.14615	0.05104
590	0.33643	0.32458	0.30684	0.279	0.20273	0.14572	0.05099
591	0.33284	0.32288	0.30499	0.27741	0.20122	0.14475	0.05051
592	0.32955	0.32165	0.30372	0.27575	0.20032	0.14413	0.05036
593	0.32606	0.32009	0.30193	0.27427	0.19903	0.14315	0.04999
594	0.32282	0.31892	0.3006	0.27291	0.19814	0.14264	0.0499
595	0.31948	0.31733	0.29876	0.27129	0.19678	0.1417	0.04947
596	0.31627	0.31614	0.29728	0.27006	0.19582	0.14117	0.0494
597	0.31295	0.3146	0.29568	0.2685	0.19468	0.14033	0.04908
598	0.3097	0.31329	0.29447	0.26706	0.19361	0.1397	0.04888
599	0.30672	0.31189	0.29266	0.26564	0.19244	0.13886	0.04853
600	0.30359	0.31037	0.29131	0.26425	0.19155	0.13816	0.04842
601	0.30055	0.30898	0.28971	0.26291	0.19043	0.13749	0.04811
602	0.29748	0.30763	0.28826	0.26145	0.18918	0.13676	0.04789
603	0.29444	0.30631	0.28676	0.26009	0.18824	0.13598	0.04769
604	0.29145	0.30503	0.28523	0.25884	0.18717	0.1354	0.04753
605	0.28849	0.30357	0.28379	0.25735	0.18602	0.13458	0.04719
606	0.28573	0.30245	0.28243	0.25596	0.18511	0.13406	0.04708
607	0.28287	0.30111	0.28099	0.25468	0.1841	0.13334	0.04686
608	0.28008	0.2998	0.27952	0.25327	0.18308	0.13269	0.04661
609	0.27725	0.29856	0.27826	0.25199	0.18208	0.13202	0.04652
610	0.27453	0.29717	0.27679	0.25075	0.18101	0.13136	0.04622
611	0.27209	0.29592	0.27544	0.24939	0.18004	0.13077	0.04607
612	0.26939	0.29478	0.27417	0.24816	0.1791	0.13015	0.04587
613	0.26689	0.29346	0.27266	0.24687	0.17808	0.12947	0.04568
614	0.26431	0.29222	0.27138	0.24552	0.17709	0.1287	0.04547
615	0.26186	0.29094	0.27003	0.24433	0.17611	0.12809	0.04522
616	0.25936	0.28984	0.26874	0.24306	0.17525	0.12744	0.0451
617	0.25681	0.28844	0.26741	0.24169	0.17422	0.12689	0.04488
618	0.2544	0.28725	0.26608	0.24056	0.17328	0.12627	0.04473
619	0.25206	0.28611	0.26482	0.23933	0.17236	0.1256	0.04447
620	0.24981	0.28505	0.26365	0.2381	0.17156	0.12504	0.04437
621	0.24738	0.28374	0.26217	0.23698	0.17049	0.12444	0.04427
622	0.24512	0.28271	0.2611	0.23571	0.16962	0.12385	0.0441
623	0.24286	0.28155	0.25965	0.23452	0.16859	0.12321	0.04383
624	0.24068	0.28052	0.25839	0.2333	0.16772	0.12265	0.04377
625	0.23848	0.27906	0.25707	0.23207	0.16677	0.12198	0.04353
626	0.23641	0.278	0.25594	0.23086	0.16595	0.12143	0.04331
627	0.23441	0.27687	0.25475	0.22981	0.16514	0.12091	0.0432
628	0.23239	0.27577	0.25353	0.22859	0.16429	0.12032	0.04306
629	0.23015	0.27457	0.25221	0.22745	0.16328	0.11958	0.04282
630	0.22807	0.27349	0.25105	0.22628	0.1625	0.11915	0.04273
631	0.22593	0.27221	0.2498	0.22523	0.1616	0.11852	0.04252
632	0.22399	0.27109	0.24855	0.22396	0.16067	0.11795	0.04236
633	0.22205	0.26999	0.24738	0.22282	0.15984	0.11735	0.04219
634	0.22013	0.26872	0.24614	0.22174	0.1589	0.11681	0.04203
635	0.21821	0.26754	0.24492	0.22057	0.15803	0.11616	0.04189
636	0.21636	0.26663	0.244	0.21955	0.15717	0.1157	0.04179
637	0.21447	0.2655	0.24277	0.21838	0.15635	0.11516	0.04163
638	0.21267	0.2645	0.2417	0.21743	0.15568	0.11464	0.04149
639	0.21089	0.26328	0.24042	0.21614	0.15467	0.11401	0.04123
640	0.20904	0.26226	0.23943	0.21519	0.15402	0.11352	0.04119
641	0.20734	0.26114	0.23817	0.21404	0.15319	0.11301	0.041
642	0.20554	0.26016	0.23726	0.21314	0.15244	0.11271	0.04091
643	0.20396	0.25908	0.23599	0.21198	0.15156	0.11201	0.04077
644	0.20227	0.25803	0.23501	0.21092	0.15083	0.11149	0.04066
645	0.20071	0.25699	0.23381	0.20974	0.14992	0.11091	0.04033
646	0.19902	0.25591	0.23269	0.20882	0.14935	0.11048	0.04037
647	0.19745	0.25489	0.23162	0.20794	0.14841	0.10989	0.04017
648	0.19585	0.25377	0.23068	0.20696	0.14775	0.10945	0.04003
649	0.19436	0.25278	0.22949	0.20595	0.14685	0.1089	0.03976
650	0.1928	0.25181	0.22847	0.20505	0.14626	0.10858	0.03988
651	0.19127	0.25081	0.22742	0.20396	0.14548	0.10801	0.03961
652	0.18958	0.24984	0.22633	0.20311	0.14474	0.10758	0.03959
653	0.18812	0.24873	0.22529	0.20201	0.14399	0.1071	0.03943
654	0.1868	0.24783	0.22429	0.2011	0.14333	0.10659	0.03928
655	0.18541	0.24691	0.22332	0.20018	0.14259	0.10613	0.03915
656	0.18391	0.24579	0.22219	0.19911	0.14175	0.10561	0.03893
657	0.18257	0.24472	0.22116	0.1982	0.14109	0.10514	0.0389
658	0.18121	0.2439	0.22022	0.1972	0.14048	0.10483	0.03894
659	0.17995	0.243	0.21935	0.19633	0.13966	0.10433	0.03862
660	0.17861	0.24207	0.21837	0.1955	0.13912	0.10403	0.03857
661	0.17733	0.24113	0.21728	0.19454	0.13825	0.10332	0.03851
662	0.17599	0.24011	0.21634	0.19358	0.13774	0.10304	0.03835
663	0.17467	0.23914	0.21516	0.1926	0.13695	0.1025	0.0383
664	0.17337	0.23827	0.2144	0.19189	0.13621	0.10224	0.03815
665	0.17216	0.23738	0.21342	0.191	0.13569	0.10178	0.03812
666	0.17104	0.23654	0.21261	0.19025	0.13503	0.10139	0.03811
667	0.16984	0.23553	0.21155	0.18914	0.13437	0.10091	0.03792
668	0.16864	0.23462	0.21053	0.18833	0.1339	0.10061	0.03785
669	0.16743	0.23378	0.20963	0.18748	0.13326	0.10006	0.03779
670	0.16619	0.23289	0.20882	0.18665	0.13255	0.09964	0.03766
671	0.16524	0.23197	0.20796	0.18575	0.13194	0.09927	0.03757
672	0.16405	0.23102	0.20699	0.18489	0.13121	0.0988	0.03742
673	0.16298	0.23022	0.20618	0.18406	0.13069	0.09835	0.03731
674	0.16175	0.22928	0.20522	0.18316	0.12997	0.09795	0.03708
675	0.16088	0.2285	0.20435	0.18227	0.12943	0.09763	0.03708
676	0.15981	0.22754	0.20337	0.18142	0.12877	0.09721	0.03693
677	0.15881	0.22676	0.20255	0.18062	0.12814	0.09681	0.03686
678	0.15754	0.22565	0.20142	0.17968	0.12729	0.09619	0.03659
679	0.15649	0.22499	0.20075	0.17894	0.12687	0.09588	0.03668
680	0.15532	0.22423	0.19991	0.17828	0.12631	0.09563	0.03651
681	0.15458	0.22327	0.19895	0.17727	0.12571	0.09511	0.03636
682	0.15325	0.22213	0.1979	0.17637	0.12484	0.09465	0.03622
683	0.15254	0.22141	0.19698	0.17556	0.12425	0.09411	0.03608
684	0.15157	0.22062	0.19615	0.17483	0.12369	0.09381	0.03587
685	0.15008	0.21963	0.19513	0.17395	0.12292	0.09352	0.036
686	0.14923	0.21876	0.19425	0.17319	0.12237	0.09304	0.03583
687	0.14825	0.21794	0.19337	0.17234	0.1218	0.0927	0.03564
688	0.14728	0.21719	0.19263	0.17159	0.1213	0.09234	0.03558
689	0.14639	0.21623	0.19165	0.17072	0.12063	0.09182	0.03539
690	0.14547	0.2155	0.19084	0.17005	0.12004	0.09151	0.03538
691	0.14468	0.21462	0.19	0.16916	0.11948	0.0911	0.03529
692	0.14379	0.21368	0.18924	0.16842	0.11889	0.09071	0.03512
693	0.14311	0.21304	0.18836	0.16775	0.11839	0.09038	0.03513
694	0.14233	0.21215	0.18754	0.167	0.11786	0.09	0.03497
695	0.14149	0.21143	0.18667	0.16627	0.11729	0.08959	0.03484
696	0.14057	0.21064	0.18593	0.16547	0.1167	0.08918	0.03485
697	0.1397	0.20966	0.18506	0.16472	0.11604	0.0888	0.03463
698	0.13889	0.20893	0.18413	0.16384	0.11552	0.08844	0.03445
699	0.13807	0.20811	0.18339	0.16319	0.11504	0.08811	0.03445
700	0.13739	0.20732	0.18257	0.16238	0.11449	0.08763	0.03425
701	0.1367	0.20652	0.18183	0.16182	0.11395	0.08728	0.03419
702	0.13582	0.20573	0.18098	0.16107	0.11335	0.08705	0.03412
703	0.13531	0.20498	0.18023	0.16035	0.11284	0.08669	0.03405
704	0.13446	0.20409	0.17946	0.15958	0.11235	0.08627	0.03383
705	0.13372	0.20353	0.17879	0.15907	0.11196	0.08599	0.03393
706	0.13289	0.20269	0.17806	0.15833	0.11144	0.08564	0.03381
707	0.13236	0.2019	0.1773	0.15762	0.11087	0.08535	0.03372
708	0.13158	0.20121	0.17652	0.15689	0.11038	0.08491	0.03364
709	0.13095	0.20044	0.17581	0.15632	0.10991	0.08458	0.03356
710	0.13028	0.19966	0.17502	0.15559	0.10942	0.08429	0.0335
711	0.12964	0.19895	0.17432	0.15492	0.10893	0.08403	0.0334
712	0.12897	0.19813	0.17361	0.15416	0.10836	0.08358	0.03327
713	0.1283	0.1973	0.17275	0.15338	0.1079	0.08322	0.03314
714	0.12778	0.1966	0.1721	0.15284	0.10743	0.08297	0.03312
715	0.12715	0.19595	0.1713	0.15221	0.10692	0.08265	0.03298
716	0.12644	0.1952	0.17059	0.15155	0.1064	0.08232	0.03295
717	0.12575	0.19443	0.16988	0.15087	0.10592	0.08197	0.03286
718	0.12537	0.19376	0.16927	0.1503	0.1056	0.08166	0.03276
719	0.12462	0.19299	0.16848	0.14948	0.10497	0.08131	0.03268
720	0.12419	0.1923	0.16785	0.14894	0.10461	0.08109	0.03248
721	0.12348	0.19168	0.16715	0.1484	0.10421	0.08079	0.03253
722	0.12313	0.191	0.1665	0.14773	0.10383	0.08044	0.03241
723	0.12238	0.19017	0.16572	0.14715	0.10328	0.08008	0.03238
724	0.12189	0.18957	0.1651	0.14656	0.10285	0.07974	0.03235
725	0.12122	0.18869	0.16433	0.14584	0.10238	0.07942	0.03208
726	0.12057	0.18813	0.16367	0.14533	0.10189	0.07917	0.03214
727	0.12002	0.1874	0.16294	0.1446	0.1014	0.0789	0.03204
728	0.11965	0.18671	0.16234	0.14393	0.10096	0.07846	0.03184
729	0.11893	0.18602	0.16156	0.1434	0.10042	0.07819	0.0318
730	0.11844	0.18535	0.16097	0.14276	0.10008	0.07786	0.03172
731	0.11789	0.18458	0.1602	0.14209	0.09954	0.07753	0.03149
732	0.11735	0.18407	0.15965	0.14162	0.09924	0.07727	0.03156
733	0.11674	0.1833	0.15891	0.14085	0.09859	0.07688	0.03134
734	0.11624	0.18254	0.15817	0.14021	0.09819	0.0765	0.03121
735	0.11572	0.18193	0.15761	0.13978	0.09781	0.07637	0.03125
736	0.11523	0.18125	0.15694	0.13917	0.0975	0.07616	0.03125
737	0.11464	0.18061	0.15636	0.13869	0.09707	0.07587	0.03119
738	0.11422	0.18016	0.15576	0.13815	0.09679	0.07572	0.03125
739	0.11374	0.17948	0.15516	0.13763	0.09638	0.07548	0.03118
740	0.11318	0.17891	0.15465	0.13717	0.0961	0.07525	0.03125
741	0.11275	0.17823	0.15389	0.13654	0.09568	0.07495	0.03112
742	0.1122	0.17759	0.15332	0.136	0.0952	0.07472	0.03111
743	0.11174	0.17704	0.15276	0.13546	0.09508	0.07451	0.03118
744	0.11138	0.17649	0.1522	0.13502	0.09462	0.07434	0.03118
745	0.1108	0.1758	0.15153	0.13439	0.09422	0.07412	0.03104
746	0.11028	0.1752	0.15091	0.13385	0.0939	0.07382	0.03099
747	0.1098	0.17463	0.15034	0.13331	0.09349	0.0735	0.03098
748	0.10938	0.17402	0.14977	0.13283	0.09321	0.07328	0.0309
749	0.109	0.17342	0.14922	0.13234	0.09277	0.07306	0.03088
750	0.10841	0.17283	0.14863	0.1317	0.09251	0.07287	0.03085
751	0.10799	0.17222	0.14807	0.13123	0.09205	0.07265	0.03084
752	0.10744	0.17169	0.14736	0.13071	0.09172	0.07241	0.03076
753	0.10699	0.17103	0.14672	0.13008	0.09132	0.07211	0.03059
754	0.10664	0.17043	0.14622	0.1296	0.09099	0.07195	0.03058
755	0.10606	0.16998	0.14563	0.12924	0.09069	0.07173	0.03066
756	0.10571	0.16929	0.14504	0.12857	0.09023	0.07147	0.03053
757	0.10516	0.16881	0.14454	0.1281	0.08989	0.07117	0.03038
758	0.10474	0.16815	0.14398	0.12766	0.08954	0.07091	0.03042
759	0.1043	0.16763	0.1434	0.12712	0.08917	0.07062	0.03036
760	0.10373	0.1671	0.14273	0.12667	0.08887	0.07052	0.03046
761	0.10343	0.16638	0.14222	0.12603	0.08841	0.07019	0.0301
762	0.10297	0.16567	0.14161	0.12544	0.08809	0.06986	0.03006
763	0.10245	0.16536	0.14103	0.12502	0.08774	0.06973	0.03006
764	0.10209	0.16464	0.14048	0.12455	0.0874	0.06935	0.02994
765	0.10149	0.16413	0.13986	0.12403	0.08699	0.06909	0.02997
766	0.10117	0.16353	0.13929	0.12341	0.08676	0.06889	0.02995
767	0.10062	0.1628	0.13855	0.1228	0.08621	0.0685	0.02973
768	0.10023	0.16225	0.13823	0.12239	0.08604	0.06825	0.02982
769	0.09983	0.16192	0.13779	0.12207	0.08569	0.0682	0.02973
770	0.0995	0.16122	0.13707	0.1214	0.08529	0.06792	0.02959
771	0.09903	0.16065	0.13657	0.12092	0.0849	0.06762	0.02956
772	0.09845	0.16026	0.13618	0.12062	0.08471	0.06758	0.02958
773	0.09821	0.15969	0.1356	0.1201	0.08437	0.06727	0.02944
774	0.0979	0.15922	0.13505	0.11959	0.08403	0.06708	0.02939
775	0.09763	0.15877	0.13464	0.11926	0.08382	0.06694	0.02946
776	0.09718	0.15825	0.13423	0.11901	0.08353	0.06667	0.02937
777	0.09686	0.15794	0.13374	0.11833	0.08318	0.06639	0.02925
778	0.09638	0.15746	0.13318	0.11788	0.08275	0.06607	0.02913
779	0.09618	0.15709	0.13277	0.1175	0.08261	0.06603	0.02918
780	0.09569	0.15646	0.13206	0.11705	0.08213	0.0658	0.02914
781	0.0953	0.15602	0.13177	0.11668	0.08193	0.06567	0.02909
782	0.09488	0.15561	0.13134	0.1161	0.08166	0.06534	0.02902
783	0.09459	0.15502	0.13088	0.11571	0.08137	0.06519	0.02892
784	0.09405	0.1544	0.13026	0.11513	0.081	0.06487	0.02883
785	0.09388	0.15419	0.12991	0.11485	0.08078	0.06474	0.02884
786	0.09371	0.15361	0.12955	0.11429	0.08033	0.06447	0.02873
787	0.09326	0.15321	0.12914	0.11395	0.08018	0.06428	0.02865
788	0.09272	0.15267	0.12863	0.11357	0.07985	0.06407	0.02862
789	0.09255	0.15212	0.12811	0.11318	0.07945	0.06391	0.0286
790	0.09209	0.15163	0.12769	0.11297	0.07922	0.06361	0.02848
791	0.09177	0.15126	0.12724	0.11253	0.07894	0.06352	0.02843
792	0.09138	0.15083	0.12669	0.11218	0.07861	0.06325	0.02848
793	0.09108	0.15043	0.12635	0.11165	0.07847	0.06311	0.0285
794	0.09094	0.14989	0.12581	0.11128	0.07825	0.06282	0.02824
795	0.09048	0.14925	0.12526	0.11061	0.07776	0.06265	0.02818
796	0.08993	0.14855	0.12448	0.10989	0.07737	0.06234	0.02797
797	0.08967	0.14806	0.12401	0.10952	0.07711	0.062	0.02795
798	0.08934	0.14769	0.12365	0.10913	0.07692	0.06203	0.02795
799	0.089	0.14713	0.12318	0.10864	0.0765	0.06167	0.02783
800	0.08851	0.14636	0.12251	0.10804	0.07607	0.06119	0.02759
