# Supplementary material for: Hybridization of green synthesized silver nanoparticles with poly(ethylene glycol) methacrylate and their biomedical applications
Source: PeerJ. 2022 Jan 17;10:e12540. doi: 10.7717/peerj.12540 (PMC8772450; doi:10.7717/peerj.12540)
Supplement: Supplemental Information 4 [file peerj-10-12540-s004.csv]

Wavelength	Absorbance
(nm)
	pH2-3	pH4-5 AgNP	pH6-7	pH9-10	pH11-12
200	0.80955	6	6	6	3.9312
201	0.80977	5.2682	4.777	6	6
202	0.8069	6	6	6	6
203	0.80139	6	6	4.9034	6
204	0.7914	3.9338	3.5387	6	6
205	0.77858	4.9674	3.7065	5.5302	6
206	0.76179	4.7275	3.5845	4.05	6
207	0.74191	5.0169	3.6299	3.7492	5.0947
208	0.71931	3.6511	3.9846	3.6922	4.6588
209	0.69441	3.521	3.5378	3.4081	3.5291
210	0.66747	3.3815	3.4722	3.2255	3.2864
211	0.6393	3.1458	3.2639	3.0745	3.2253
212	0.60878	2.9811	3.0454	2.8778	3.0972
213	0.57855	2.8718	2.8914	2.746	2.9323
214	0.54781	2.7033	2.7849	2.6597	2.7806
215	0.5184	2.6033	2.6631	2.5244	2.5873
216	0.48783	2.4831	2.5099	2.3979	2.4743
217	0.45864	2.3361	2.3629	2.2749	2.3502
218	0.43038	2.2061	2.2264	2.1647	2.2117
219	0.4032	2.0945	2.0754	2.0419	2.1065
220	0.3778	1.9878	1.9434	1.9415	1.9863
221	0.35414	1.8879	1.8102	1.8421	1.8907
222	0.33232	1.7873	1.6931	1.7544	1.7894
223	0.31138	1.6968	1.5766	1.6677	1.6992
224	0.29213	1.6193	1.4822	1.5863	1.6153
225	0.27542	1.5469	1.3862	1.5191	1.5391
226	0.25969	1.4789	1.3007	1.4522	1.4686
227	0.24598	1.4193	1.2257	1.3935	1.4061
228	0.23298	1.3628	1.156	1.338	1.3482
229	0.22182	1.3123	1.0956	1.2911	1.2973
230	0.21148	1.2658	1.0416	1.2458	1.2501
231	0.20214	1.2251	0.99204	1.2044	1.2076
232	0.19368	1.1864	0.94917	1.1693	1.1703
233	0.18634	1.1533	0.91091	1.1348	1.1356
234	0.17982	1.1215	0.87699	1.1039	1.1046
235	0.17338	1.0926	0.84543	1.0752	1.0753
236	0.1678	1.066	0.81798	1.0501	1.05
237	0.16305	1.0419	0.7935	1.0266	1.0244
238	0.15835	1.0189	0.77141	1.0034	1.0029
239	0.15403	0.99713	0.75054	0.98386	0.98175
240	0.15031	0.97732	0.73167	0.96404	0.96241
241	0.14642	0.95853	0.71452	0.9458	0.94424
242	0.14272	0.93982	0.69827	0.92905	0.92744
243	0.13976	0.92345	0.6839	0.91315	0.91092
244	0.13662	0.90739	0.66967	0.89852	0.89533
245	0.13413	0.89188	0.65691	0.88473	0.88073
246	0.13133	0.87776	0.64511	0.87171	0.86685
247	0.12889	0.86414	0.63394	0.85951	0.85491
248	0.1268	0.8516	0.62366	0.84847	0.84292
249	0.12484	0.83944	0.61388	0.83744	0.83225
250	0.12295	0.82784	0.60484	0.82789	0.82125
251	0.12152	0.81714	0.5971	0.81879	0.81189
252	0.12032	0.80818	0.58979	0.81011	0.80251
253	0.11888	0.79908	0.5825	0.80278	0.79437
254	0.11766	0.79012	0.57629	0.79535	0.78695
255	0.11677	0.78209	0.56992	0.78886	0.77886
256	0.11621	0.77431	0.56493	0.78275	0.7733
257	0.11508	0.76671	0.55896	0.77711	0.76673
258	0.11474	0.75927	0.55438	0.77206	0.76116
259	0.11379	0.75175	0.54921	0.76727	0.75536
260	0.11402	0.74462	0.54505	0.76327	0.75079
261	0.11356	0.73888	0.54017	0.75877	0.74674
262	0.11327	0.73226	0.53654	0.75383	0.74251
263	0.11286	0.72659	0.53235	0.75088	0.73828
264	0.11263	0.72058	0.5288	0.74659	0.73464
265	0.11268	0.71454	0.52481	0.74422	0.7297
266	0.11253	0.70974	0.5217	0.74112	0.72743
267	0.11267	0.70454	0.51863	0.73777	0.72376
268	0.11262	0.70006	0.51525	0.73399	0.72094
269	0.11231	0.69385	0.51145	0.73079	0.71661
270	0.11231	0.68968	0.50864	0.7275	0.71344
271	0.11196	0.68467	0.5052	0.7233	0.7095
272	0.11157	0.67916	0.50217	0.71939	0.7058
273	0.11169	0.67429	0.49854	0.71554	0.7007
274	0.11113	0.6687	0.49544	0.71068	0.69658
275	0.1108	0.66414	0.49115	0.70541	0.69193
276	0.11034	0.65917	0.48724	0.70065	0.68801
277	0.11032	0.65341	0.48342	0.69571	0.68281
278	0.11021	0.64818	0.47973	0.69008	0.67718
279	0.10995	0.64201	0.47559	0.68441	0.6718
280	0.10948	0.63622	0.47085	0.67914	0.66567
281	0.10921	0.62948	0.46644	0.67171	0.6601
282	0.1085	0.62411	0.46198	0.66328	0.65342
283	0.1081	0.61744	0.45722	0.65783	0.6467
284	0.10737	0.60992	0.45148	0.64989	0.63922
285	0.10704	0.60241	0.44669	0.64128	0.63167
286	0.10607	0.59388	0.44045	0.63298	0.62311
287	0.1053	0.58652	0.43464	0.62318	0.61523
288	0.10472	0.57731	0.4284	0.6144	0.60638
289	0.1038	0.56861	0.42171	0.60563	0.59746
290	0.10259	0.55992	0.41502	0.59662	0.58912
291	0.10177	0.55141	0.40859	0.58752	0.57988
292	0.10113	0.54238	0.40216	0.57851	0.5715
293	0.10017	0.53411	0.39615	0.56944	0.56252
294	0.09974	0.52535	0.39032	0.56108	0.55464
295	0.09914	0.51757	0.38424	0.55241	0.54562
296	0.09837	0.50923	0.37816	0.54407	0.53683
297	0.09812	0.50173	0.37274	0.53521	0.52898
298	0.09748	0.49437	0.367	0.52651	0.51924
299	0.09693	0.48686	0.36168	0.51769	0.51112
300	0.09645	0.47927	0.35571	0.50908	0.50251
301	0.09581	0.4717	0.35034	0.50047	0.49272
302	0.09563	0.46422	0.34437	0.49083	0.48365
303	0.09467	0.45673	0.33901	0.48241	0.47531
304	0.09477	0.44971	0.33382	0.47435	0.467
305	0.09421	0.44273	0.32836	0.46579	0.45857
306	0.09347	0.43571	0.32347	0.45782	0.45028
307	0.09326	0.4297	0.31895	0.44961	0.44216
308	0.09271	0.42329	0.31418	0.44206	0.43447
309	0.09258	0.41738	0.3098	0.43513	0.42757
310	0.09194	0.41201	0.30567	0.42827	0.42034
311	0.09158	0.40673	0.30153	0.42182	0.41422
312	0.09172	0.40236	0.2986	0.41654	0.40886
313	0.09101	0.39779	0.29513	0.41067	0.40367
314	0.0906	0.39392	0.29231	0.40505	0.39863
315	0.09064	0.38955	0.28882	0.40073	0.39399
316	0.09021	0.38638	0.2865	0.39661	0.38989
317	0.08958	0.38258	0.28354	0.39188	0.38596
318	0.08942	0.37996	0.28157	0.38889	0.38266
319	0.08914	0.3771	0.27936	0.3855	0.37981
320	0.08852	0.37406	0.2776	0.38184	0.37633
321	0.08807	0.37159	0.27517	0.3797	0.3747
322	0.08833	0.36999	0.274	0.37778	0.37314
323	0.08729	0.36778	0.2722	0.37607	0.37194
324	0.0871	0.36588	0.27045	0.37497	0.3706
325	0.08629	0.3645	0.26925	0.37431	0.37066
326	0.08614	0.36359	0.268	0.3744	0.371
327	0.08502	0.36487	0.27155	0.3792	0.37733
328	0.08418	0.37236	0.27175	0.38807	0.38177
329	0.08495	0.36723	0.27355	0.39105	0.38165
330	0.08113	0.36599	0.27113	0.38817	0.38448
331	0.08258	0.36791	0.27017	0.39372	0.39262
332	0.08399	0.3675	0.26919	0.39785	0.39202
333	0.08267	0.36989	0.272	0.39972	0.39768
334	0.08136	0.37368	0.27096	0.40641	0.406
335	0.08263	0.3727	0.27502	0.41348	0.40899
336	0.07825	0.37035	0.27181	0.41592	0.40664
337	0.08046	0.37314	0.274	0.42484	0.41853
338	0.07674	0.37624	0.27383	0.42916	0.42915
339	0.07698	0.37908	0.27769	0.43831	0.43521
340	0.07692	0.3855	0.27783	0.45022	0.44149
341	0.07587	0.385	0.28205	0.46078	0.45635
342	0.07405	0.38681	0.28534	0.46866	0.46932
343	0.07335	0.39268	0.28941	0.48032	0.47762
344	0.07358	0.39694	0.29289	0.48914	0.48855
345	0.07243	0.40452	0.29422	0.50009	0.50033
346	0.07104	0.40983	0.29646	0.51136	0.51073
347	0.06977	0.41242	0.30312	0.52603	0.52578
348	0.06877	0.4195	0.30784	0.53585	0.53899
349	0.06883	0.42624	0.31266	0.55065	0.54878
350	0.06755	0.42955	0.31445	0.56314	0.56186
351	0.06659	0.43539	0.32087	0.57511	0.57602
352	0.06527	0.44311	0.32478	0.59149	0.58854
353	0.06507	0.44938	0.33074	0.5957	0.60312
354	0.0649	0.45719	0.3378	0.61002	0.61337
355	0.06385	0.46482	0.34047	0.62205	0.62482
356	0.06318	0.4691	0.34906	0.6383	0.64026
357	0.06116	0.47717	0.3537	0.64967	0.65378
358	0.06174	0.48481	0.36124	0.66009	0.66223
359	0.06033	0.49023	0.36372	0.67431	0.67653
360	0.05941	0.5007	0.36917	0.69085	0.69255
361	0.05782	0.50869	0.37885	0.69911	0.70165
362	0.05767	0.51939	0.38323	0.70478	0.7188
363	0.05671	0.5253	0.39304	0.72031	0.73207
364	0.05552	0.53247	0.39925	0.7317	0.73773
365	0.05534	0.54322	0.4064	0.74969	0.75639
366	0.05368	0.55261	0.41135	0.76512	0.76505
367	0.05324	0.56179	0.42014	0.77201	0.78172
368	0.0534	0.56943	0.42736	0.78739	0.79489
369	0.05216	0.57789	0.43656	0.79904	0.80992
370	0.05281	0.58744	0.44534	0.81185	0.81823
371	0.05187	0.59752	0.45572	0.82259	0.83671
372	0.05098	0.60426	0.46075	0.83119	0.84666
373	0.04856	0.61558	0.46855	0.84615	0.85204
374	0.04883	0.62408	0.47825	0.85983	0.86874
375	0.05095	0.63483	0.48941	0.8707	0.88146
376	0.0486	0.64664	0.49737	0.88791	0.90133
377	0.04855	0.65232	0.50412	0.89925	0.91061
378	0.0493	0.66262	0.51338	0.91179	0.91906
379	0.0474	0.67837	0.5221	0.92312	0.93787
380	0.04654	0.6831	0.53203	0.93256	0.94654
381	0.04692	0.69554	0.54151	0.94437	0.98433
382	0.05193	0.70597	0.54787	0.97023	0.97742
383	0.04683	0.72095	0.55437	0.97879	0.99634
384	0.04411	0.69846	0.55012	0.94147	0.95694
385	0.04489	0.7074	0.55839	0.95113	0.96737
386	0.04447	0.71532	0.56572	0.96102	0.97716
387	0.0441	0.72294	0.57293	0.9701	0.98646
388	0.04383	0.73053	0.5801	0.97913	0.99601
389	0.04377	0.73802	0.58672	0.98731	1.0043
390	0.04335	0.74524	0.59323	0.99571	1.0128
391	0.04318	0.75208	0.59982	1.0037	1.0214
392	0.04288	0.75889	0.60613	1.0115	1.0292
393	0.04278	0.76574	0.61252	1.019	1.0367
394	0.04255	0.77245	0.61843	1.0262	1.0442
395	0.04242	0.77911	0.62462	1.0335	1.0512
396	0.04226	0.78542	0.63047	1.0406	1.0579
397	0.04212	0.79175	0.63631	1.0468	1.0644
398	0.04206	0.79764	0.64152	1.0532	1.0707
399	0.0418	0.80375	0.64696	1.059	1.0764
400	0.04171	0.80937	0.65208	1.0646	1.0817
401	0.04169	0.81507	0.65727	1.0697	1.087
402	0.04154	0.82056	0.66173	1.0751	1.0917
403	0.04148	0.82577	0.66655	1.0789	1.0956
404	0.04129	0.8306	0.6705	1.083	1.0991
405	0.04109	0.83547	0.67479	1.087	1.1025
406	0.04091	0.83982	0.67834	1.0903	1.1055
407	0.04103	0.84456	0.6821	1.0933	1.1083
408	0.04095	0.84916	0.6854	1.0958	1.1105
409	0.04085	0.85317	0.68847	1.098	1.1123
410	0.04081	0.85696	0.69085	1.0997	1.1134
411	0.04068	0.86071	0.69324	1.1006	1.1139
412	0.04083	0.86409	0.69472	1.1012	1.114
413	0.04063	0.8671	0.69639	1.1011	1.1137
414	0.04068	0.8697	0.69701	1.101	1.1123
415	0.04056	0.8722	0.69758	1.0999	1.1109
416	0.04071	0.87441	0.6974	1.0982	1.1087
417	0.0405	0.87605	0.69712	1.0959	1.106
418	0.04047	0.87741	0.69567	1.093	1.1023
419	0.04059	0.87834	0.69454	1.0898	1.0983
420	0.04037	0.87904	0.69251	1.0855	1.0932
421	0.04072	0.87984	0.69064	1.0819	1.0896
422	0.04067	0.88005	0.68761	1.0777	1.0849
423	0.04063	0.87931	0.68419	1.0721	1.078
424	0.04055	0.87856	0.68018	1.0648	1.0709
425	0.04046	0.87729	0.67615	1.0575	1.0633
426	0.04059	0.87556	0.67138	1.051	1.0544
427	0.0406	0.8734	0.66637	1.0422	1.0465
428	0.04053	0.87052	0.66093	1.0337	1.0362
429	0.04047	0.86742	0.65523	1.0239	1.0275
430	0.04045	0.86409	0.6493	1.0142	1.017
431	0.04071	0.86032	0.64282	1.0046	1.0072
432	0.04063	0.85626	0.63607	0.99392	0.99675
433	0.04056	0.85146	0.62933	0.98299	0.98609
434	0.0406	0.84667	0.62196	0.97184	0.97432
435	0.04055	0.84143	0.61482	0.96092	0.96284
436	0.04074	0.83647	0.60728	0.9493	0.95136
437	0.04074	0.83024	0.59986	0.93723	0.9393
438	0.04062	0.824	0.5917	0.92431	0.92742
439	0.04044	0.81728	0.5839	0.91277	0.91575
440	0.04052	0.81092	0.57598	0.90006	0.90305
441	0.04038	0.80363	0.5675	0.88766	0.89101
442	0.04061	0.79612	0.55954	0.87543	0.87854
443	0.04046	0.78874	0.55097	0.86277	0.86658
444	0.04055	0.78111	0.54296	0.8498	0.85421
445	0.04046	0.77343	0.53433	0.83738	0.84207
446	0.04043	0.76482	0.52617	0.82427	0.8294
447	0.04047	0.75665	0.51774	0.81205	0.81815
448	0.04046	0.74825	0.50966	0.79977	0.80646
449	0.04066	0.7396	0.50128	0.78781	0.79454
450	0.04045	0.73096	0.49284	0.77506	0.78273
451	0.04049	0.72219	0.48478	0.76317	0.77145
452	0.04039	0.71335	0.47693	0.75124	0.76004
453	0.04044	0.70448	0.46859	0.73961	0.74893
454	0.04041	0.69527	0.46077	0.7279	0.73809
455	0.04046	0.68637	0.45259	0.71673	0.7272
456	0.04041	0.67717	0.44499	0.7054	0.71684
457	0.04031	0.66806	0.43709	0.69466	0.70654
458	0.04044	0.65866	0.4296	0.68374	0.69612
459	0.04045	0.64947	0.42165	0.673	0.6861
460	0.04046	0.64014	0.41445	0.66268	0.67634
461	0.04041	0.63114	0.40692	0.6525	0.6666
462	0.04038	0.6221	0.39983	0.64275	0.65754
463	0.04048	0.61301	0.39255	0.63298	0.64815
464	0.0406	0.60396	0.38603	0.62352	0.6394
465	0.04047	0.59491	0.37871	0.61413	0.63017
466	0.04039	0.58589	0.3723	0.60497	0.62171
467	0.04045	0.57703	0.36522	0.5959	0.61314
468	0.04047	0.56828	0.35905	0.58712	0.60507
469	0.04038	0.55946	0.35232	0.57854	0.59667
470	0.04053	0.55089	0.34623	0.57028	0.58878
471	0.04054	0.54236	0.3399	0.56211	0.58079
472	0.04062	0.53371	0.33404	0.55384	0.57326
473	0.0406	0.52524	0.32775	0.54589	0.56533
474	0.04051	0.51665	0.32194	0.53825	0.55817
475	0.04039	0.50843	0.31582	0.53034	0.55053
476	0.04033	0.50001	0.31019	0.52289	0.54352
477	0.04038	0.49205	0.30451	0.5157	0.5363
478	0.04018	0.48352	0.29886	0.50848	0.52945
479	0.0402	0.47564	0.29346	0.50114	0.52232
480	0.04022	0.46774	0.28833	0.49441	0.51571
481	0.04002	0.45989	0.28311	0.48733	0.50903
482	0.04012	0.45231	0.27806	0.48065	0.50286
483	0.04002	0.44483	0.27324	0.47416	0.49611
484	0.03977	0.43735	0.26818	0.46771	0.48981
485	0.03987	0.42989	0.2635	0.46131	0.48346
486	0.03982	0.42227	0.2587	0.45522	0.47761
487	0.03971	0.41514	0.25388	0.44883	0.47129
488	0.03971	0.40805	0.24948	0.44306	0.46552
489	0.03968	0.40086	0.24517	0.43694	0.45949
490	0.03961	0.39395	0.24082	0.43117	0.45372
491	0.03952	0.38733	0.23678	0.42552	0.44816
492	0.03947	0.38073	0.23245	0.41995	0.44259
493	0.03932	0.37421	0.22849	0.41417	0.43696
494	0.03933	0.36778	0.22455	0.40904	0.43181
495	0.03924	0.36138	0.22068	0.40355	0.42629
496	0.03904	0.3553	0.21684	0.39835	0.42106
497	0.03912	0.34913	0.21305	0.39328	0.41576
498	0.03901	0.34325	0.20951	0.38835	0.41074
499	0.03902	0.33731	0.20605	0.38324	0.40587
500	0.03886	0.33137	0.20235	0.37844	0.40071
501	0.03884	0.32562	0.19903	0.37341	0.39581
502	0.03887	0.32007	0.19559	0.36889	0.39107
503	0.03872	0.31443	0.19238	0.36391	0.38639
504	0.03864	0.30906	0.1891	0.35954	0.38163
505	0.03872	0.30382	0.18603	0.35504	0.37716
506	0.03872	0.29867	0.18294	0.35077	0.37274
507	0.03839	0.29345	0.17989	0.34622	0.36821
508	0.03847	0.28846	0.17686	0.34203	0.36367
509	0.03828	0.28339	0.17413	0.33763	0.35945
510	0.03829	0.27861	0.17126	0.33362	0.35521
511	0.03818	0.27374	0.16861	0.32941	0.35098
512	0.03817	0.26924	0.16589	0.32555	0.34693
513	0.03817	0.26466	0.16345	0.32167	0.34299
514	0.03817	0.26035	0.1606	0.31789	0.33888
515	0.0379	0.25561	0.15824	0.31399	0.33492
516	0.03785	0.25121	0.15573	0.31017	0.33094
517	0.03781	0.24701	0.15339	0.30659	0.32726
518	0.03785	0.24288	0.15092	0.30296	0.32318
519	0.03761	0.23875	0.14868	0.29936	0.31982
520	0.03759	0.2348	0.14625	0.29595	0.31597
521	0.03742	0.23087	0.14414	0.29248	0.31251
522	0.03763	0.2274	0.14208	0.28947	0.30915
523	0.03739	0.22348	0.14002	0.28605	0.30578
524	0.03743	0.22	0.13812	0.28289	0.30256
525	0.03725	0.21634	0.13599	0.27976	0.29909
526	0.03721	0.21291	0.134	0.27677	0.29581
527	0.03711	0.20938	0.13212	0.27378	0.29272
528	0.03708	0.20605	0.1302	0.2707	0.28953
529	0.03708	0.20283	0.12851	0.26793	0.28657
530	0.03705	0.19964	0.12663	0.26502	0.28338
531	0.03698	0.19652	0.12497	0.26229	0.28055
532	0.03695	0.19356	0.12326	0.25961	0.27763
533	0.03692	0.19052	0.12174	0.25708	0.27483
534	0.03683	0.18755	0.11998	0.25429	0.27198
535	0.03664	0.18471	0.11834	0.25178	0.26917
536	0.03664	0.18193	0.1168	0.24934	0.26653
537	0.03657	0.17916	0.11532	0.24684	0.26395
538	0.0365	0.17657	0.11382	0.24445	0.26126
539	0.03636	0.17388	0.11236	0.24198	0.25874
540	0.03646	0.17148	0.11095	0.23978	0.25634
541	0.03623	0.16885	0.10951	0.23746	0.25388
542	0.03605	0.16637	0.10815	0.23511	0.25129
543	0.03616	0.1641	0.10684	0.233	0.24895
544	0.03606	0.16157	0.10554	0.23088	0.2465
545	0.03599	0.15917	0.1043	0.22876	0.24406
546	0.03597	0.1569	0.10286	0.22657	0.24184
547	0.0358	0.15477	0.10171	0.22468	0.23952
548	0.03576	0.15261	0.10042	0.22254	0.23743
549	0.03573	0.15059	0.09934	0.22076	0.2354
550	0.03568	0.14853	0.09813	0.2188	0.23329
551	0.03566	0.1466	0.09713	0.217	0.23139
552	0.03554	0.14461	0.09599	0.21525	0.22933
553	0.03542	0.14265	0.09491	0.2134	0.22733
554	0.03532	0.14078	0.09379	0.21157	0.22533
555	0.03541	0.13901	0.09278	0.20991	0.22355
556	0.03523	0.13716	0.09179	0.20821	0.22157
557	0.03525	0.13555	0.09073	0.2064	0.21974
558	0.0352	0.13383	0.08974	0.20496	0.21783
559	0.0351	0.1321	0.08893	0.20325	0.21614
560	0.03531	0.13066	0.08845	0.20192	0.21466
561	0.03493	0.12862	0.0869	0.20008	0.21241
562	0.03493	0.12705	0.08616	0.19835	0.2109
563	0.03486	0.12572	0.08525	0.19707	0.20903
564	0.03503	0.12414	0.08435	0.19564	0.20756
565	0.03478	0.12262	0.08331	0.19402	0.20565
566	0.03477	0.12133	0.08275	0.1927	0.20432
567	0.03477	0.11982	0.08181	0.1912	0.20243
568	0.03456	0.11832	0.08092	0.18967	0.20093
569	0.03457	0.11704	0.08015	0.18845	0.19941
570	0.03445	0.11584	0.07951	0.18705	0.19794
571	0.03459	0.1145	0.07865	0.18568	0.19639
572	0.03445	0.11313	0.07802	0.18452	0.19504
573	0.03444	0.11181	0.07711	0.18302	0.1934
574	0.03438	0.11071	0.07651	0.18183	0.19218
575	0.03439	0.10946	0.07575	0.18054	0.19046
576	0.03411	0.10817	0.07506	0.17926	0.18909
577	0.03432	0.10712	0.0743	0.17797	0.18766
578	0.03417	0.10607	0.0737	0.17684	0.18641
579	0.03419	0.10471	0.07286	0.17551	0.1848
580	0.03417	0.1037	0.07254	0.17467	0.18388
581	0.03403	0.10267	0.0715	0.17314	0.18196
582	0.03406	0.10146	0.07098	0.17202	0.1808
583	0.03405	0.10056	0.07031	0.17078	0.17913
584	0.03383	0.0993	0.06985	0.16979	0.17812
585	0.03401	0.0987	0.06926	0.1687	0.17677
586	0.03387	0.09769	0.0686	0.16764	0.17574
587	0.03386	0.09666	0.068	0.1662	0.17413
588	0.03366	0.09559	0.06744	0.16536	0.17321
589	0.03389	0.09483	0.06686	0.16422	0.17183
590	0.03373	0.09386	0.0663	0.16317	0.17063
591	0.03375	0.09295	0.06573	0.162	0.16933
592	0.03362	0.09211	0.06517	0.16109	0.16822
593	0.03369	0.09128	0.0648	0.16003	0.16705
594	0.03369	0.09053	0.06419	0.15916	0.16595
595	0.03354	0.08949	0.06364	0.15794	0.16457
596	0.03344	0.08879	0.06308	0.157	0.16353
597	0.03345	0.08791	0.06263	0.15591	0.16231
598	0.03341	0.0872	0.06205	0.15494	0.16118
599	0.03336	0.08635	0.06155	0.154	0.16006
600	0.03339	0.08562	0.06122	0.15304	0.15902
601	0.03329	0.08483	0.06069	0.15203	0.15786
602	0.03327	0.08408	0.06023	0.15107	0.15667
603	0.03328	0.08343	0.05977	0.15009	0.15558
604	0.03313	0.0826	0.05921	0.14914	0.1545
605	0.03301	0.08185	0.05875	0.14805	0.15323
606	0.03304	0.08122	0.0583	0.14717	0.15217
607	0.03295	0.08041	0.05789	0.14623	0.15115
608	0.03296	0.07977	0.05742	0.1453	0.15012
609	0.03292	0.07911	0.057	0.14435	0.14894
610	0.03283	0.0785	0.05656	0.14351	0.14791
611	0.03279	0.07772	0.05616	0.14248	0.14681
612	0.03277	0.07707	0.05581	0.14166	0.1458
613	0.03273	0.0764	0.05533	0.14072	0.14467
614	0.03272	0.07587	0.05499	0.13989	0.14377
615	0.03261	0.0752	0.0545	0.13891	0.14272
616	0.03252	0.07465	0.05417	0.13805	0.14172
617	0.03255	0.07401	0.05377	0.13718	0.14069
618	0.03254	0.07347	0.05339	0.13629	0.13973
619	0.03237	0.07281	0.05291	0.1354	0.13864
620	0.03236	0.07219	0.05266	0.13454	0.13766
621	0.03243	0.07169	0.05225	0.13379	0.13674
622	0.03218	0.07106	0.05191	0.13272	0.13569
623	0.03231	0.07052	0.05158	0.132	0.13474
624	0.03222	0.06997	0.05118	0.13114	0.13376
625	0.03224	0.06942	0.05087	0.13037	0.13292
626	0.0322	0.06891	0.0506	0.12961	0.13191
627	0.03215	0.06839	0.05014	0.1286	0.13095
628	0.03213	0.06771	0.04983	0.1277	0.13002
629	0.03201	0.06724	0.04947	0.12685	0.12896
630	0.03196	0.06676	0.0491	0.12606	0.12804
631	0.03206	0.06627	0.04879	0.12528	0.12707
632	0.03197	0.06567	0.04843	0.12443	0.12622
633	0.03189	0.06527	0.04818	0.12372	0.12524
634	0.03189	0.06477	0.04787	0.12294	0.1244
635	0.03183	0.06426	0.04751	0.12198	0.12336
636	0.03178	0.06384	0.04715	0.12127	0.12244
637	0.03184	0.06331	0.04689	0.12046	0.12164
638	0.03181	0.06281	0.04661	0.11964	0.12068
639	0.03169	0.06239	0.04627	0.11887	0.11982
640	0.0316	0.06191	0.04594	0.11809	0.11896
641	0.03153	0.06143	0.04562	0.11723	0.11805
642	0.03149	0.06104	0.04535	0.11641	0.11705
643	0.03153	0.06061	0.04503	0.11572	0.11629
644	0.0315	0.06023	0.04484	0.11514	0.1154
645	0.03149	0.05975	0.04459	0.11421	0.1146
646	0.03144	0.05933	0.04431	0.11354	0.11379
647	0.03139	0.05889	0.04404	0.11273	0.11287
648	0.03137	0.05848	0.04366	0.11203	0.11195
649	0.03132	0.05796	0.04343	0.11124	0.11112
650	0.03126	0.05764	0.04312	0.11062	0.11027
651	0.03133	0.05722	0.04299	0.10989	0.10959
652	0.03134	0.05684	0.04264	0.10908	0.1086
653	0.03132	0.05653	0.04242	0.10843	0.10787
654	0.03122	0.05608	0.04209	0.10762	0.10706
655	0.03121	0.05571	0.04192	0.10694	0.10632
656	0.03114	0.05518	0.04154	0.10628	0.10543
657	0.03112	0.05489	0.04144	0.10554	0.10465
658	0.03104	0.05454	0.04102	0.10494	0.10384
659	0.03105	0.05415	0.04094	0.10414	0.10306
660	0.0311	0.05385	0.04054	0.10337	0.1023
661	0.03102	0.0535	0.04048	0.10275	0.10156
662	0.03106	0.05308	0.04013	0.102	0.1007
663	0.03095	0.05278	0.03995	0.10137	0.10004
664	0.03094	0.05236	0.03966	0.10067	0.09901
665	0.031	0.05215	0.03945	0.10002	0.09851
666	0.03092	0.05174	0.0392	0.0993	0.09759
667	0.03092	0.0515	0.03902	0.09869	0.09699
668	0.03082	0.0511	0.03881	0.09808	0.09607
669	0.0308	0.05077	0.03854	0.09739	0.09539
670	0.03079	0.05051	0.03835	0.09683	0.09471
671	0.03069	0.05022	0.03821	0.09602	0.09399
672	0.03072	0.04992	0.03792	0.09548	0.09322
673	0.0306	0.04962	0.03778	0.09472	0.09257
674	0.03066	0.04928	0.03739	0.09412	0.09176
675	0.03049	0.04888	0.03733	0.09359	0.09116
676	0.03046	0.04863	0.03703	0.0929	0.09043
677	0.03058	0.04842	0.03709	0.09226	0.08982
678	0.03047	0.04805	0.03672	0.09159	0.08889
679	0.03039	0.04776	0.03649	0.09099	0.08838
680	0.03038	0.0475	0.03627	0.09026	0.08765
681	0.03023	0.04714	0.03616	0.08974	0.08694
682	0.03032	0.04695	0.0359	0.08915	0.08638
683	0.03022	0.04657	0.03567	0.08856	0.08569
684	0.03027	0.04632	0.03549	0.08782	0.085
685	0.03042	0.04618	0.03546	0.08736	0.08431
686	0.03024	0.0459	0.03517	0.08662	0.08359
687	0.0302	0.04557	0.03492	0.08607	0.08289
688	0.0302	0.04532	0.03481	0.08543	0.08235
689	0.03017	0.0451	0.03468	0.0849	0.08172
690	0.0302	0.04482	0.03448	0.08437	0.08103
691	0.03017	0.04467	0.03434	0.08378	0.08044
692	0.03017	0.04443	0.03419	0.08329	0.0799
693	0.03006	0.04408	0.03391	0.08257	0.07908
694	0.03004	0.04382	0.03377	0.08201	0.07857
695	0.03005	0.0436	0.03369	0.08151	0.07794
696	0.02998	0.04334	0.03348	0.08087	0.07729
697	0.03003	0.04316	0.03339	0.0804	0.07684
698	0.02998	0.04285	0.03315	0.07973	0.07616
699	0.02987	0.04262	0.03296	0.07919	0.07546
700	0.02979	0.04235	0.03282	0.07868	0.0748
701	0.02984	0.04225	0.03269	0.07819	0.07437
702	0.02984	0.04198	0.03245	0.07761	0.07376
703	0.02978	0.04174	0.03233	0.07707	0.07312
704	0.02969	0.04152	0.03227	0.07656	0.07256
705	0.0296	0.0413	0.03206	0.07608	0.07207
706	0.02957	0.04105	0.03194	0.07554	0.07152
707	0.02965	0.04092	0.03179	0.07509	0.07099
708	0.02957	0.04071	0.03161	0.0745	0.07033
709	0.02949	0.04033	0.03143	0.07392	0.06982
710	0.02949	0.04017	0.03131	0.0735	0.0693
711	0.02934	0.03992	0.03108	0.07293	0.06866
712	0.02944	0.03978	0.0311	0.07241	0.06823
713	0.02919	0.03943	0.03082	0.07185	0.06758
714	0.02918	0.03926	0.0307	0.07144	0.0671
715	0.02923	0.03922	0.03065	0.07096	0.06659
716	0.02929	0.03898	0.03044	0.07047	0.06618
717	0.02912	0.03871	0.03026	0.06991	0.06552
718	0.02912	0.03847	0.0302	0.06952	0.06517
719	0.02913	0.03835	0.03015	0.06908	0.06462
720	0.02905	0.03803	0.02996	0.06858	0.06408
721	0.02899	0.03791	0.02982	0.06806	0.06358
722	0.029	0.03771	0.02969	0.06756	0.06308
723	0.02895	0.03747	0.0296	0.06716	0.06267
724	0.02901	0.03733	0.02942	0.06671	0.06221
725	0.02895	0.03718	0.02931	0.06614	0.06163
726	0.02891	0.03694	0.02924	0.06574	0.06119
727	0.02896	0.03683	0.02909	0.06535	0.06065
728	0.02883	0.03656	0.02886	0.06484	0.06009
729	0.02896	0.03655	0.0289	0.06448	0.05977
730	0.02883	0.03622	0.02872	0.06404	0.05926
731	0.02884	0.0361	0.02858	0.06365	0.05888
732	0.0287	0.03587	0.02838	0.0631	0.05833
733	0.0287	0.03575	0.02837	0.06271	0.05792
734	0.02862	0.03539	0.02812	0.06218	0.05732
735	0.02853	0.03525	0.02805	0.06184	0.05695
736	0.02851	0.0352	0.02787	0.06135	0.05656
737	0.02865	0.03519	0.02793	0.06097	0.05617
738	0.0285	0.03478	0.02762	0.06034	0.05564
739	0.02845	0.0348	0.02754	0.06024	0.05528
740	0.02851	0.0345	0.0275	0.05989	0.05494
741	0.02833	0.03437	0.02738	0.05941	0.05444
742	0.02824	0.03414	0.02723	0.05888	0.054
743	0.02826	0.03397	0.0271	0.0585	0.05366
744	0.02818	0.03391	0.02706	0.05828	0.05321
745	0.02817	0.0337	0.02704	0.05776	0.05288
746	0.02811	0.03351	0.02686	0.05742	0.05254
747	0.02806	0.03345	0.02673	0.05705	0.05211
748	0.02813	0.0333	0.02667	0.05673	0.05177
749	0.02806	0.03322	0.02667	0.05645	0.05143
750	0.02803	0.03299	0.02651	0.05597	0.0509
751	0.02794	0.03282	0.02635	0.0556	0.0506
752	0.02793	0.03264	0.02621	0.05512	0.05007
753	0.0279	0.03255	0.02616	0.05484	0.04987
754	0.02785	0.03234	0.02596	0.05442	0.04949
755	0.02787	0.03226	0.02594	0.05412	0.04907
756	0.0278	0.03207	0.0259	0.05381	0.04869
757	0.02789	0.03199	0.02577	0.05338	0.04839
758	0.02775	0.03175	0.02564	0.05301	0.04805
759	0.02782	0.03174	0.0256	0.05273	0.04764
760	0.02781	0.03157	0.02559	0.05232	0.04735
761	0.0278	0.03149	0.02547	0.05205	0.0471
762	0.02765	0.03124	0.0252	0.05175	0.04657
763	0.02756	0.03108	0.02516	0.05132	0.04623
764	0.02779	0.03104	0.0252	0.05103	0.04604
765	0.02766	0.03078	0.02502	0.05071	0.04551
766	0.02754	0.03064	0.02489	0.05025	0.0452
767	0.02747	0.03052	0.02478	0.04993	0.04483
768	0.02761	0.03041	0.02481	0.04964	0.04461
769	0.0274	0.0301	0.02459	0.04932	0.04423
770	0.0274	0.03009	0.02446	0.04891	0.04396
771	0.02746	0.02987	0.02437	0.04869	0.04362
772	0.02757	0.02983	0.02433	0.04829	0.04334
773	0.02742	0.02973	0.02427	0.04813	0.04299
774	0.02732	0.02962	0.02412	0.0478	0.04272
775	0.02741	0.02957	0.02425	0.04769	0.04257
776	0.02734	0.02951	0.0241	0.04733	0.04221
777	0.02734	0.02924	0.02405	0.047	0.04193
778	0.02723	0.02921	0.02394	0.0467	0.04151
779	0.02717	0.02902	0.02386	0.04645	0.04141
780	0.0271	0.0289	0.02364	0.04623	0.04113
781	0.02712	0.02878	0.02359	0.04585	0.04079
782	0.0271	0.0288	0.02352	0.0456	0.04044
783	0.02708	0.0286	0.0236	0.04536	0.0403
784	0.02704	0.02854	0.02348	0.04518	0.04014
785	0.0271	0.02833	0.02332	0.04476	0.0397
786	0.0271	0.02805	0.02318	0.04456	0.03945
787	0.02695	0.02801	0.02318	0.04421	0.0392
788	0.02697	0.02799	0.0231	0.04397	0.03892
789	0.02689	0.0278	0.02297	0.04372	0.03867
790	0.02688	0.02765	0.02289	0.04332	0.03834
791	0.02689	0.02762	0.02289	0.04321	0.03824
792	0.02694	0.02754	0.02291	0.04293	0.03804
793	0.02671	0.02737	0.02265	0.04257	0.03775
794	0.02686	0.02737	0.02273	0.04251	0.03739
795	0.02687	0.02725	0.0226	0.04217	0.03713
796	0.02688	0.02707	0.02243	0.04179	0.03676
797	0.02683	0.02681	0.02234	0.04145	0.03654
798	0.02682	0.0268	0.02246	0.04136	0.0364
799	0.02683	0.02674	0.02225	0.04108	0.03612
800	0.02672	0.02654	0.02201	0.04071	0.03585
