# Supplementary material for: Hybridization of green synthesized silver nanoparticles with poly(ethylene glycol) methacrylate and their biomedical applications
Source: PeerJ. 2022 Jan 17;10:e12540. doi: 10.7717/peerj.12540 (PMC8772450; doi:10.7717/peerj.12540)
Supplement: Supplemental Information 5 [file peerj-10-12540-s005.csv]

Wavelength	Absorbance
(nm)
	AgNPs	PEGMA capped AgNPs
200	6	6
201	6	6
202	6	6
203	6	6
204	6	6
205	6	6
206	6	6
207	6	6
208	6	6
209	6	6
210	6	6
211	6	6
212	6	6
213	6	6
214	6	6
215	6	5.1276
216	6	4.6349
217	6	3.5771
218	6	3.2524
219	6	3.1003
220	6	2.9556
221	6	2.8072
222	6	2.6541
223	6	2.5305
224	6	2.4325
225	6	2.3183
226	6	2.2251
227	6	2.1376
228	6	2.0602
229	6	1.9902
230	6	1.9206
231	6	1.8557
232	4.1842	1.8032
233	3.8782	1.7516
234	3.2526	1.7016
235	2.9986	1.659
236	2.7141	1.6226
237	2.6276	1.5881
238	2.529	1.5561
239	2.4788	1.5288
240	2.4165	1.5046
241	2.4052	1.4824
242	2.4016	1.4611
243	2.3776	1.4418
244	2.3666	1.4228
245	2.373	1.4068
246	2.3685	1.393
247	2.3795	1.3804
248	2.3907	1.3688
249	2.3746	1.3591
250	2.3762	1.3513
251	2.3739	1.342
252	2.4006	1.3355
253	2.4057	1.3294
254	2.4174	1.3245
255	2.4139	1.3183
256	2.4388	1.3146
257	2.442	1.3061
258	2.449	1.2982
259	2.4645	1.2898
260	2.4828	1.2804
261	2.4961	1.2709
262	2.5109	1.2595
263	2.4907	1.2471
264	2.5592	1.236
265	2.5623	1.2221
266	2.5737	1.2083
267	2.6035	1.1936
268	2.6083	1.1793
269	2.6221	1.1634
270	2.5993	1.1504
271	2.6522	1.1348
272	2.6848	1.1185
273	2.6838	1.105
274	2.651	1.0886
275	2.6382	1.0736
276	2.6083	1.0578
277	2.6184	1.0413
278	2.5541	1.0276
279	2.5877	1.0121
280	2.5728	0.9984
281	2.5838	0.98289
282	2.4613	0.96904
283	2.4656	0.95536
284	2.4872	0.94037
285	2.3992	0.9263
286	2.3162	0.91224
287	2.2754	0.89799
288	2.2363	0.8851
289	2.2005	0.8712
290	2.1718	0.85827
291	2.1608	0.84511
292	2.1257	0.83216
293	2.1327	0.81926
294	2.1032	0.80557
295	2.1049	0.79239
296	2.0855	0.7793
297	2.0694	0.76739
298	2.0801	0.75272
299	2.0802	0.74027
300	2.0479	0.72753
301	2.0612	0.71332
302	2.0469	0.69903
303	2.0341	0.68568
304	2.0356	0.67221
305	2.012	0.65887
306	2.0059	0.64577
307	1.9999	0.63235
308	1.9806	0.61898
309	1.9721	0.60714
310	1.9576	0.59476
311	1.9456	0.5837
312	1.9353	0.5724
313	1.9188	0.56157
314	1.9113	0.55181
315	1.8888	0.54193
316	1.8786	0.53245
317	1.8549	0.52355
318	1.8557	0.5146
319	1.8408	0.50766
320	1.8339	0.49939
321	1.8123	0.49262
322	1.8062	0.48556
323	1.7917	0.48012
324	1.7868	0.474
325	1.7693	0.46865
326	1.7638	0.46404
327	1.7685	0.46684
328	1.7611	0.46935
329	1.7418	0.46451
330	1.729	0.45926
331	1.7226	0.45814
332	1.7332	0.45697
333	1.711	0.45807
334	1.7181	0.45711
335	1.7009	0.45841
336	1.7	0.45778
337	1.6958	0.46299
338	1.6904	0.46599
339	1.694	0.47197
340	1.6789	0.48074
341	1.6915	0.48523
342	1.6854	0.49026
343	1.6844	0.49304
344	1.6929	0.50115
345	1.707	0.51164
346	1.7044	0.51681
347	1.7005	0.52932
348	1.7181	0.53281
349	1.7222	0.54065
350	1.7199	0.55013
351	1.7296	0.55701
352	1.7398	0.56468
353	1.7447	0.56909
354	1.7437	0.57847
355	1.7553	0.58751
356	1.7528	0.59244
357	1.7658	0.5968
358	1.7728	0.60752
359	1.7668	0.61527
360	1.7785	0.62292
361	1.7862	0.63525
362	1.7914	0.63885
363	1.7965	0.64663
364	1.8077	0.65626
365	1.8073	0.66242
366	1.8135	0.67175
367	1.8108	0.67777
368	1.8296	0.68638
369	1.8281	0.69373
370	1.8272	0.69957
371	1.8422	0.70809
372	1.856	0.7201
373	1.8523	0.72361
374	1.8541	0.72879
375	1.8584	0.73965
376	1.8772	0.74614
377	1.8795	0.7591
378	1.8907	0.76058
379	1.8977	0.76817
380	1.9196	0.77407
381	1.908	0.78606
382	1.9419	0.80613
383	1.9224	0.80181
384	2.0276	0.78372
385	2.0479	0.78926
386	1.8972	0.79473
387	1.9012	0.79925
388	1.9045	0.80432
389	1.9106	0.80855
390	1.9122	0.81304
391	1.916	0.81717
392	1.919	0.82153
393	1.9248	0.82515
394	1.9266	0.82928
395	1.9319	0.83357
396	1.9344	0.83746
397	1.9382	0.84086
398	1.9419	0.84453
399	1.9463	0.84837
400	1.9487	0.85177
401	1.9514	0.85556
402	1.9553	0.85849
403	1.9579	0.8618
404	1.961	0.86521
405	1.9641	0.86839
406	1.9673	0.87137
407	1.9716	0.8744
408	1.9739	0.87773
409	1.9779	0.88058
410	1.9807	0.8838
411	1.9842	0.88657
412	1.9868	0.88928
413	1.9908	0.89218
414	1.9923	0.89499
415	1.996	0.89784
416	2.0002	0.89993
417	2.0024	0.90268
418	2.0056	0.90491
419	2.0084	0.90743
420	2.012	0.90954
421	2.0218	0.91238
422	2.0236	0.91452
423	2.0268	0.91661
424	2.0318	0.9183
425	2.0334	0.92017
426	2.0356	0.92132
427	2.0385	0.92316
428	2.0423	0.92428
429	2.0459	0.92563
430	2.048	0.92671
431	2.05	0.92809
432	2.0521	0.92862
433	2.0563	0.93007
434	2.0581	0.9301
435	2.0582	0.9308
436	2.062	0.93128
437	2.0645	0.93154
438	2.0665	0.93156
439	2.0686	0.93202
440	2.0715	0.93175
441	2.0738	0.93159
442	2.076	0.93104
443	2.0771	0.93124
444	2.0784	0.93045
445	2.0817	0.92948
446	2.0838	0.92874
447	2.0857	0.92799
448	2.0857	0.92734
449	2.0891	0.92599
450	2.0914	0.92461
451	2.0923	0.92323
452	2.0947	0.92187
453	2.0961	0.92017
454	2.0984	0.91841
455	2.0991	0.91673
456	2.1024	0.91495
457	2.1019	0.91269
458	2.1051	0.9109
459	2.1063	0.90868
460	2.1065	0.90622
461	2.1095	0.90382
462	2.1101	0.90139
463	2.113	0.89854
464	2.116	0.8962
465	2.1153	0.89314
466	2.1162	0.89041
467	2.1174	0.88762
468	2.1197	0.885
469	2.1199	0.88163
470	2.1215	0.87879
471	2.121	0.87535
472	2.1236	0.87218
473	2.1236	0.86894
474	2.1252	0.8655
475	2.1249	0.86207
476	2.1261	0.85892
477	2.1269	0.85513
478	2.1271	0.85169
479	2.1275	0.84756
480	2.1288	0.84428
481	2.1296	0.84019
482	2.1304	0.83679
483	2.1305	0.83269
484	2.1321	0.82866
485	2.132	0.82475
486	2.133	0.82097
487	2.1325	0.81669
488	2.1331	0.81286
489	2.1333	0.80855
490	2.1336	0.80445
491	2.1338	0.80008
492	2.1341	0.79618
493	2.134	0.79184
494	2.1342	0.78757
495	2.135	0.7833
496	2.1359	0.77896
497	2.1363	0.77471
498	2.136	0.77032
499	2.1362	0.76582
500	2.1349	0.76118
501	2.136	0.75661
502	2.1359	0.75224
503	2.1359	0.74776
504	2.1356	0.7431
505	2.1359	0.73855
506	2.1356	0.73382
507	2.1353	0.72943
508	2.1343	0.72456
509	2.1343	0.71987
510	2.1336	0.71498
511	2.1334	0.71033
512	2.1327	0.70543
513	2.1323	0.70071
514	2.1323	0.69583
515	2.1323	0.69095
516	2.1319	0.68568
517	2.1315	0.68098
518	2.1304	0.67569
519	2.1297	0.67094
520	2.1297	0.66585
521	2.1292	0.66086
522	2.1275	0.65577
523	2.1272	0.6508
524	2.1255	0.64575
525	2.1259	0.64065
526	2.1247	0.63546
527	2.124	0.6305
528	2.123	0.62513
529	2.1226	0.62014
530	2.122	0.61498
531	2.121	0.60977
532	2.1206	0.60476
533	2.1193	0.59943
534	2.1189	0.59415
535	2.1167	0.58891
536	2.116	0.58361
537	2.1157	0.57854
538	2.1152	0.57338
539	2.1131	0.56824
540	2.112	0.56292
541	2.1114	0.55781
542	2.1099	0.55252
543	2.1086	0.54739
544	2.107	0.54216
545	2.106	0.53696
546	2.1048	0.53163
547	2.1022	0.5265
548	2.1007	0.52137
549	2.0988	0.51615
550	2.0965	0.51108
551	2.0948	0.50611
552	2.0932	0.50091
553	2.0908	0.49615
554	2.0896	0.49125
555	2.0872	0.4863
556	2.0851	0.48137
557	2.0831	0.47646
558	2.0814	0.47149
559	2.0801	0.46665
560	2.0786	0.46189
561	2.0761	0.45655
562	2.0733	0.45198
563	2.0706	0.44736
564	2.0689	0.44286
565	2.0661	0.43798
566	2.0638	0.43349
567	2.0604	0.42875
568	2.058	0.42453
569	2.0546	0.41993
570	2.0515	0.4156
571	2.0484	0.41114
572	2.0455	0.4069
573	2.042	0.40233
574	2.0387	0.3982
575	2.0373	0.39391
576	2.034	0.38996
577	2.0307	0.38545
578	2.0282	0.38149
579	2.0245	0.37715
580	2.0206	0.37361
581	2.0178	0.3694
582	2.0142	0.36576
583	2.0106	0.36162
584	2.0068	0.35829
585	2.0038	0.35429
586	2.0006	0.35062
587	1.9968	0.3466
588	1.993	0.34341
589	1.9898	0.33988
590	1.9862	0.33643
591	1.9824	0.33284
592	1.9779	0.32955
593	1.974	0.32606
594	1.9702	0.32282
595	1.9656	0.31948
596	1.962	0.31627
597	1.9581	0.31295
598	1.9542	0.3097
599	1.9503	0.30672
600	1.9468	0.30359
601	1.9426	0.30055
602	1.9386	0.29748
603	1.9354	0.29444
604	1.931	0.29145
605	1.9264	0.28849
606	1.9228	0.28573
607	1.9189	0.28287
608	1.9146	0.28008
609	1.9107	0.27725
610	1.9066	0.27453
611	1.9025	0.27209
612	1.898	0.26939
613	1.8939	0.26689
614	1.8891	0.26431
615	1.8856	0.26186
616	1.8814	0.25936
617	1.8773	0.25681
618	1.873	0.2544
619	1.8685	0.25206
620	1.8643	0.24981
621	1.8603	0.24738
622	1.8554	0.24512
623	1.8517	0.24286
624	1.8471	0.24068
625	1.8424	0.23848
626	1.8381	0.23641
627	1.8331	0.23441
628	1.8294	0.23239
629	1.8247	0.23015
630	1.8206	0.22807
631	1.8162	0.22593
632	1.8121	0.22399
633	1.8075	0.22205
634	1.8027	0.22013
635	1.7986	0.21821
636	1.795	0.21636
637	1.7908	0.21447
638	1.7867	0.21267
639	1.7823	0.21089
640	1.7787	0.20904
641	1.7752	0.20734
642	1.7713	0.20554
643	1.7676	0.20396
644	1.7635	0.20227
645	1.7594	0.20071
646	1.7556	0.19902
647	1.752	0.19745
648	1.7483	0.19585
649	1.7445	0.19436
650	1.741	0.1928
651	1.7376	0.19127
652	1.7334	0.18958
653	1.7298	0.18812
654	1.7259	0.1868
655	1.7218	0.18541
656	1.7174	0.18391
657	1.7138	0.18257
658	1.7098	0.18121
659	1.7066	0.17995
660	1.7028	0.17861
661	1.699	0.17733
662	1.696	0.17599
663	1.6929	0.17467
664	1.6901	0.17337
665	1.6868	0.17216
666	1.6834	0.17104
667	1.6798	0.16984
668	1.6766	0.16864
669	1.6733	0.16743
670	1.6698	0.16619
671	1.6664	0.16524
672	1.6626	0.16405
673	1.6591	0.16298
674	1.6558	0.16175
675	1.6524	0.16088
676	1.6488	0.15981
677	1.6458	0.15881
678	1.6417	0.15754
679	1.6383	0.15649
680	1.6349	0.15532
681	1.6314	0.15458
682	1.6279	0.15325
683	1.6249	0.15254
684	1.622	0.15157
685	1.6193	0.15008
686	1.6161	0.14923
687	1.613	0.14825
688	1.6096	0.14728
689	1.6072	0.14639
690	1.604	0.14547
691	1.6012	0.14468
692	1.5984	0.14379
693	1.5954	0.14311
694	1.5925	0.14233
695	1.5902	0.14149
696	1.5881	0.14057
697	1.5857	0.1397
698	1.5834	0.13889
699	1.5809	0.13807
700	1.5785	0.13739
701	1.5761	0.1367
702	1.5741	0.13582
703	1.5716	0.13531
704	1.5694	0.13446
705	1.567	0.13372
706	1.5646	0.13289
707	1.5624	0.13236
708	1.5596	0.13158
709	1.5573	0.13095
710	1.5548	0.13028
711	1.5521	0.12964
712	1.549	0.12897
713	1.5465	0.1283
714	1.5437	0.12778
715	1.5408	0.12715
716	1.5379	0.12644
717	1.5356	0.12575
718	1.5328	0.12537
719	1.5303	0.12462
720	1.5277	0.12419
721	1.5254	0.12348
722	1.5232	0.12313
723	1.5204	0.12238
724	1.5182	0.12189
725	1.516	0.12122
726	1.5135	0.12057
727	1.5113	0.12002
728	1.5098	0.11965
729	1.5078	0.11893
730	1.5059	0.11844
731	1.5038	0.11789
732	1.502	0.11735
733	1.4995	0.11674
734	1.4972	0.11624
735	1.495	0.11572
736	1.4921	0.11523
737	1.4898	0.11464
738	1.4874	0.11422
739	1.485	0.11374
740	1.4827	0.11318
741	1.4807	0.11275
742	1.4788	0.1122
743	1.4768	0.11174
744	1.4748	0.11138
745	1.4731	0.1108
746	1.4715	0.11028
747	1.4696	0.1098
748	1.4672	0.10938
749	1.465	0.109
750	1.4627	0.10841
751	1.4608	0.10799
752	1.4589	0.10744
753	1.4571	0.10699
754	1.4545	0.10664
755	1.4518	0.10606
756	1.4492	0.10571
757	1.4472	0.10516
758	1.4448	0.10474
759	1.443	0.1043
760	1.4412	0.10373
761	1.4385	0.10343
762	1.4373	0.10297
763	1.4356	0.10245
764	1.4338	0.10209
765	1.4323	0.10149
766	1.4301	0.10117
767	1.4281	0.10062
768	1.4265	0.10023
769	1.4247	0.09983
770	1.423	0.0995
771	1.4209	0.09903
772	1.4196	0.09845
773	1.4176	0.09821
774	1.4155	0.0979
775	1.4134	0.09763
776	1.4121	0.09718
777	1.4106	0.09686
778	1.4083	0.09638
779	1.4067	0.09618
780	1.4049	0.09569
781	1.403	0.0953
782	1.4026	0.09488
783	1.4019	0.09459
784	1.4004	0.09405
785	1.3987	0.09388
786	1.3979	0.09371
787	1.3953	0.09326
788	1.394	0.09272
789	1.3929	0.09255
790	1.3923	0.09209
791	1.3918	0.09177
792	1.3905	0.09138
793	1.389	0.09108
794	1.39	0.09094
795	1.3896	0.09048
796	1.3876	0.08993
797	1.3848	0.08967
798	1.383	0.08934
799	1.3826	0.089
800	1.3804	0.08851
