# Supplementary material for: Hybridization of green synthesized silver nanoparticles with poly(ethylene glycol) methacrylate and their biomedical applications
Source: PeerJ. 2022 Jan 17;10:e12540. doi: 10.7717/peerj.12540 (PMC8772450; doi:10.7717/peerj.12540)
Supplement: Supplemental Information 6 [file peerj-10-12540-s006.csv]

Wavenumber	Transmittance	Transmittance
(cm-1)	a.u	a.u
	Ca-AgNPs	Plant
4000	87.61268	99.11053
3999	87.60999	99.10087
3998	87.60729	99.09626
3997	87.60462	99.09602
3996	87.60187	99.09555
3995	87.60816	99.09157
3994	87.62154	99.08325
3993	87.63711	99.07485
3992	87.64954	99.07251
3991	87.65461	99.07975
3990	87.65107	99.09442
3989	87.64163	99.1103
3988	87.63166	99.12182
3987	87.62565	99.12734
3986	87.62383	99.12895
3985	87.62251	99.12987
3984	87.61783	99.13234
3983	87.60936	99.1369
3982	87.60045	99.14251
3981	87.59514	99.14737
3980	87.5952	99.15045
3979	87.59931	99.15226
3978	87.60431	99.15379
3977	87.60743	99.15448
3976	87.60813	99.15203
3975	87.60835	99.14483
3974	87.61093	99.13452
3973	87.61682	99.12536
3972	87.624	99.12081
3971	87.62906	99.12036
3970	87.63022	99.1201
3969	87.62872	99.11648
3968	87.62725	99.10981
3967	87.62719	99.1043
3966	87.62749	99.10442
3965	87.62636	99.11132
3964	87.62387	99.12269
3963	87.62275	99.13553
3962	87.62598	99.14795
3961	87.63356	99.15807
3960	87.64137	99.16259
3959	87.64366	99.15867
3958	87.63729	99.14762
3957	87.62426	99.13566
3956	87.6108	99.12945
3955	87.60343	99.13079
3954	87.60468	99.13603
3953	87.61156	99.14003
3952	87.61776	99.14002
3951	87.61822	99.13607
3950	87.61265	99.12915
3949	87.60524	99.12006
3948	87.60101	99.10963
3947	87.60239	99.09928
3946	87.60836	99.09098
3945	87.61589	99.08688
3944	87.6219	99.08867
3943	87.62489	99.09625
3942	87.62549	99.10693
3941	87.62505	99.11702
3940	87.62353	99.12453
3939	87.61983	99.13001
3938	87.61438	99.13469
3937	87.61052	99.1383
3936	87.61239	99.13826
3935	87.62168	99.1311
3934	87.63626	99.11553
3933	87.65185	99.09555
3932	87.66519	99.08003
3931	87.67562	99.07697
3930	87.68379	99.08745
3929	87.68933	99.10513
3928	87.69046	99.12134
3927	87.68577	99.13089
3926	87.67638	99.13407
3925	87.66696	99.13373
3924	87.66302	99.13128
3923	87.66601	99.12624
3922	87.67216	99.11929
3921	87.67676	99.11371
3920	87.67866	99.11312
3919	87.67945	99.11792
3918	87.6797	99.1244
3917	87.67839	99.12819
3916	87.67586	99.12869
3915	87.67485	99.12938
3914	87.67762	99.13346
3913	87.68347	99.13921
3912	87.68969	99.1405
3911	87.69449	99.13257
3910	87.69862	99.11743
3909	87.70456	99.10273
3908	87.71415	99.09517
3907	87.72771	99.09519
3906	87.74393	99.09821
3905	87.76045	99.10103
3904	87.77459	99.1059
3903	87.78303	99.11689
3902	87.78159	99.13349
3901	87.76796	99.14931
3900	87.74692	99.15686
3899	87.73019	99.15351
3898	87.72751	99.14332
3897	87.73841	99.13381
3896	87.75379	99.13069
3895	87.76383	99.13479
3894	87.76335	99.14243
3893	87.75276	99.14886
3892	87.7387	99.15204
3891	87.7323	99.15265
3890	87.74001	99.15188
3889	87.75557	99.14985
3888	87.76363	99.14512
3887	87.75406	99.13648
3886	87.73345	99.12575
3885	87.72065	99.1161
3884	87.72738	99.10877
3883	87.74536	99.10364
3882	87.75539	99.10222
3881	87.74864	99.10852
3880	87.73525	99.12399
3879	87.73155	99.14324
3878	87.74242	99.15758
3877	87.75846	99.16037
3876	87.76789	99.15076
3875	87.76817	99.13585
3874	87.76581	99.12561
3873	87.76724	99.12279
3872	87.77061	99.12203
3871	87.76939	99.11868
3870	87.76503	99.11533
3869	87.76924	99.11774
3868	87.78879	99.12772
3867	87.81324	99.14168
3866	87.82409	99.15263
3865	87.81537	99.15415
3864	87.79875	99.14556
3863	87.78881	99.1325
3862	87.78851	99.12182
3861	87.79031	99.11661
3860	87.78759	99.11721
3859	87.78125	99.123
3858	87.77719	99.13927
3857	87.78233	99.16612
3856	87.79855	99.20822
3855	87.81555	99.0753
3854	87.81664	99.07555
3853	87.80436	99.08322
3852	87.80091	99.19058
3851	87.81001	99.16481
3850	87.81225	99.14216
3849	87.80023	99.13154
3848	87.78641	99.12763
3847	87.7805	99.12982
3846	87.78072	99.1341
3845	87.78127	99.13796
3844	87.77919	99.14028
3843	87.77644	99.14303
3842	87.77742	99.14919
3841	87.78417	99.16116
3840	87.79365	99.17914
3839	87.80095	99.19966
3838	87.80504	99.21631
3837	87.80985	99.22379
3836	87.81768	99.22128
3835	87.82518	99.21113
3834	87.82759	99.19643
3833	87.82473	99.18142
3832	87.82099	99.1714
3831	87.8201	99.16993
3830	87.82137	99.17571
3829	87.82124	99.1828
3828	87.81824	99.18511
3827	87.81642	99.18202
3826	87.82238	99.17825
3825	87.83733	99.1774
3824	87.85173	99.17709
3823	87.84998	99.17144
3822	87.82703	99.16079
3821	87.80241	99.15353
3820	87.80411	99.15429
3819	87.83579	99.16122
3818	87.87162	99.17126
3817	87.88336	99.18152
3816	87.86626	99.1894
3815	87.83935	99.19323
3814	87.82205	99.1938
3813	87.8165	99.19314
3812	87.81652	99.19146
3811	87.82383	99.18717
3810	87.84329	99.17941
3809	87.86851	99.17026
3808	87.88359	99.16467
3807	87.88127	99.16602
3806	87.87176	99.1722
3805	87.86708	99.17852
3804	87.86611	99.18048
3803	87.86198	99.17491
3802	87.85569	99.16378
3801	87.85647	99.15356
3800	87.86996	99.15044
3799	87.88839	99.15783
3798	87.89666	99.17402
3797	87.89087	99.19171
3796	87.88191	99.20295
3795	87.87979	99.2054
3794	87.88344	99.20286
3793	87.885	99.19946
3792	87.88017	99.19504
3791	87.87225	99.18676
3790	87.86768	99.17376
3789	87.87015	99.15862
3788	87.87936	99.14473
3787	87.89212	99.13356
3786	87.90367	99.12512
3785	87.90977	99.1196
3784	87.90917	99.11726
3783	87.90304	99.11778
3782	87.89248	99.12082
3781	87.87848	99.1267
3780	87.86417	99.13557
3779	87.85487	99.145
3778	87.85325	99.15087
3777	87.85559	99.15213
3776	87.85556	99.15188
3775	87.85202	99.15318
3774	87.85043	99.15479
3773	87.856	99.15188
3772	87.86785	99.14165
3771	87.88136	99.12923
3770	87.89509	99.12426
3769	87.9113	99.13006
3768	87.92866	99.13991
3767	87.93988	99.14498
3766	87.94029	99.14343
3765	87.93541	99.14071
3764	87.93511	99.14187
3763	87.94267	99.14597
3762	87.95273	99.14835
3761	87.95879	99.14703
3760	87.95952	99.14576
3759	87.95807	99.14923
3758	87.95722	99.15722
3757	87.95718	99.16587
3756	87.95797	99.17304
3755	87.96265	99.17992
3754	87.97531	99.18928
3753	87.99543	99.20271
3752	88.01417	99.21808
3751	88.02147	99.2293
3750	88.0196	99.23138
3749	88.02067	99.22756
3748	88.03142	99.22555
3747	88.04751	99.22657
3746	88.05666	99.22374
3745	88.04874	99.21154
3744	88.03313	99.1928
3743	88.03253	99.17421
3742	88.04903	99.1602
3741	88.06005	99.15076
3740	88.05627	99.14244
3739	88.05214	99.13116
3738	88.0562	99.11562
3737	88.0622	99.10166
3736	88.06604	99.10103
3735	88.07392	99.11905
3734	88.08969	99.14577
3733	88.10382	99.16483
3732	88.10439	99.16691
3731	88.0918	99.15419
3730	88.07549	99.1353
3729	88.06193	99.11882
3728	88.05104	99.11096
3727	88.04157	99.11393
3726	88.03525	99.1237
3725	88.03511	99.13111
3724	88.0398	99.12833
3723	88.04357	99.11494
3722	88.04393	99.09815
3721	88.0453	99.08743
3720	88.05326	99.08773
3719	88.06744	99.09713
3718	88.08151	99.1105
3717	88.08952	99.12395
3716	88.09027	99.1355
3715	88.08737	99.14139
3714	88.08655	99.13384
3713	88.09192	99.10708
3712	88.1035	99.06761
3711	88.118	99.03232
3710	88.13107	99.01285
3709	88.13812	99.00849
3708	88.1365	99.01273
3707	88.12774	99.02015
3706	88.11554	99.02829
3705	88.10368	99.03599
3704	88.09492	99.04209
3703	88.09092	99.04562
3702	88.09279	99.04654
3701	88.1003	99.04474
3700	88.10986	99.03893
3699	88.1149	99.02765
3698	88.11165	99.01124
3697	88.10421	98.99291
3696	88.10128	98.97706
3695	88.10738	98.96596
3694	88.11948	98.95873
3693	88.1322	98.95365
3692	88.14361	98.95077
3691	88.15312	98.95236
3690	88.15648	98.95984
3689	88.15019	98.97027
3688	88.1391	98.97853
3687	88.13206	98.98321
3686	88.13106	98.98589
3685	88.1311	98.98667
3684	88.12859	98.98332
3683	88.1239	98.97309
3682	88.11777	98.95525
3681	88.11203	98.93308
3680	88.11201	98.91292
3679	88.12316	98.8988
3678	88.14267	98.88787
3677	88.15719	98.87349
3676	88.15959	98.85407
3675	88.16549	98.83278
3674	88.19367	98.8109
3673	88.23377	98.78882
3672	88.25365	98.76614
3671	88.23514	98.74268
3670	88.19367	98.72123
3669	88.16199	98.70358
3668	88.15587	98.688
3667	88.16231	98.67282
3666	88.16194	98.65765
3665	88.15103	98.64264
3664	88.1381	98.62717
3663	88.13019	98.60957
3662	88.12755	98.58921
3661	88.12749	98.56875
3660	88.12864	98.55192
3659	88.1309	98.53723
3658	88.13262	98.51623
3657	88.13121	98.48218
3656	88.12819	98.44011
3655	88.12913	98.40314
3654	88.13604	98.37981
3653	88.14528	98.36795
3652	88.15475	98.35801
3651	88.16411	98.34105
3650	88.16832	98.31506
3649	88.16139	98.28223
3648	88.1444	98.24467
3647	88.12377	98.2068
3646	88.10663	98.17544
3645	88.09688	98.15518
3644	88.09324	98.14463
3643	88.09302	98.13683
3642	88.0954	98.12313
3641	88.09941	98.0982
3640	88.10047	98.06228
3639	88.09308	98.01959
3638	88.07718	97.9749
3637	88.05852	97.93089
3636	88.04185	97.88822
3635	88.02796	97.84755
3634	88.01909	97.8106
3633	88.02149	97.77813
3632	88.03808	97.74664
3631	88.05929	97.70857
3630	88.06569	97.66042
3629	88.04927	97.61014
3628	88.02701	97.56657
3627	88.01416	97.53026
3626	87.99979	97.49895
3625	87.96939	97.46976
3624	87.93172	97.43843
3623	87.90891	97.40013
3622	87.91221	97.35253
3621	87.93212	97.29934
3620	87.94668	97.24978
3619	87.94295	97.21066
3618	87.92876	97.18014
3617	87.9183	97.15255
3616	87.91462	97.12452
3615	87.91126	97.09476
3614	87.90328	97.06284
3613	87.89294	97.02931
3612	87.8863	96.99447
3611	87.88508	96.9569
3610	87.88411	96.91527
3609	87.87705	96.87239
3608	87.86273	96.83412
3607	87.84511	96.80191
3606	87.82841	96.77026
3605	87.81421	96.73324
3604	87.80232	96.69049
3603	87.792	96.64635
3602	87.7822	96.60487
3601	87.7722	96.56678
3600	87.76127	96.53036
3599	87.74826	96.49405
3598	87.73383	96.45657
3597	87.72202	96.41542
3596	87.71639	96.36772
3595	87.71427	96.31437
3594	87.70929	96.26201
3593	87.69989	96.21837
3592	87.69164	96.18429
3591	87.69008	96.15142
3590	87.69376	96.10908
3589	87.69482	96.05666
3588	87.68777	96.00684
3587	87.67649	95.96983
3586	87.66733	95.93991
3585	87.65941	95.905
3584	87.6476	95.86147
3583	87.63121	95.81549
3582	87.61465	95.77593
3581	87.60185	95.74716
3580	87.59183	95.72648
3579	87.57904	95.70553
3578	87.55767	95.67489
3577	87.52684	95.62915
3576	87.49275	95.56969
3575	87.4646	95.50341
3574	87.44804	95.43889
3573	87.44181	95.38222
3572	87.43972	95.33391
3571	87.43473	95.28871
3570	87.42209	95.23994
3569	87.40207	95.18639
3568	87.38213	95.13431
3567	87.37368	95.08863
3566	87.38159	95.04474
3565	87.39732	94.99565
3564	87.40553	94.94203
3563	87.39652	94.89008
3562	87.37175	94.844
3561	87.34059	94.80406
3560	87.31298	94.76933
3559	87.29294	94.73846
3558	87.27746	94.7073
3557	87.26155	94.66904
3556	87.24507	94.61922
3555	87.23431	94.56034
3554	87.23586	94.50085
3553	87.24876	94.44861
3552	87.26323	94.40486
3551	87.26811	94.36414
3550	87.25869	94.3199
3549	87.23803	94.26922
3548	87.21283	94.21344
3547	87.18842	94.15596
3546	87.16623	94.10009
3545	87.14445	94.04831
3544	87.12092	94.00244
3543	87.09613	93.96391
3542	87.07389	93.9332
3541	87.05825	93.90895
3540	87.04914	93.88685
3539	87.04175	93.8604
3538	87.03126	93.82468
3537	87.01784	93.7802
3536	87.00567	93.7318
3535	86.99729	93.6832
3534	86.9904	93.63396
3533	86.98046	93.58245
3532	86.96509	93.53008
3531	86.94512	93.48107
3530	86.92321	93.4384
3529	86.90279	93.40053
3528	86.88738	93.36191
3527	86.87879	93.31649
3526	86.87576	93.26201
3525	86.8753	93.20245
3524	86.87508	93.14672
3523	86.8736	93.10349
3522	86.86837	93.07564
3521	86.85591	93.05803
3520	86.83499	93.03981
3519	86.80943	93.01016
3518	86.78659	92.96493
3517	86.77243	92.90915
3516	86.76748	92.85214
3515	86.76686	92.79989
3514	86.76353	92.7524
3513	86.75234	92.70759
3512	86.73305	92.66562
3511	86.71083	92.62849
3510	86.69309	92.59642
3509	86.68388	92.56524
3508	86.68017	92.52768
3507	86.67446	92.47822
3506	86.66145	92.41875
3505	86.64293	92.35965
3504	86.62634	92.313
3503	86.618	92.28217
3502	86.61725	92.25991
3501	86.61677	92.23727
3500	86.60877	92.21115
3499	86.5913	92.18212
3498	86.5701	92.14925
3497	86.55418	92.11052
3496	86.54837	92.06676
3495	86.54945	92.0221
3494	86.54945	91.98008
3493	86.54261	91.94088
3492	86.52886	91.9023
3491	86.5119	91.86188
3490	86.49513	91.81828
3489	86.47963	91.77167
3488	86.46506	91.72361
3487	86.45136	91.67619
3486	86.43919	91.6314
3485	86.42852	91.59066
3484	86.41723	91.55392
3483	86.40242	91.51896
3482	86.38414	91.48328
3481	86.36686	91.44695
3480	86.35537	91.41258
3479	86.34934	91.38159
3478	86.34346	91.35208
3477	86.33304	91.32124
3476	86.31781	91.28848
3475	86.29979	91.25525
3474	86.27975	91.22284
3473	86.25795	91.19175
3472	86.23724	91.16171
3471	86.22285	91.13057
3470	86.21782	91.09417
3469	86.21971	91.04989
3468	86.22223	91.00081
3467	86.21965	90.95427
3466	86.20945	90.9155
3465	86.1922	90.8832
3464	86.17013	90.85177
3463	86.14667	90.81645
3462	86.1265	90.7759
3461	86.11448	90.73141
3460	86.11272	90.68568
3459	86.11805	90.64286
3458	86.12348	90.60769
3457	86.12333	90.58213
3456	86.11694	90.56188
3455	86.10664	90.538
3454	86.09289	90.50371
3453	86.07351	90.45976
3452	86.04812	90.41249
3451	86.02157	90.36734
3450	86.00129	90.32541
3449	85.99126	90.2859
3448	85.98916	90.24959
3447	85.98926	90.21883
3446	85.98736	90.19475
3445	85.98304	90.17518
3444	85.97792	90.15488
3443	85.97273	90.12845
3442	85.9657	90.09473
3441	85.95362	90.05845
3440	85.93473	90.02577
3439	85.91104	89.99765
3438	85.88771	89.969
3437	85.86986	89.93484
3436	85.85933	89.89607
3435	85.85383	89.85847
3434	85.84865	89.82698
3433	85.83931	89.80192
3432	85.8238	89.77963
3431	85.80345	89.7554
3430	85.78193	89.72619
3429	85.76279	89.69101
3428	85.74756	89.64928
3427	85.73595	89.59998
3426	85.7277	89.54407
3425	85.72309	89.48719
3424	85.72105	89.43771
3423	85.71742	89.40038
3422	85.7071	89.37312
3421	85.68913	89.35059
3420	85.66887	89.3297
3419	85.6536	89.31032
3418	85.64599	89.29181
3417	85.64221	89.27129
3416	85.63583	89.24616
3415	85.62273	89.21704
3414	85.60297	89.18754
3413	85.57994	89.16121
3412	85.55878	89.13911
3411	85.54444	89.1199
3410	85.53894	89.10133
3409	85.5397	89.08067
3408	85.54067	89.0543
3407	85.53562	89.01935
3406	85.52145	88.97727
3405	85.49977	88.93501
3404	85.47681	88.9004
3403	85.46105	88.87599
3402	85.45855	88.85804
3401	85.46821	88.84067
3400	85.4808	88.81954
3399	85.48369	88.79251
3398	85.46896	88.7596
3397	85.43899	88.72397
3396	85.40523	88.69076
3395	85.3805	88.66339
3394	85.37039	88.64126
3393	85.3702	88.62131
3392	85.36988	88.60102
3391	85.36276	88.57974
3390	85.35017	88.55866
3389	85.33823	88.54048
3388	85.33116	88.5278
3387	85.32782	88.51999
3386	85.32426	88.51158
3385	85.31803	88.49514
3384	85.30872	88.46689
3383	85.29509	88.42994
3382	85.27407	88.39218
3381	85.24452	88.36014
3380	85.21148	88.33411
3379	85.18437	88.30904
3378	85.16933	88.28056
3377	85.16388	88.24945
3376	85.16009	88.21957
3375	85.1527	88.1924
3374	85.14335	88.16574
3373	85.13711	88.13761
3372	85.13629	88.10943
3371	85.13809	88.08442
3370	85.13694	88.06418
3369	85.12855	88.0478
3368	85.1124	88.03349
3367	85.09189	88.01977
3366	85.07222	88.00498
3365	85.0572	87.98626
3364	85.04748	87.95995
3363	85.0412	87.9242
3362	85.03592	87.88185
3361	85.02992	87.84025
3360	85.02246	87.8068
3359	85.01383	87.78423
3358	85.00535	87.77034
3357	84.99913	87.76073
3356	84.99711	87.75089
3355	84.99928	87.73659
3354	85.00182	87.71468
3353	84.99761	87.68454
3352	84.981	87.64866
3351	84.95317	87.61193
3350	84.92168	87.5804
3349	84.89388	87.55857
3348	84.872	87.5457
3347	84.85537	87.53508
3346	84.84483	87.51858
3345	84.84167	87.49273
3344	84.84307	87.46013
3343	84.8422	87.4262
3342	84.83433	87.39578
3341	84.82118	87.37082
3340	84.8084	87.34887
3339	84.80011	87.32425
3338	84.79624	87.29341
3337	84.79346	87.25871
3336	84.78746	87.22444
3335	84.77574	87.18983
3334	84.75964	87.15008
3333	84.74308	87.10469
3332	84.72881	87.06104
3331	84.71707	87.02758
3330	84.70776	87.00527
3329	84.70192	86.98735
3328	84.69928	86.96618
3327	84.69628	86.93887
3326	84.68895	86.90755
3325	84.67707	86.87579
3324	84.6636	86.84463
3323	84.65031	86.81202
3322	84.63639	86.77652
3321	84.62151	86.74058
3320	84.60801	86.70793
3319	84.59891	86.67817
3318	84.59431	86.64646
3317	84.59085	86.60923
3316	84.5843	86.56773
3315	84.57265	86.52561
3314	84.55779	86.48547
3313	84.54494	86.44871
3312	84.53984	86.41622
3311	84.54444	86.38768
3310	84.55382	86.36213
3309	84.55762	86.33985
3308	84.54668	86.32101
3307	84.52035	86.30145
3306	84.48754	86.2732
3305	84.45955	86.23178
3304	84.44154	86.18096
3303	84.43116	86.12834
3302	84.42363	86.07863
3301	84.41574	86.03377
3300	84.40505	85.99653
3299	84.38935	85.96958
3298	84.36953	85.951
3297	84.35123	85.93449
3296	84.34014	85.91483
3295	84.3362	85.89105
3294	84.3345	85.86432
3293	84.33146	85.8347
3292	84.3275	85.80092
3291	84.3235	85.76232
3290	84.31724	85.72073
3289	84.30553	85.68091
3288	84.28887	85.6484
3287	84.27266	85.62581
3286	84.26352	85.61188
3285	84.26381	85.60515
3284	84.26924	85.60676
3283	84.27187	85.61668
3282	84.26683	85.62844
3281	84.25654	85.63132
3280	84.24791	85.61984
3279	84.24542	85.59983
3278	84.24749	85.58393
3277	84.24936	85.58203
3276	84.24817	85.5958
3275	84.24487	85.61997
3274	84.24198	85.64723
3273	84.24012	85.67265
3272	84.23661	85.695
3271	84.2279	85.71453
3270	84.21374	85.72971
3269	84.19839	85.7372
3268	84.18653	85.73577
3267	84.17847	85.72976
3266	84.17131	85.72733
3265	84.16464	85.73461
3264	84.16311	85.75161
3263	84.17195	85.77387
3262	84.19066	85.7982
3261	84.21239	85.82651
3260	84.22858	85.86344
3259	84.23409	85.9106
3258	84.22957	85.96329
3257	84.22075	86.01336
3256	84.21503	86.05478
3255	84.21661	86.08671
3254	84.22379	86.11283
3253	84.23152	86.13904
3252	84.23657	86.17084
3251	84.23949	86.21012
3250	84.24174	86.25312
3249	84.24269	86.29247
3248	84.24046	86.32284
3247	84.23528	86.34499
3246	84.23077	86.36394
3245	84.23138	86.38452
3244	84.23882	86.40932
3243	84.25087	86.43945
3242	84.26289	86.47421
3241	84.27073	86.50925
3240	84.27338	86.53788
3239	84.27371	86.55739
3238	84.27621	86.57429
3237	84.28284	86.60007
3236	84.2908	86.63996
3235	84.2946	86.68613
3234	84.2905	86.72327
3233	84.2792	86.74148
3232	84.26545	86.74373
3231	84.25532	86.74174
3230	84.2527	86.7457
3229	84.25611	86.7574
3228	84.25885	86.77157
3227	84.25413	86.78267
3226	84.24156	86.79069
3225	84.22831	86.80118
3224	84.2233	86.81982
3223	84.23038	86.84672
3222	84.24658	86.87597
3221	84.26536	86.90098
3220	84.2808	86.92049
3219	84.29014	86.93924
3218	84.29409	86.96281
3217	84.295	86.99185
3216	84.29436	87.02117
3215	84.29207	87.04413
3214	84.28847	87.05759
3213	84.28602	87.06355
3212	84.28789	87.0671
3211	84.29443	87.07351
3210	84.3019	87.08596
3209	84.30529	87.10418
3208	84.30276	87.12517
3207	84.2973	87.14624
3206	84.29405	87.16776
3205	84.29563	87.19192
3204	84.30044	87.21842
3203	84.30538	87.24305
3202	84.30971	87.26158
3201	84.31504	87.27454
3200	84.32222	87.28665
3199	84.32941	87.30228
3198	84.33383	87.32269
3197	84.33466	87.34754
3196	84.33372	87.3769
3195	84.3339	87.41047
3194	84.33655	87.44581
3193	84.3396	87.47926
3192	84.33897	87.50858
3191	84.3334	87.5343
3190	84.32791	87.55818
3189	84.33026	87.58117
3188	84.34313	87.60324
3187	84.36127	87.62467
3186	84.3772	87.64662
3185	84.3881	87.67076
3184	84.39627	87.69916
3183	84.40516	87.73404
3182	84.41665	87.77602
3181	84.43061	87.82192
3180	84.44471	87.86523
3179	84.45522	87.9003
3178	84.45991	87.92599
3177	84.4601	87.9453
3176	84.45887	87.96296
3175	84.45833	87.98451
3174	84.45985	88.01556
3173	84.46512	88.05809
3172	84.47459	88.107
3171	84.48521	88.15343
3170	84.49251	88.19273
3169	84.49534	88.22748
3168	84.49704	88.26161
3167	84.50165	88.29423
3166	84.50997	88.32144
3165	84.51941	88.34256
3164	84.52631	88.36196
3163	84.52872	88.38535
3162	84.52805	88.41639
3161	84.52795	88.45577
3160	84.53059	88.50051
3159	84.53468	88.54388
3158	84.53864	88.57898
3157	84.5448	88.6047
3156	84.55778	88.62694
3155	84.57815	88.65315
3154	84.59975	88.686
3153	84.6147	88.72318
3152	84.62028	88.76193
3151	84.62067	88.8021
3150	84.62276	88.84452
3149	84.63054	88.88796
3148	84.6423	88.9288
3147	84.65259	88.96408
3146	84.65761	88.99448
3145	84.65899	89.02415
3144	84.66176	89.05788
3143	84.66888	89.09825
3142	84.67897	89.14395
3141	84.68871	89.18986
3140	84.69579	89.22923
3139	84.69962	89.25823
3138	84.70118	89.27931
3137	84.703	89.29908
3136	84.70785	89.3222
3135	84.71628	89.34869
3134	84.72613	89.37743
3133	84.73473	89.4096
3132	84.74058	89.446
3131	84.74306	89.48269
3130	84.74209	89.51307
3129	84.73886	89.53453
3128	84.73591	89.55078
3127	84.73592	89.56711
3126	84.74133	89.58595
3125	84.75472	89.60816
3124	84.77679	89.63563
3123	84.80299	89.66934
3122	84.82471	89.70628
3121	84.83633	89.74125
3120	84.84042	89.77241
3119	84.84371	89.80271
3118	84.8488	89.83488
3117	84.85216	89.86621
3116	84.85026	89.88986
3115	84.84571	89.90149
3114	84.8462	89.90431
3113	84.85768	89.90764
3112	84.87839	89.91986
3111	84.89929	89.94193
3110	84.91071	89.96688
3109	84.91015	89.98623
3108	84.90368	89.99763
3107	84.89976	90.0059
3106	84.90231	90.01644
3105	84.90972	90.02899
3104	84.9183	90.03902
3103	84.92452	90.04472
3102	84.92513	90.05044
3101	84.9188	90.06213
3100	84.90883	90.08077
3099	84.90199	90.1018
3098	84.90291	90.11992
3097	84.91043	90.13294
3096	84.92026	90.14154
3095	84.92974	90.14782
3094	84.93819	90.15468
3093	84.94386	90.16481
3092	84.94403	90.17857
3091	84.93909	90.19375
3090	84.93417	90.20849
3089	84.93442	90.22407
3088	84.9395	90.24345
3087	84.94468	90.2667
3086	84.94693	90.28908
3085	84.94743	90.30479
3084	84.94787	90.31286
3083	84.94749	90.31878
3082	84.94595	90.32944
3081	84.94699	90.34671
3080	84.95555	90.36674
3079	84.9709	90.38552
3078	84.98538	90.40311
3077	84.99141	90.42098
3076	84.98837	90.4377
3075	84.98168	90.45031
3074	84.97712	90.45963
3073	84.97709	90.47113
3072	84.98096	90.48965
3071	84.98618	90.51558
3070	84.98934	90.54624
3069	84.98799	90.57833
3068	84.98285	90.60779
3067	84.97766	90.63046
3066	84.97625	90.64541
3065	84.9797	90.65633
3064	84.98602	90.66772
3063	84.9922	90.6815
3062	84.99666	90.69882
3061	85.0006	90.72227
3060	85.00698	90.7531
3059	85.01755	90.78766
3058	85.03021	90.82081
3057	85.0395	90.85297
3056	85.04083	90.89041
3055	85.03482	90.93716
3054	85.02755	90.98859
3053	85.02608	91.03458
3052	85.0333	91.06853
3051	85.04655	91.09342
3050	85.06105	91.11955
3049	85.07434	91.15581
3048	85.08732	91.20137
3047	85.1015	91.24659
3046	85.1164	91.28316
3045	85.12981	91.31268
3044	85.14037	91.34358
3043	85.14882	91.38067
3042	85.15654	91.42032
3041	85.16327	91.45578
3040	85.16723	91.48445
3039	85.16809	91.50928
3038	85.16884	91.53507
3037	85.17353	91.56478
3036	85.18296	91.59799
3035	85.19393	91.63186
3034	85.20307	91.66383
3033	85.21013	91.69333
3032	85.21625	91.72061
3031	85.22059	91.74562
3030	85.22104	91.77033
3029	85.21828	91.80065
3028	85.2169	91.84156
3027	85.22169	91.8893
3026	85.23377	91.93203
3025	85.25092	91.96132
3024	85.27061	91.98129
3023	85.29147	92.00424
3022	85.31215	92.03807
3021	85.32994	92.07946
3020	85.34144	92.11803
3019	85.34551	92.14538
3018	85.34553	92.1614
3017	85.34813	92.17391
3016	85.35812	92.19174
3015	85.37458	92.21647
3014	85.39222	92.24084
3013	85.40609	92.25606
3012	85.41429	92.26074
3011	85.41716	92.26212
3010	85.41631	92.26907
3009	85.4144	92.28454
3008	85.41383	92.30414
3007	85.4146	92.32101
3006	85.41481	92.33231
3005	85.41384	92.34188
3004	85.41384	92.35645
3003	85.4174	92.37887
3002	85.42552	92.40553
3001	85.43852	92.42976
3000	85.45637	92.44628
2999	85.47653	92.45261
2998	85.49296	92.44867
2997	85.49998	92.4371
2996	85.49692	92.42277
2995	85.48791	92.4099
2994	85.47851	92.39963
2993	85.47404	92.39039
2992	85.47902	92.37979
2991	85.49414	92.36469
2990	85.51346	92.34129
2989	85.52784	92.30751
2988	85.53272	92.26572
2987	85.53096	92.2219
2986	85.52746	92.18142
2985	85.52319	92.14585
2984	85.51582	92.11289
2983	85.50412	92.07799
2982	85.48923	92.03633
2981	85.47244	91.98492
2980	85.45427	91.92419
2979	85.43626	91.85796
2978	85.4218	91.79181
2977	85.41381	91.7302
2976	85.41153	91.6733
2975	85.41015	91.61589
2974	85.40366	91.55136
2973	85.38792	91.47821
2972	85.3616	91.40135
2971	85.32569	91.32592
2970	85.28374	91.25106
2969	85.24193	91.17194
2968	85.20575	91.08724
2967	85.17459	91.00222
2966	85.14143	90.92371
2965	85.10111	90.85345
2964	85.05823	90.78747
2963	85.02366	90.72111
2962	85.00271	90.65459
2961	84.99015	90.59382
2960	84.97828	90.54596
2959	84.96644	90.5135
2958	84.95934	90.49297
2957	84.95857	90.48004
2956	84.95992	90.47498
2955	84.95924	90.48191
2954	84.95712	90.50265
2953	84.95696	90.53272
2952	84.96109	90.56386
2951	84.97009	90.58917
2950	84.9834	90.60527
2949	84.99859	90.61049
2948	85.01127	90.60321
2947	85.01792	90.582
2946	85.01802	90.54653
2945	85.01242	90.49721
2944	85.00063	90.434
2943	84.98199	90.35595
2942	84.95902	90.26195
2941	84.93753	90.15193
2940	84.92162	90.02759
2939	84.90896	89.89297
2938	84.89187	89.75469
2937	84.86356	89.62024
2936	84.82402	89.49437
2935	84.78002	89.37625
2934	84.73915	89.26065
2933	84.70335	89.14203
2932	84.6682	89.01762
2931	84.62796	88.88818
2930	84.58	88.75707
2929	84.52443	88.62841
2928	84.46166	88.50404
2927	84.3925	88.3818
2926	84.31974	88.25855
2925	84.24697	88.13579
2924	84.17592	88.02147
2923	84.1069	87.92521
2922	84.04175	87.85286
2921	83.98398	87.8071
2920	83.9349	87.79205
2919	83.89265	87.81654
2918	83.85739	87.8922
2917	83.83598	88.02813
2916	83.83882	88.22504
2915	83.87157	88.47186
2914	83.93105	88.74758
2913	84.00809	89.02839
2912	84.09211	89.29584
2911	84.17326	89.54002
2910	84.24382	89.75782
2909	84.30047	89.94966
2908	84.34527	90.11771
2907	84.38275	90.26485
2906	84.41546	90.3937
2905	84.44318	90.50693
2904	84.46608	90.60827
2903	84.48731	90.70196
2902	84.51093	90.7904
2901	84.53795	90.87376
2900	84.56529	90.95226
2899	84.5889	91.02761
2898	84.60703	91.10118
2897	84.62075	91.17194
2896	84.63304	91.23838
2895	84.64809	91.3019
2894	84.66951	91.36605
2893	84.69709	91.43193
2892	84.72558	91.49611
2891	84.74906	91.55456
2890	84.76707	91.60747
2889	84.78462	91.65828
2888	84.80561	91.70842
2887	84.82805	91.75481
2886	84.8469	91.79336
2885	84.85997	91.82371
2884	84.86937	91.84932
2883	84.87809	91.87347
2882	84.88746	91.89617
2881	84.89756	91.91494
2880	84.90809	91.92759
2879	84.91842	91.93409
2878	84.92783	91.93653
2877	84.93592	91.93764
2876	84.94177	91.93878
2875	84.94304	91.93876
2874	84.93778	91.93551
2873	84.92785	91.92998
2872	84.91907	91.92815
2871	84.91698	91.93786
2870	84.92267	91.96217
2869	84.93283	91.99556
2868	84.94231	92.02684
2867	84.94638	92.04625
2866	84.94272	92.05043
2865	84.93315	92.04098
2864	84.92266	92.01967
2863	84.91498	91.98546
2862	84.90898	91.93575
2861	84.90068	91.86888
2860	84.88767	91.78476
2859	84.86968	91.68435
2858	84.84508	91.57004
2857	84.80978	91.44599
2856	84.7608	91.31614
2855	84.69928	91.18164
2854	84.62829	91.04237
2853	84.55045	90.90515
2852	84.47101	90.79169
2851	84.40286	90.73691
2850	84.36362	90.77501
2849	84.36428	90.92101
2848	84.40129	91.16146
2847	84.46139	91.46175
2846	84.53289	91.78383
2845	84.61014	92.09897
2844	84.68887	92.38904
2843	84.76223	92.64203
2842	84.82378	92.85104
2841	84.8727	93.01745
2840	84.91316	93.15056
2839	84.94947	93.26209
2838	84.98286	93.36008
2837	85.01227	93.44757
2836	85.03654	93.52559
2835	85.05563	93.59616
2834	85.07134	93.66248
2833	85.08723	93.72702
2832	85.10641	93.78938
2831	85.12889	93.84669
2830	85.15173	93.89785
2829	85.17216	93.94672
2828	85.18994	93.99895
2827	85.20652	94.05449
2826	85.22271	94.10546
2825	85.23785	94.14354
2824	85.25048	94.16823
2823	85.2596	94.1867
2822	85.26568	94.20695
2821	85.27106	94.23323
2820	85.27862	94.2664
2819	85.2894	94.30471
2818	85.30151	94.34374
2817	85.31207	94.3787
2816	85.32032	94.40845
2815	85.32858	94.43597
2814	85.34005	94.46378
2813	85.35549	94.49078
2812	85.37173	94.51452
2811	85.38382	94.53529
2810	85.38928	94.55617
2809	85.39069	94.57975
2808	85.39339	94.6055
2807	85.4002	94.63005
2806	85.40882	94.64933
2805	85.41447	94.66201
2804	85.41485	94.67197
2803	85.4121	94.68638
2802	85.41049	94.70923
2801	85.41328	94.7368
2800	85.42137	94.76062
2799	85.43398	94.77569
2798	85.44935	94.78499
2797	85.46459	94.79659
2796	85.47565	94.81703
2795	85.47872	94.84743
2794	85.47307	94.88375
2793	85.46305	94.91956
2792	85.45628	94.94879
2791	85.45851	94.96798
2790	85.46954	94.97781
2789	85.48415	94.98328
2788	85.49673	94.99149
2787	85.50496	95.007
2786	85.5097	95.02809
2785	85.51291	95.04806
2784	85.5161	95.06175
2783	85.51993	95.07069
2782	85.52434	95.08133
2781	85.52914	95.09813
2780	85.53517	95.11929
2779	85.54417	95.13945
2778	85.55662	95.15508
2777	85.56965	95.167
2776	85.57824	95.17835
2775	85.57928	95.19169
2774	85.57403	95.20762
2773	85.56624	95.22519
2772	85.55868	95.24249
2771	85.55233	95.25743
2770	85.54837	95.26873
2769	85.54916	95.27702
2768	85.55652	95.28487
2767	85.56958	95.29526
2766	85.5849	95.30907
2765	85.59845	95.32391
2764	85.60779	95.33576
2763	85.61343	95.34234
2762	85.6185	95.34532
2761	85.62587	95.34947
2760	85.63438	95.35948
2759	85.63851	95.3767
2758	85.63349	95.39778
2757	85.62104	95.41661
2756	85.60904	95.4287
2755	85.60462	95.43459
2754	85.60836	95.43864
2753	85.61528	95.44418
2752	85.62071	95.45092
2751	85.62404	95.45746
2750	85.62725	95.46489
2749	85.63125	95.47613
2748	85.63476	95.49215
2747	85.63625	95.51064
2746	85.63615	95.5284
2745	85.63658	95.54362
2744	85.6393	95.55613
2743	85.64454	95.56721
2742	85.65162	95.57959
2741	85.65965	95.59538
2740	85.66718	95.6129
2739	85.67205	95.62729
2738	85.6727	95.63564
2737	85.66983	95.64036
2736	85.66606	95.64582
2735	85.66406	95.65343
2734	85.66544	95.66195
2733	85.67096	95.67188
2732	85.68061	95.68652
2731	85.69288	95.70796
2730	85.70503	95.73373
2729	85.71474	95.75809
2728	85.72124	95.77562
2727	85.72443	95.78378
2726	85.72376	95.78401
2725	85.7192	95.78124
2724	85.71274	95.78126
2723	85.70776	95.78688
2722	85.70616	95.7966
2721	85.70699	95.80698
2720	85.70835	95.81589
2719	85.71013	95.82352
2718	85.71391	95.83139
2717	85.72015	95.84113
2716	85.72657	95.85395
2715	85.73034	95.87076
2714	85.73185	95.89186
2713	85.73527	95.91616
2712	85.74459	95.94044
2711	85.75919	95.96118
2710	85.77397	95.97764
2709	85.78409	95.99226
2708	85.78921	96.00646
2707	85.79299	96.01773
2706	85.79865	96.02296
2705	85.80534	96.02409
2704	85.80859	96.0275
2703	85.8043	96.03735
2702	85.79297	96.05168
2701	85.78069	96.06575
2700	85.77544	96.07668
2699	85.78099	96.08404
2698	85.79368	96.08841
2697	85.80539	96.0916
2696	85.81027	96.09663
2695	85.80906	96.1052
2694	85.80723	96.11573
2693	85.80963	96.12533
2692	85.81697	96.13317
2691	85.82646	96.14035
2690	85.83447	96.14753
2689	85.83908	96.15458
2688	85.84124	96.1621
2687	85.84395	96.1716
2686	85.84902	96.18351
2685	85.8539	96.19626
2684	85.85318	96.20718
2683	85.84451	96.21349
2682	85.8326	96.21286
2681	85.82582	96.20497
2680	85.82901	96.19388
2679	85.84054	96.18748
2678	85.85586	96.19229
2677	85.8712	96.20804
2676	85.88353	96.22791
2675	85.88977	96.24496
2674	85.88862	96.25807
2673	85.88239	96.27083
2672	85.87495	96.28526
2671	85.86809	96.29857
2670	85.86149	96.30697
2669	85.85555	96.31071
2668	85.8517	96.3135
2667	85.8495	96.31793
2666	85.84555	96.32344
2665	85.83684	96.32822
2664	85.82415	96.33083
2663	85.8116	96.33016
2662	85.80372	96.32645
2661	85.80352	96.32289
2660	85.81118	96.32354
2659	85.82283	96.32861
2658	85.8318	96.33413
2657	85.83429	96.33766
2656	85.83375	96.34207
2655	85.83738	96.35147
2654	85.84762	96.36526
2653	85.85933	96.37835
2652	85.86681	96.38686
2651	85.87104	96.39168
2650	85.87721	96.39715
2649	85.88674	96.4073
2648	85.89569	96.42249
2647	85.90163	96.438
2646	85.90825	96.44732
2645	85.92085	96.44837
2644	85.93938	96.44585
2643	85.95824	96.4462
2642	85.97182	96.45207
2641	85.97807	96.46333
2640	85.97803	96.48084
2639	85.97499	96.50536
2638	85.97363	96.53332
2637	85.97705	96.55715
2636	85.98396	96.57123
2635	85.99115	96.57573
2634	85.99854	96.57518
2633	86.00856	96.57561
2632	86.01973	96.58255
2631	86.02537	96.59792
2630	86.02203	96.61723
2629	86.01638	96.63193
2628	86.01941	96.63671
2627	86.03446	96.63421
2626	86.05491	96.63218
2625	86.0733	96.63664
2624	86.08845	96.64781
2623	86.1017	96.66123
2622	86.11019	96.67257
2621	86.10825	96.68226
2620	86.0954	96.69506
2619	86.07926	96.71374
2618	86.0689	96.73365
2617	86.06651	96.74544
2616	86.06789	96.74399
2615	86.07067	96.7334
2614	86.07879	96.72257
2613	86.09645	96.71706
2612	86.11974	96.71508
2611	86.13858	96.71043
2610	86.14761	96.69967
2609	86.15119	96.68768
2608	86.15592	96.68572
2607	86.16175	96.70229
2606	86.1641	96.73583
2605	86.16228	96.77726
2604	86.16082	96.81852
2603	86.16283	96.85581
2602	86.16643	96.88542
2601	86.1692	96.9013
2600	86.17312	96.90046
2599	86.18238	96.88873
2598	86.19649	96.8777
2597	86.20688	96.87519
2596	86.20219	96.88007
2595	86.17964	96.8866
2594	86.15161	96.89236
2593	86.13738	96.90112
2592	86.14469	96.91845
2591	86.16174	96.94537
2590	86.17079	96.97681
2589	86.16779	97.00497
2588	86.16439	97.02329
2587	86.172	97.0275
2586	86.18977	97.01608
2585	86.20876	96.99287
2584	86.22207	96.96906
2583	86.22874	96.95928
2582	86.23204	96.9723
2581	86.23663	97.00384
2580	86.24469	97.03841
2579	86.25343	97.0599
2578	86.25967	97.06298
2577	86.2672	97.05576
2576	86.28403	97.05146
2575	86.30987	97.05694
2574	86.33133	97.06878
2573	86.33409	97.07909
2572	86.31653	97.08312
2571	86.28847	97.08161
2570	86.26071	97.07888
2569	86.24041	97.08003
2568	86.232	97.08776
2567	86.23544	97.09945
2566	86.24436	97.10843
2565	86.25175	97.11011
2564	86.25803	97.10615
2563	86.26971	97.10128
2562	86.29006	97.09737
2561	86.31476	97.09322
2560	86.33595	97.08991
2559	86.34695	97.09356
2558	86.34434	97.11125
2557	86.33111	97.14408
2556	86.31815	97.18372
2555	86.31744	97.21533
2554	86.33141	97.22576
2553	86.35139	97.21209
2552	86.36711	97.18463
2551	86.37463	97.16126
2550	86.37535	97.15665
2549	86.37209	97.17362
2548	86.36803	97.20171
2547	86.3652	97.22382
2546	86.36141	97.22767
2545	86.35264	97.21475
2544	86.34152	97.19945
2543	86.33988	97.1982
2542	86.358	97.21666
2541	86.39155	97.2449
2540	86.42226	97.26483
2539	86.43222	97.26502
2538	86.41677	97.25039
2537	86.38589	97.23645
2536	86.35554	97.23268
2535	86.3366	97.23375
2534	86.32857	97.22989
2533	86.32231	97.22239
2532	86.31021	97.22293
2531	86.29484	97.23789
2530	86.28697	97.2596
2529	86.29498	97.27526
2528	86.31601	97.27947
2527	86.33777	97.27547
2526	86.34903	97.26892
2525	86.34924	97.26478
2524	86.34788	97.26729
2523	86.35399	97.27845
2522	86.36648	97.29713
2521	86.37638	97.32075
2520	86.37881	97.34565
2519	86.37977	97.36535
2518	86.38884	97.37305
2517	86.40597	97.369
2516	86.419	97.36121
2515	86.41553	97.35557
2514	86.39579	97.34946
2513	86.37239	97.33987
2512	86.3579	97.33307
2511	86.35423	97.33833
2510	86.35454	97.35344
2509	86.3533	97.36482
2508	86.35215	97.36399
2507	86.35538	97.35786
2506	86.36267	97.35922
2505	86.36943	97.37109
2504	86.3733	97.38438
2503	86.37734	97.38906
2502	86.38526	97.38461
2501	86.3958	97.37951
2500	86.40331	97.38295
2499	86.40259	97.39723
2498	86.39202	97.41682
2497	86.37373	97.43328
2496	86.35364	97.44133
2495	86.34035	97.4417
2494	86.34056	97.44036
2493	86.35338	97.4443
2492	86.37012	97.45605
2491	86.3812	97.47116
2490	86.38321	97.48218
2489	86.37964	97.48598
2488	86.37596	97.48633
2487	86.37576	97.48949
2486	86.38095	97.4988
2485	86.39312	97.5132
2484	86.41213	97.52777
2483	86.43362	97.53531
2482	86.4506	97.53113
2481	86.45974	97.51851
2480	86.46506	97.50741
2479	86.47302	97.50574
2478	86.48405	97.5144
2477	86.49183	97.53152
2476	86.49133	97.55645
2475	86.48454	97.58568
2474	86.47606	97.60848
2473	86.46616	97.61366
2472	86.45242	97.60161
2471	86.43695	97.58615
2470	86.4276	97.58239
2469	86.43063	97.59391
2468	86.44474	97.6116
2467	86.46307	97.6226
2466	86.47845	97.62046
2465	86.48566	97.60829
2464	86.48253	97.59314
2463	86.47228	97.57805
2462	86.46329	97.56069
2461	86.46341	97.54006
2460	86.4737	97.52227
2459	86.48835	97.51687
2458	86.49943	97.52765
2457	86.50066	97.54872
2456	86.48988	97.57018
2455	86.47178	97.5875
2454	86.45748	97.60467
2453	86.45698	97.62761
2452	86.46988	97.65402
2451	86.48586	97.67135
2450	86.49551	97.66715
2449	86.49866	97.64133
2448	86.5009	97.60711
2447	86.50476	97.58032
2446	86.50769	97.56911
2445	86.50812	97.57267
2444	86.50998	97.58636
2443	86.5188	97.60752
2442	86.53403	97.63842
2441	86.54761	97.68228
2440	86.55188	97.73356
2439	86.54779	97.77455
2438	86.54303	97.78771
2437	86.54167	97.77285
2436	86.53883	97.74859
2435	86.52786	97.73577
2434	86.51081	97.74274
2433	86.49862	97.76508
2432	86.50138	97.79205
2431	86.5205	97.81151
2430	86.54827	97.81582
2429	86.572	97.80831
2428	86.58041	97.80077
2427	86.57249	97.80042
2426	86.56052	97.80206
2425	86.55855	97.79625
2424	86.56546	97.78158
2423	86.56505	97.7658
2422	86.54727	97.75647
2421	86.52403	97.75353
2420	86.51774	97.74987
2419	86.5369	97.73832
2418	86.56873	97.72061
2417	86.59405	97.7092
2416	86.60271	97.71657
2415	86.59488	97.74186
2414	86.57561	97.77284
2413	86.55232	97.80139
2412	86.53324	97.83066
2411	86.52333	97.86464
2410	86.52261	97.89751
2409	86.52972	97.91821
2408	86.54479	97.9217
2407	86.56673	97.91131
2406	86.59024	97.89383
2405	86.60854	97.87719
2404	86.61785	97.86942
2403	86.61747	97.87459
2402	86.60791	97.89006
2401	86.59246	97.90954
2400	86.5794	97.92687
2399	86.57782	97.93617
2398	86.58893	97.93381
2397	86.60377	97.92311
2396	86.61131	97.9132
2395	86.60868	97.90963
2394	86.60258	97.9095
2393	86.60114	97.90802
2392	86.60576	97.90476
2391	86.61081	97.90103
2390	86.61031	97.89716
2389	86.60413	97.89723
2388	86.59769	97.90988
2387	86.59634	97.93751
2386	86.60059	97.96866
2385	86.60612	97.98834
2384	86.60739	97.99458
2383	86.60108	97.99896
2382	86.58792	98.01274
2381	86.57263	98.03716
2380	86.56158	98.06499
2379	86.5583	98.08518
2378	86.56036	98.08747
2377	86.56172	98.07034
2376	86.559	98.0459
2375	86.55475	98.03158
2374	86.55298	98.0354
2373	86.55272	98.05336
2372	86.54921	98.07795
2371	86.54244	98.10092
2370	86.54097	98.10999
2369	86.55354	98.09603
2368	86.57695	98.06749
2367	86.59534	98.04621
2366	86.5929	98.04352
2365	86.56742	98.05007
2364	86.53205	98.05506
2363	86.50501	98.06561
2362	86.49682	98.09485
2361	86.50381	98.13539
2360	86.51137	98.15767
2359	86.50684	98.13748
2358	86.49233	98.08511
2357	86.48116	98.04097
2356	86.48286	98.0369
2355	86.49222	98.06661
2354	86.49463	98.0962
2353	86.48386	98.10226
2352	86.4629	98.09063
2351	86.43736	98.08047
2350	86.41279	98.08315
2349	86.40044	98.09798
2348	86.4077	98.11951
2347	86.42405	98.13889
2346	86.43307	98.14353
2345	86.4279	98.12265
2344	86.41396	98.07987
2343	86.40419	98.03686
2342	86.41072	98.01584
2341	86.43373	98.02405
2340	86.45906	98.05112
2339	86.47021	98.07679
2338	86.45503	98.08544
2337	86.41727	98.07851
2336	86.37629	98.0712
2335	86.35117	98.07563
2334	86.34759	98.0899
2333	86.35865	98.10578
2332	86.37446	98.1188
2331	86.38628	98.1256
2330	86.38728	98.1169
2329	86.37188	98.08236
2328	86.34108	98.02643
2327	86.30193	97.96992
2326	86.27053	97.93715
2325	86.25973	97.94062
2324	86.2713	97.97335
2323	86.29133	98.01344
2322	86.30709	98.03776
2321	86.3215	98.03905
2320	86.34561	98.0266
2319	86.38065	98.01222
2318	86.4133	98.00115
2317	86.43052	97.99684
2316	86.43253	98.00446
2315	86.42791	98.02151
2314	86.42437	98.03381
2313	86.42237	98.0301
2312	86.42175	98.01727
2311	86.42491	98.01087
2310	86.43876	98.01432
2309	86.46615	98.01743
2308	86.50075	98.0141
2307	86.52667	98.00971
2306	86.53229	98.00924
2305	86.52056	98.00853
2304	86.50782	98.00124
2303	86.50753	97.9888
2302	86.51857	97.97878
2301	86.52766	97.97762
2300	86.52311	97.98668
2299	86.50507	98.00092
2298	86.48597	98.00982
2297	86.48002	98.00291
2296	86.49281	97.97741
2295	86.51733	97.9394
2294	86.54193	97.89948
2293	86.55746	97.86919
2292	86.55933	97.8574
2291	86.54474	97.86373
2290	86.5168	97.87709
2289	86.48846	97.88748
2288	86.47694	97.89729
2287	86.48952	97.91403
2286	86.5181	97.9331
2285	86.54908	97.93811
2284	86.57534	97.92028
2283	86.59697	97.88935
2282	86.6143	97.86198
2281	86.62604	97.84678
2280	86.633	97.84337
2279	86.63991	97.8488
2278	86.65084	97.85972
2277	86.66413	97.87286
2276	86.67322	97.88718
2275	86.67483	97.90386
2274	86.67553	97.92381
2273	86.6861	97.94804
2272	86.7071	97.97831
2271	86.72457	98.0107
2270	86.72617	98.03001
2269	86.71824	98.01984
2268	86.71937	97.98117
2267	86.7376	97.93434
2266	86.76245	97.90024
2265	86.77995	97.88487
2264	86.78706	97.88318
2263	86.78867	97.8911
2262	86.78883	97.90939
2261	86.78864	97.93877
2260	86.78585	97.97371
2259	86.77265	98.00151
2258	86.74259	98.01039
2257	86.70588	98.002
2256	86.6895	97.99237
2255	86.71263	97.99599
2254	86.76586	98.01217
2253	86.82185	98.03032
2252	86.8612	98.04216
2251	86.87893	98.0427
2250	86.87138	98.02785
2249	86.8328	98.0019
2248	86.77078	97.98356
2247	86.71309	97.99178
2246	86.68715	98.02428
2245	86.69257	98.05761
2244	86.70257	98.06815
2243	86.69702	98.04978
2242	86.68768	98.01565
2241	86.7024	97.98945
2240	86.74636	97.98854
2239	86.79173	98.00643
2238	86.81175	98.017
2237	86.81307	98.00398
2236	86.82049	97.98032
2235	86.83604	97.9688
2234	86.83344	97.97241
2233	86.79659	97.97737
2232	86.74623	97.97824
2231	86.71809	97.98328
2230	86.72549	97.99703
2229	86.75294	98.01348
2228	86.77696	98.02663
2227	86.78299	98.03517
2226	86.7686	98.03685
2225	86.74192	98.02991
2224	86.71601	98.0196
2223	86.69873	98.01297
2222	86.69115	98.00856
2221	86.69925	98.00026
2220	86.73791	97.98738
2219	86.81375	97.97114
2218	86.90933	97.94869
2217	86.99398	97.92366
2216	87.04727	97.91673
2215	87.06346	97.95021
2214	87.03911	98.02326
2213	86.9715	98.11064
2212	86.87074	98.18123
2211	86.76243	98.21125
2210	86.67551	98.19374
2209	86.6304	98.15378
2208	86.63247	98.1404
2207	86.66568	98.17543
2206	86.69401	98.21448
2205	86.68327	98.18678
2204	86.63012	98.07705
2203	86.56696	97.94571
2202	86.53586	97.86512
2201	86.55967	97.85768
2200	86.63449	97.9009
2199	86.73972	97.9687
2198	86.84892	98.04883
2197	86.93598	98.1272
2196	86.98276	98.175
2195	86.98861	98.16362
2194	86.97354	98.09573
2193	86.96724	98.01692
2192	86.9861	97.98132
2191	87.01679	97.99943
2190	87.02513	98.0306
2189	86.98427	98.0318
2188	86.8942	98.00044
2187	86.77684	97.96077
2186	86.66341	97.92829
2185	86.58787	97.9059
2184	86.57296	97.89717
2183	86.60827	97.90128
2182	86.65316	97.90693
2181	86.67747	97.91046
2180	86.69371	97.92506
2179	86.73308	97.95355
2178	86.79463	97.97079
2177	86.83801	97.95628
2176	86.83074	97.9263
2175	86.78311	97.90684
2174	86.72625	97.89222
2173	86.67355	97.86194
2172	86.62057	97.82425
2171	86.57089	97.80892
2170	86.5413	97.82443
2169	86.53922	97.85004
2168	86.54986	97.86517
2167	86.55582	97.86083
2166	86.55952	97.82995
2165	86.57607	97.78087
2164	86.61311	97.75983
2163	86.67507	97.82757
2162	86.78305	98.00373
2161	86.96244	98.24298
2160	87.19222	98.46131
2159	87.3903	98.58151
2158	87.48021	98.57336
2157	87.45392	98.47415
2156	87.35094	98.3609
2155	87.20674	98.28801
2154	87.04955	98.26346
2153	86.92636	98.28145
2152	86.88959	98.34052
2151	86.9442	98.41294
2150	87.02531	98.4365
2149	87.05003	98.37901
2148	86.99658	98.28834
2147	86.92578	98.23688
2146	86.92416	98.23259
2145	87.02845	98.22366
2144	87.2001	98.17806
2143	87.36409	98.11715
2142	87.46722	98.0788
2141	87.50307	98.08347
2140	87.49033	98.13463
2139	87.4402	98.22135
2138	87.35569	98.31659
2137	87.25654	98.39383
2136	87.18309	98.44596
2135	87.16276	98.47209
2134	87.18142	98.45768
2133	87.19742	98.39417
2132	87.18022	98.30967
2131	87.1322	98.25166
2130	87.08018	98.23966
2129	87.05422	98.25485
2128	87.06795	98.27365
2127	87.10862	98.29104
2126	87.14415	98.30705
2125	87.14568	98.30947
2124	87.10807	98.2814
2123	87.04952	98.21908
2122	86.99406	98.13824
2121	86.95644	98.06522
2120	86.93928	98.01829
2119	86.93629	97.9936
2118	86.93564	97.97572
2117	86.92633	97.96502
2116	86.90839	97.9806
2115	86.8971	98.02683
2114	86.9124	98.07429
2113	86.96011	98.09312
2112	87.02303	98.09248
2111	87.0724	98.10045
2110	87.08879	98.11443
2109	87.07329	98.10398
2108	87.04176	98.06205
2107	87.01018	98.0228
2106	86.98487	98.01987
2105	86.96394	98.05059
2104	86.94523	98.08828
2103	86.93233	98.10964
2102	86.93196	98.10336
2101	86.94523	98.07341
2100	86.96369	98.04451
2099	86.9763	98.0473
2098	86.9785	98.08709
2097	86.97174	98.13767
2096	86.95814	98.17156
2095	86.94234	98.18324
2094	86.93683	98.18033
2093	86.95492	98.17048
2092	86.99403	98.16308
2091	87.03304	98.1665
2090	87.05024	98.17495
2089	87.03954	98.17018
2088	87.00633	98.14466
2087	86.95618	98.11419
2086	86.89738	98.10267
2085	86.8483	98.12232
2084	86.82921	98.16906
2083	86.84652	98.22636
2082	86.89256	98.27145
2081	86.9573	98.28944
2080	87.03012	98.28502
2079	87.09177	98.27155
2078	87.11888	98.2514
2077	87.10358	98.22017
2076	87.06255	98.18548
2075	87.02169	98.16171
2074	86.9961	98.14778
2073	86.98544	98.1314
2072	86.97952	98.11608
2071	86.9666	98.12254
2070	86.94384	98.15793
2069	86.92278	98.20315
2068	86.91855	98.23603
2067	86.93303	98.24808
2066	86.95622	98.23408
2065	86.9838	98.18992
2064	87.0196	98.13117
2063	87.05552	98.0905
2062	87.06412	98.08398
2061	87.02616	98.09702
2060	86.96222	98.11352
2059	86.92411	98.14021
2058	86.951	98.18642
2057	87.03451	98.23723
2056	87.1207	98.26765
2055	87.14823	98.27449
2054	87.09612	98.27478
2053	87.00281	98.27623
2052	86.93607	98.26467
2051	86.93623	98.22249
2050	86.98501	98.1543
2049	87.03387	98.09344
2048	87.06421	98.08075
2047	87.10238	98.1326
2046	87.16916	98.22851
2045	87.23714	98.32954
2044	87.25625	98.40645
2043	87.21286	98.44801
2042	87.1466	98.44872
2041	87.1059	98.4043
2040	87.09979	98.32267
2039	87.10513	98.22913
2038	87.1118	98.15935
2037	87.13776	98.1486
2036	87.1935	98.21469
2035	87.25367	98.34101
2034	87.28629	98.48325
2033	87.30064	98.59874
2032	87.33957	98.66182
2031	87.41959	98.65122
2030	87.50079	98.55392
2029	87.52623	98.40053
2028	87.47808	98.26639
2027	87.38293	98.20526
2026	87.2727	98.19925
2025	87.16344	98.19395
2024	87.07059	98.16616
2023	87.02484	98.14471
2022	87.05525	98.18138
2021	87.15285	98.31137
2020	87.26822	98.51594
2019	87.35764	98.70757
2018	87.42052	98.78169
2017	87.47832	98.71879
2016	87.52919	98.61199
2015	87.54808	98.56013
2014	87.52779	98.56952
2013	87.49275	98.58474
2012	87.46564	98.57342
2011	87.44384	98.54372
2010	87.42042	98.5069
2009	87.40472	98.46835
2008	87.404	98.44243
2007	87.40452	98.44037
2006	87.39109	98.45616
2005	87.36906	98.48772
2004	87.34994	98.54388
[truncated: 1,554 more rows]
