# Supplementary material for: Hybridization of green synthesized silver nanoparticles with poly(ethylene glycol) methacrylate and their biomedical applications
Source: PeerJ. 2022 Jan 17;10:e12540. doi: 10.7717/peerj.12540 (PMC8772450; doi:10.7717/peerj.12540)
Supplement: Supplemental Information 7 [file peerj-10-12540-s007.csv]

Wavenumber	Transmittance	Transmittance	Transmittance
	a.u	a.u	a.u
	Ca-AgNPs	PEGMA capped AgNPs	PEGMA
4000	87.61268	80.58348	89.3125
3999	87.60999	80.59517	89.30914
3998	87.60729	80.60685	89.30579
3997	87.60462	80.61855	89.2992
3996	87.60187	80.62752	89.29112
3995	87.60816	80.63513	89.28462
3994	87.62154	80.64154	89.28305
3993	87.63711	80.64527	89.2879
3992	87.64954	80.64544	89.2972
3991	87.65461	80.64352	89.30594
3990	87.65107	80.64218	89.30937
3989	87.64163	80.64301	89.30624
3988	87.63166	80.64607	89.29936
3987	87.62565	80.65115	89.29271
3986	87.62383	80.6582	89.28803
3985	87.62251	80.66643	89.28402
3984	87.61783	80.67393	89.27858
3983	87.60936	80.67891	89.2716
3982	87.60045	80.68099	89.26589
3981	87.59514	80.68097	89.26509
3980	87.5952	80.67937	89.27071
3979	87.59931	80.6764	89.2807
3978	87.60431	80.6735	89.29102
3977	87.60743	80.67396	89.2988
3976	87.60813	80.68049	89.30408
3975	87.60835	80.69172	89.30843
3974	87.61093	80.70185	89.31235
3973	87.61682	80.70535	89.31442
3972	87.624	80.70204	89.31312
3971	87.62906	80.69778	89.30907
3970	87.63022	80.69971	89.30506
3969	87.62872	80.71031	89.30365
3968	87.62725	80.72635	89.30484
3967	87.62719	80.74229	89.30625
3966	87.62749	80.75397	89.30579
3965	87.62636	80.75945	89.3042
3964	87.62387	80.75864	89.30449
3963	87.62275	80.75384	89.30908
3962	87.62598	80.74993	89.31722
3961	87.63356	80.75175	89.32546
3960	87.64137	80.75982	89.33016
3959	87.64366	80.76969	89.32957
3958	87.63729	80.77606	89.32424
3957	87.62426	80.77712	89.31652
3956	87.6108	80.7761	89.30966
3955	87.60343	80.77809	89.30642
3954	87.60468	80.78561	89.30808
3953	87.61156	80.796	89.31434
3952	87.61776	80.80384	89.32434
3951	87.61822	80.80632	89.33714
3950	87.61265	80.80639	89.35102
3949	87.60524	80.81137	89.36258
3948	87.60101	80.82633	89.36773
3947	87.60239	80.84826	89.36514
3946	87.60836	80.86782	89.35874
3945	87.61589	80.87821	89.35556
3944	87.6219	80.88168	89.35954
3943	87.62489	80.88565	89.36692
3942	87.62549	80.8928	89.3689
3941	87.62505	80.89715	89.35995
3940	87.62353	80.89251	89.34327
3939	87.61983	80.88317	89.32757
3938	87.61438	80.88084	89.31933
3937	87.61052	80.89097	89.31894
3936	87.61239	80.90772	89.32368
3935	87.62168	80.92153	89.3323
3934	87.63626	80.92909	89.34522
3933	87.65185	80.93356	89.36098
3932	87.66519	80.93823	89.37417
3931	87.67562	80.9431	89.37802
3930	87.68379	80.94641	89.3691
3929	87.68933	80.94767	89.3499
3928	87.69046	80.94726	89.32807
3927	87.68577	80.94612	89.31278
3926	87.67638	80.94894	89.30975
3925	87.66696	80.96355	89.31758
3924	87.66302	80.99163	89.32964
3923	87.66601	81.02274	89.33996
3922	87.67216	81.04435	89.34752
3921	87.67676	81.05451	89.35493
3920	87.67866	81.05841	89.36412
3919	87.67945	81.05897	89.3739
3918	87.6797	81.05756	89.38112
3917	87.67839	81.05774	89.38323
3916	87.67586	81.06095	89.37944
3915	87.67485	81.06101	89.37064
3914	87.67762	81.05185	89.35958
3913	87.68347	81.03863	89.35032
3912	87.68969	81.03395	89.34654
3911	87.69449	81.04468	89.34875
3910	87.69862	81.06846	89.35384
3909	87.70456	81.09847	89.35815
3908	87.71415	81.13116	89.36094
3907	87.72771	81.16451	89.36499
3906	87.74393	81.19601	89.37393
3905	87.76045	81.22357	89.38858
3904	87.77459	81.24787	89.40529
3903	87.78303	81.26754	89.41816
3902	87.78159	81.27363	89.42348
3901	87.76796	81.26116	89.42205
3900	87.74692	81.24101	89.41713
3899	87.73019	81.22866	89.41104
3898	87.72751	81.22545	89.40395
3897	87.73841	81.22215	89.39485
3896	87.75379	81.21624	89.38322
3895	87.76383	81.21514	89.36986
3894	87.76335	81.22168	89.35796
3893	87.75276	81.22961	89.35372
3892	87.7387	81.24056	89.36338
3891	87.7323	81.26823	89.3852
3890	87.74001	81.31207	89.40828
3889	87.75557	81.34216	89.42145
3888	87.76363	81.33756	89.42109
3887	87.75406	81.31226	89.41246
3886	87.73345	81.30017	89.4045
3885	87.72065	81.32372	89.40022
3884	87.72738	81.36322	89.39434
3883	87.74536	81.3766	89.38235
3882	87.75539	81.35525	89.36868
3881	87.74864	81.32838	89.36375
3880	87.73525	81.32591	89.37128
3879	87.73155	81.3468	89.38239
3878	87.74242	81.35912	89.38528
3877	87.75846	81.34125	89.3769
3876	87.76789	81.3099	89.36426
3875	87.76817	81.2992	89.35626
3874	87.76581	81.32718	89.35476
3873	87.76724	81.37466	89.35551
3872	87.77061	81.40245	89.35616
3871	87.76939	81.39964	89.3603
3870	87.76503	81.39939	89.37105
3869	87.76924	81.43066	89.38278
3868	87.78879	81.46755	89.38593
3867	87.81324	81.46793	89.37763
3866	87.82409	81.44094	89.36509
3865	87.81537	81.42483	89.35982
3864	87.79875	81.43364	89.36675
3863	87.78881	81.45163	89.38
3862	87.78851	81.45974	89.39087
3861	87.79031	81.45821	89.39648
3860	87.78759	81.46418	89.39976
3859	87.78125	81.49313	89.40488
3858	87.77719	81.55338	89.41467
3857	87.78233	81.63808	89.42988
3856	87.79855	81.71613	89.44778
3855	87.81555	81.73501	89.46329
3854	87.81664	81.68593	89.47472
3853	87.80436	81.6518	89.48171
3852	87.80091	81.67406	89.47896
3851	87.81001	81.67352	89.46245
3850	87.81225	81.6103	89.43502
3849	87.80023	81.53914	89.40534
3848	87.78641	81.50418	89.38114
3847	87.7805	81.50259	89.36389
3846	87.78072	81.51537	89.35141
3845	87.78127	81.53052	89.34207
3844	87.77919	81.54791	89.33521
3843	87.77644	81.57305	89.32971
3842	87.77742	81.60596	89.32605
3841	87.78417	81.63823	89.32685
3840	87.79365	81.66312	89.33336
3839	87.80095	81.67808	89.3428
3838	87.80504	81.68665	89.35038
3837	87.80985	81.69346	89.35338
3836	87.81768	81.69613	89.35223
3835	87.82518	81.68628	89.3484
3834	87.82759	81.66407	89.34351
3833	87.82473	81.6415	89.33969
3832	87.82099	81.63403	89.33856
3831	87.8201	81.64671	89.33963
3830	87.82137	81.6663	89.34008
3829	87.82124	81.6731	89.3378
3828	87.81824	81.66413	89.33488
3827	87.81642	81.66091	89.33597
3826	87.82238	81.68762	89.34328
3825	87.83733	81.73924	89.35364
3824	87.85173	81.78367	89.36003
3823	87.84998	81.79253	89.35625
3822	87.82703	81.77339	89.34298
3821	87.80241	81.77357	89.32672
3820	87.80411	81.8181	89.31186
3819	87.83579	81.85434	89.29971
3818	87.87162	81.82923	89.29261
3817	87.88336	81.76373	89.29703
3816	87.86626	81.71518	89.31664
3815	87.83935	81.71577	89.34355
3814	87.82205	81.73666	89.36508
3813	87.8165	81.7394	89.37484
3812	87.81652	81.73738	89.37552
3811	87.82383	81.76053	89.37362
3810	87.84329	81.80145	89.37152
3809	87.86851	81.82588	89.36661
3808	87.88359	81.82107	89.35752
3807	87.88127	81.82095	89.34728
3806	87.87176	81.85844	89.33888
3805	87.86708	81.90771	89.332
3804	87.86611	81.92041	89.32601
3803	87.86198	81.89047	89.32455
3802	87.85569	81.85611	89.33371
3801	87.85647	81.86482	89.35184
3800	87.86996	81.91196	89.36852
3799	87.88839	81.93488	89.3741
3798	87.89666	81.90908	89.36737
3797	87.89087	81.87213	89.35658
3796	87.88191	81.85989	89.35086
3795	87.87979	81.87126	89.35167
3794	87.88344	81.88164	89.35401
3793	87.885	81.87837	89.35313
3792	87.88017	81.87073	89.34843
3791	87.87225	81.87025	89.34214
3790	87.86768	81.87733	89.33569
3789	87.87015	81.88741	89.32908
3788	87.87936	81.89732	89.32238
3787	87.89212	81.90544	89.3164
3786	87.90367	81.91126	89.31224
3785	87.90977	81.91837	89.31072
3784	87.90917	81.92997	89.31136
3783	87.90304	81.94058	89.31133
3782	87.89248	81.93959	89.30598
3781	87.87848	81.92602	89.29304
3780	87.86417	81.91318	89.27757
3779	87.85487	81.91579	89.26952
3778	87.85325	81.93113	89.27462
3777	87.85559	81.9405	89.28903
3776	87.85556	81.93799	89.30312
3775	87.85202	81.94029	89.30873
3774	87.85043	81.96308	89.30335
3773	87.856	81.99909	89.28964
3772	87.86785	82.02787	89.27315
3771	87.88136	82.04008	89.26004
3770	87.89509	82.04577	89.25369
3769	87.9113	82.05283	89.25256
3768	87.92866	82.04951	89.25393
3767	87.93988	82.02543	89.25922
3766	87.94029	81.99811	89.27277
3765	87.93541	81.99563	89.29403
3764	87.93511	82.01971	89.31435
3763	87.94267	82.04324	89.3234
3762	87.95273	82.04506	89.31799
3761	87.95879	82.03327	89.30494
3760	87.95952	82.02972	89.29668
3759	87.95807	82.04732	89.30158
3758	87.95722	82.08602	89.31918
3757	87.95718	82.13735	89.34459
3756	87.95797	82.19192	89.37399
3755	87.96265	82.24161	89.40332
3754	87.97531	82.28066	89.42404
3753	87.99543	82.30106	89.42507
3752	88.01417	82.29303	89.40474
3751	88.02147	82.2661	89.37912
3750	88.0196	82.25434	89.36734
3749	88.02067	82.27407	89.37188
3748	88.03142	82.29779	89.38247
3747	88.04751	82.28939	89.38852
3746	88.05666	82.24006	89.38607
3745	88.04874	82.17728	89.38209
3744	88.03313	82.16525	89.3864
3743	88.03253	82.2135	89.39607
3742	88.04903	82.23259	89.40131
3741	88.06005	82.18911	89.39946
3740	88.05627	82.14762	89.39538
3739	88.05214	82.14788	89.39179
3738	88.0562	82.17314	89.38535
3737	88.0622	82.19634	89.37505
3736	88.06604	82.21593	89.36682
3735	88.07392	82.23622	89.36477
3734	88.08969	82.23753	89.36438
3733	88.10382	82.20184	89.35942
3732	88.10439	82.14657	89.34982
3731	88.0918	82.10056	89.33876
3730	88.07549	82.06725	89.32744
3729	88.06193	82.03787	89.31673
3728	88.05104	82.01763	89.31115
3727	88.04157	82.02045	89.31616
3726	88.03525	82.04696	89.32989
3725	88.03511	82.07721	89.34129
3724	88.0398	82.08837	89.34036
3723	88.04357	82.07884	89.32841
3722	88.04393	82.06159	89.31607
3721	88.0453	82.0443	89.31116
3720	88.05326	82.02478	89.31235
3719	88.06744	82.00207	89.31386
3718	88.08151	81.9852	89.31252
3717	88.08952	81.98284	89.30972
3716	88.09027	81.99189	89.30775
3715	88.08737	82.00012	89.30567
3714	88.08655	81.99799	89.30032
3713	88.09192	81.98462	89.29166
3712	88.1035	81.96782	89.28526
3711	88.118	81.95574	89.28561
3710	88.13107	81.94142	89.29021
3709	88.13812	81.90891	89.29327
3708	88.1365	81.8583	89.29175
3707	88.12774	81.80514	89.2869
3706	88.11554	81.76064	89.28254
3705	88.10368	81.7233	89.28259
3704	88.09492	81.68626	89.2893
3703	88.09092	81.64843	89.30179
3702	88.09279	81.6166	89.3159
3701	88.1003	81.59569	89.32643
3700	88.10986	81.57489	89.33013
3699	88.1149	81.53297	89.3267
3698	88.11165	81.46423	89.31724
3697	88.10421	81.38617	89.30323
3696	88.10128	81.31917	89.28657
3695	88.10738	81.26861	89.26956
3694	88.11948	81.2291	89.25454
3693	88.1322	81.19651	89.24364
3692	88.14361	81.16523	89.23698
3691	88.15312	81.11986	89.23097
3690	88.15648	81.04704	89.22181
3689	88.15019	80.95871	89.21154
3688	88.1391	80.88053	89.20552
3687	88.13206	80.80748	89.20375
3686	88.13106	80.71022	89.20066
3685	88.1311	80.58559	89.19162
3684	88.12859	80.46077	89.17625
3683	88.1239	80.35578	89.15694
3682	88.11777	80.2703	89.13659
3681	88.11203	80.20137	89.11734
3680	88.11201	80.15367	89.09869
3679	88.12316	80.11795	89.07657
3678	88.14267	80.04878	89.04623
3677	88.15719	79.89852	89.01159
3676	88.15959	79.69333	88.99019
3675	88.16549	79.5334	88.99312
3674	88.19367	79.44625	89.0068
3673	88.23377	79.34752	89.00928
3672	88.25365	79.18277	88.98903
3671	88.23514	78.97399	88.94994
3670	88.19367	78.77084	88.90563
3669	88.16199	78.61067	88.8667
3668	88.15587	78.47806	88.83563
3667	88.16231	78.33547	88.81169
3666	88.16194	78.17924	88.79389
3665	88.15103	78.02438	88.77923
3664	88.1381	77.87552	88.76336
3663	88.13019	77.73014	88.74596
3662	88.12755	77.59144	88.73159
3661	88.12749	77.46484	88.72368
3660	88.12864	77.3443	88.71914
3659	88.1309	77.20732	88.70982
3658	88.13262	77.03265	88.68903
3657	88.13121	76.83224	88.65768
3656	88.12819	76.65215	88.62301
3655	88.12913	76.52223	88.59103
3654	88.13604	76.42142	88.56316
3653	88.14528	76.31598	88.53925
3652	88.15475	76.18718	88.5188
3651	88.16411	76.01712	88.4981
3650	88.16832	75.80006	88.46979
3649	88.16139	75.56591	88.42921
3648	88.1444	75.35188	88.3795
3647	88.12377	75.16579	88.32743
3646	88.10663	74.99433	88.27748
3645	88.09688	74.82544	88.23094
3644	88.09324	74.6566	88.18804
3643	88.09302	74.4902	88.14878
3642	88.0954	74.32748	88.1113
3641	88.09941	74.16599	88.07113
3640	88.10047	74.00341	88.02395
3639	88.09308	73.84182	87.96993
3638	88.07718	73.68534	87.91401
3637	88.05852	73.5311	87.86176
3636	88.04185	73.37258	87.81603
3635	88.02796	73.21811	87.7775
3634	88.01909	73.09231	87.74579
3633	88.02149	73.0071	87.71815
3632	88.03808	72.93506	87.6877
3631	88.05929	72.81965	87.64587
3630	88.06569	72.62126	87.59121
3629	88.04927	72.37922	87.53386
3628	88.02701	72.17788	87.48151
3627	88.01416	72.02381	87.43048
3626	87.99979	71.86604	87.3784
3625	87.96939	71.70061	87.33132
3624	87.93172	71.55592	87.29423
3623	87.90891	71.43501	87.2606
3622	87.91221	71.31188	87.21551
3621	87.93212	71.16164	87.14921
3620	87.94668	70.98951	87.06756
3619	87.94295	70.82823	86.98615
3618	87.92876	70.69928	86.9144
3617	87.9183	70.58637	86.85062
3616	87.91462	70.46075	86.78987
3615	87.91126	70.31396	86.72979
3614	87.90328	70.15907	86.67109
3613	87.89294	70.01346	86.61559
3612	87.8863	69.87937	86.56254
3611	87.88508	69.7391	86.50656
3610	87.88411	69.57477	86.44134
3609	87.87705	69.39132	86.36645
3608	87.86273	69.21351	86.28921
3607	87.84511	69.06018	86.21819
3606	87.82841	68.92835	86.1572
3605	87.81421	68.80462	86.1056
3604	87.80232	68.6791	86.05993
3603	87.792	68.54443	86.01414
3602	87.7822	68.39669	85.96163
3601	87.7722	68.24193	85.89953
3600	87.76127	68.09262	85.83089
3599	87.74826	67.95427	85.76179
3598	87.73383	67.82134	85.69722
3597	87.72202	67.68482	85.64
3596	87.71639	67.53893	85.59031
3595	87.71427	67.38566	85.54429
3594	87.70929	67.23449	85.49525
3593	87.69989	67.09707	85.4378
3592	87.69164	66.97677	85.37052
3591	87.69008	66.86339	85.29536
3590	87.69376	66.735	85.21674
3589	87.69482	66.57373	85.14216
3588	87.68777	66.38739	85.07971
3587	87.67649	66.20598	85.02951
3586	87.66733	66.04508	84.98156
3585	87.65941	65.89279	84.92566
3584	87.6476	65.73507	84.85922
3583	87.63121	65.57128	84.785
3582	87.61465	65.40742	84.70698
3581	87.60185	65.24938	84.62993
3580	87.59183	65.10007	84.55911
3579	87.57904	64.9575	84.4972
3578	87.55767	64.81635	84.44237
3577	87.52684	64.67311	84.39091
3576	87.49275	64.52763	84.34107
3575	87.4646	64.3808	84.29314
3574	87.44804	64.23395	84.24752
3573	87.44181	64.09083	84.20446
3572	87.43972	63.9564	84.16436
3571	87.43473	63.82937	84.12652
3570	87.42209	63.69787	84.08762
3569	87.40207	63.54586	84.04326
3568	87.38213	63.36898	83.99274
3567	87.37368	63.18172	83.94003
3566	87.38159	63.00149	83.88805
3565	87.39732	62.83046	83.83576
3564	87.40553	62.66268	83.78204
3563	87.39652	62.4966	83.7279
3562	87.37175	62.33328	83.67438
3561	87.34059	62.17241	83.621
3560	87.31298	62.01329	83.56709
3559	87.29294	61.85645	83.51413
3558	87.27746	61.7041	83.46573
3557	87.26155	61.55872	83.42435
3556	87.24507	61.41819	83.38777
3555	87.23431	61.27313	83.3497
3554	87.23586	61.11409	83.30442
3553	87.24876	60.94251	83.25123
3552	87.26323	60.77064	83.19436
3551	87.26811	60.6079	83.13959
3550	87.25869	60.45214	83.09215
3549	87.23803	60.29601	83.05567
3548	87.21283	60.13587	83.02972
3547	87.18842	59.97278	83.00774
3546	87.16623	59.80996	82.98038
3545	87.14445	59.65032	82.94295
3544	87.12092	59.49398	82.8986
3543	87.09613	59.33798	82.85387
3542	87.07389	59.1799	82.8123
3541	87.05825	59.02124	82.77312
3540	87.04914	58.86548	82.73434
3539	87.04175	58.71301	82.69543
3538	87.03126	58.56124	82.65702
3537	87.01784	58.40944	82.61895
3536	87.00567	58.26039	82.57955
3535	86.99729	58.11598	82.53744
3534	86.9904	57.97437	82.49393
3533	86.98046	57.83263	82.45212
3532	86.96509	57.68841	82.41304
3531	86.94512	57.53884	82.37422
3530	86.92321	57.3812	82.33384
3529	86.90279	57.21714	82.29525
3528	86.88738	57.05245	82.26468
3527	86.87879	56.89104	82.24398
3526	86.87576	56.73172	82.22778
3525	86.8753	56.57253	82.20782
3524	86.87508	56.41457	82.17892
3523	86.8736	56.25987	82.14123
3522	86.86837	56.10827	82.09939
3521	86.85591	55.95803	82.06008
3520	86.83499	55.80767	82.02814
3519	86.80943	55.65575	82.00314
3518	86.78659	55.5015	81.9806
3517	86.77243	55.34724	81.95731
3516	86.76748	55.19832	81.93429
3515	86.76686	55.05907	81.91381
3514	86.76353	54.92811	81.89495
3513	86.75234	54.7976	81.87322
3512	86.73305	54.65684	81.84429
3511	86.71083	54.49945	81.80784
3510	86.69309	54.33026	81.76863
3509	86.68388	54.16409	81.73404
3508	86.68017	54.01334	81.70985
3507	86.67446	53.87641	81.69734
3506	86.66145	53.74053	81.69366
3505	86.64293	53.59523	81.69374
3504	86.62634	53.44137	81.69221
3503	86.618	53.28845	81.68545
3502	86.61725	53.14544	81.67354
3501	86.61677	53.01454	81.66005
3500	86.60877	52.89051	81.64811
3499	86.5913	52.764	81.63697
3498	86.5701	52.62777	81.62328
3497	86.55418	52.48212	81.60554
3496	86.54837	52.3333	81.58553
3495	86.54945	52.18646	81.56505
3494	86.54945	52.04212	81.54385
3493	86.54261	51.89837	81.52186
3492	86.52886	51.75302	81.50146
3491	86.5119	51.60366	81.486
3490	86.49513	51.44978	81.47702
3489	86.47963	51.29628	81.47372
3488	86.46506	51.15199	81.47425
3487	86.45136	51.02247	81.47631
3486	86.43919	50.90512	81.47715
3485	86.42852	50.79101	81.4741
3484	86.41723	50.66961	81.46528
3483	86.40242	50.53394	81.4502
3482	86.38414	50.38605	81.43069
3481	86.36686	50.23724	81.41096
3480	86.35537	50.09875	81.39499
3479	86.34934	49.97146	81.38285
3478	86.34346	49.84686	81.37061
3477	86.33304	49.71708	81.35439
3476	86.31781	49.5806	81.33412
3475	86.29979	49.43941	81.31363
3474	86.27975	49.29503	81.29806
3473	86.25795	49.1483	81.29129
3472	86.23724	48.99948	81.29371
3471	86.22285	48.84756	81.30092
3470	86.21782	48.6927	81.30593
3469	86.21971	48.54019	81.30428
3468	86.22223	48.39852	81.29699
3467	86.21965	48.27126	81.28762
3466	86.20945	48.15285	81.27787
3465	86.1922	48.03325	81.26739
3464	86.17013	47.90509	81.25726
3463	86.14667	47.76712	81.25064
3462	86.1265	47.62463	81.24903
3461	86.11448	47.48691	81.24935
3460	86.11272	47.3607	81.24661
3459	86.11805	47.24431	81.23947
3458	86.12348	47.13013	81.23202
3457	86.12333	47.01254	81.22936
3456	86.11694	46.89086	81.23214
3455	86.10664	46.76557	81.23608
3454	86.09289	46.63667	81.23688
3453	86.07351	46.50702	81.23416
3452	86.04812	46.38198	81.23049
3451	86.02157	46.26243	81.22772
3450	86.00129	46.14125	81.22573
3449	85.99126	46.0104	81.22393
3448	85.98916	45.87015	81.22228
3447	85.98926	45.72881	81.22066
3446	85.98736	45.59396	81.21851
3445	85.98304	45.466	81.21585
3444	85.97792	45.33907	81.2136
3443	85.97273	45.20566	81.21247
3442	85.9657	45.0613	81.21241
3441	85.95362	44.90753	81.21407
3440	85.93473	44.75116	81.21991
3439	85.91104	44.60037	81.2323
3438	85.88771	44.4612	81.24988
3437	85.86986	44.33603	81.26649
3436	85.85933	44.2227	81.27509
3435	85.85383	44.11449	81.27393
3434	85.84865	44.00313	81.269
3433	85.83931	43.8839	81.26906
3432	85.8238	43.75816	81.2773
3431	85.80345	43.63167	81.28792
3430	85.78193	43.51053	81.2915
3429	85.76279	43.39741	81.28406
3428	85.74756	43.2896	81.27028
3427	85.73595	43.18146	81.25859
3426	85.7277	43.07004	81.2541
3425	85.72309	42.95722	81.25634
3424	85.72105	42.84504	81.26239
3423	85.71742	42.73166	81.27038
3422	85.7071	42.61451	81.27928
3421	85.68913	42.49555	81.28687
3420	85.66887	42.37967	81.29043
3419	85.6536	42.26852	81.29102
3418	85.64599	42.15922	81.29557
3417	85.64221	42.04808	81.31226
3416	85.63583	41.93295	81.34288
3415	85.62273	41.81317	81.38049
3414	85.60297	41.69042	81.415
3413	85.57994	41.56913	81.43998
3412	85.55878	41.45342	81.45446
3411	85.54444	41.34424	81.46096
3410	85.53894	41.24076	81.46393
3409	85.5397	41.14231	81.46879
3408	85.54067	41.04626	81.47966
3407	85.53562	40.94623	81.49751
3406	85.52145	40.83685	81.52118
3405	85.49977	40.71963	81.5491
3404	85.47681	40.60193	81.57859
3403	85.46105	40.49141	81.60439
3402	85.45855	40.39337	81.62098
3401	85.46821	40.30984	81.62731
3400	85.4808	40.23622	81.62792
3399	85.48369	40.16073	81.6292
3398	85.46896	40.07239	81.63558
3397	85.43899	39.97007	81.6495
3396	85.40523	39.86133	81.67257
3395	85.3805	39.75458	81.7044
3394	85.37039	39.6559	81.74074
3393	85.3702	39.57026	81.77457
3392	85.36988	39.49903	81.80046
3391	85.36276	39.43619	81.81773
3390	85.35017	39.37244	81.82913
3389	85.33823	39.30362	81.83735
3388	85.33116	39.23179	81.84401
3387	85.32782	39.15887	81.8521
3386	85.32426	39.0841	81.86706
3385	85.31803	39.00781	81.89287
3384	85.30872	38.93269	81.92688
3383	85.29509	38.85972	81.96103
3382	85.27407	38.78663	81.98949
3381	85.24452	38.71222	82.01403
3380	85.21148	38.63936	82.04038
3379	85.18437	38.57208	82.07056
3378	85.16933	38.51104	82.10045
3377	85.16388	38.45283	82.12476
3376	85.16009	38.3927	82.1429
3375	85.1527	38.32788	82.15963
3374	85.14335	38.25925	82.18016
3373	85.13711	38.18951	82.20479
3372	85.13629	38.11946	82.22875
3371	85.13809	38.04794	82.24792
3370	85.13694	37.9766	82.26466
3369	85.12855	37.91227	82.28639
3368	85.1124	37.86139	82.31789
3367	85.09189	37.82314	82.35645
3366	85.07222	37.78979	82.39518
3365	85.0572	37.75264	82.42885
3364	85.04748	37.70626	82.45538
3363	85.0412	37.6505	82.47448
3362	85.03592	37.59147	82.48841
3361	85.02992	37.53854	82.50292
3360	85.02246	37.49636	82.52409
3359	85.01383	37.46074	82.55317
3358	85.00535	37.42477	82.58596
3357	84.99913	37.38658	82.61726
3356	84.99711	37.34806	82.6452
3355	84.99928	37.30903	82.67191
3354	85.00182	37.26716	82.70146
3353	84.99761	37.2227	82.73586
3352	84.981	37.17901	82.77114
3351	84.95317	37.13874	82.79893
3350	84.92168	37.10248	82.8149
3349	84.89388	37.06999	82.82498
3348	84.872	37.03976	82.83966
3347	84.85537	37.00842	82.86204
3346	84.84483	36.9736	82.885
3345	84.84167	36.93627	82.90076
3344	84.84307	36.89781	82.90988
3343	84.8422	36.85735	82.919
3342	84.83433	36.81537	82.93315
3341	84.82118	36.7772	82.95326
3340	84.8084	36.74825	82.97894
3339	84.80011	36.72691	83.00975
3338	84.79624	36.70652	83.04337
3337	84.79346	36.68352	83.07501
3336	84.78746	36.65991	83.10025
3335	84.77574	36.63844	83.11841
3334	84.75964	36.61988	83.13324
3333	84.74308	36.60406	83.15048
3332	84.72881	36.58924	83.17354
3331	84.71707	36.57082	83.20031
3330	84.70776	36.54457	83.22488
3329	84.70192	36.51174	83.24316
3328	84.69928	36.47804	83.25673
3327	84.69628	36.44779	83.27065
3326	84.68895	36.42166	83.28859
3325	84.67707	36.39911	83.31104
3324	84.6636	36.37923	83.33701
3323	84.65031	36.35986	83.36525
3322	84.63639	36.33896	83.3935
3321	84.62151	36.31706	83.41811
3320	84.60801	36.29583	83.43588
3319	84.59891	36.27527	83.44634
3318	84.59431	36.25475	83.45202
3317	84.59085	36.23559	83.45678
3316	84.5843	36.21936	83.4639
3315	84.57265	36.20477	83.47552
3314	84.55779	36.18909	83.49293
3313	84.54494	36.17152	83.51644
3312	84.53984	36.15208	83.54467
3311	84.54444	36.12881	83.57454
3310	84.55382	36.10015	83.60329
3309	84.55762	36.06946	83.6305
3308	84.54668	36.04349	83.65733
3307	84.52035	36.02654	83.68348
3306	84.48754	36.01825	83.70561
3305	84.45955	36.01557	83.71939
3304	84.44154	36.01382	83.72328
3303	84.43116	36.00697	83.72032
3302	84.42363	35.99095	83.71616
3301	84.41574	35.96683	83.71537
3300	84.40505	35.93851	83.71885
3299	84.38935	35.90863	83.72466
3298	84.36953	35.87947	83.73149
3297	84.35123	35.85605	83.74095
3296	84.34014	35.84386	83.75589
3295	84.3362	35.84306	83.77651
3294	84.3345	35.84759	83.79902
3293	84.33146	35.84958	83.81861
3292	84.3275	35.84339	83.83333
3291	84.3235	35.82724	83.84465
3290	84.31724	35.80414	83.85395
3289	84.30553	35.78042	83.85945
3288	84.28887	35.7604	83.85759
3287	84.27266	35.74321	83.84843
3286	84.26352	35.72656	83.83883
3285	84.26381	35.71157	83.83833
3284	84.26924	35.70095	83.85081
3283	84.27187	35.69406	83.87129
3282	84.26683	35.68712	83.89159
3281	84.25654	35.67715	83.90758
3280	84.24791	35.66333	83.92022
3279	84.24542	35.64609	83.93139
3278	84.24749	35.62758	83.9418
3277	84.24936	35.61155	83.9529
3276	84.24817	35.59985	83.96791
3275	84.24487	35.5906	83.98957
3274	84.24198	35.58233	84.01747
3273	84.24012	35.57732	84.04791
3272	84.23661	35.57765	84.07518
3271	84.2279	35.58021	84.09356
3270	84.21374	35.57957	84.10021
3269	84.19839	35.57448	84.09782
3268	84.18653	35.56855	84.09347
3267	84.17847	35.56615	84.0939
3266	84.17131	35.5703	84.10148
3265	84.16464	35.58178	84.11438
3264	84.16311	35.59677	84.12929
3263	84.17195	35.60739	84.144
3262	84.19066	35.60863	84.15882
3261	84.21239	35.60348	84.17646
3260	84.22858	35.59831	84.19961
3259	84.23409	35.59579	84.22763
3258	84.22957	35.59535	84.25566
3257	84.22075	35.59741	84.27793
3256	84.21503	35.60231	84.29217
3255	84.21661	35.60737	84.30113
3254	84.22379	35.61046	84.31059
3253	84.23152	35.61513	84.32615
3252	84.23657	35.62732	84.35069
3251	84.23949	35.64749	84.38365
3250	84.24174	35.67041	84.4216
3249	84.24269	35.69165	84.45943
3248	84.24046	35.71024	84.49187
3247	84.23528	35.7256	84.51546
3246	84.23077	35.73664	84.53043
3245	84.23138	35.74426	84.54068
3244	84.23882	35.75166	84.55139
3243	84.25087	35.76204	84.56618
3242	84.26289	35.77817	84.58593
3241	84.27073	35.8024	84.60877
3240	84.27338	35.83328	84.6308
3239	84.27371	35.86333	84.64844
3238	84.27621	35.88468	84.66185
3237	84.28284	35.89728	84.67573
3236	84.2908	35.9091	84.69538
3235	84.2946	35.92875	84.72191
3234	84.2905	35.96005	84.75154
3233	84.2792	36.00132	84.77873
3232	84.26545	36.04641	84.79962
3231	84.25532	36.08762	84.81391
3230	84.2527	36.1217	84.82544
3229	84.25611	36.15254	84.83965
3228	84.25885	36.18527	84.85857
3227	84.25413	36.2193	84.87868
3226	84.24156	36.25088	84.89526
3225	84.22831	36.28044	84.908
3224	84.2233	36.31258	84.92024
3223	84.23038	36.34905	84.93423
3222	84.24658	36.38667	84.95049
3221	84.26536	36.42302	84.97148
3220	84.2808	36.46093	85.00161
3219	84.29014	36.50606	85.04142
3218	84.29409	36.56166	85.08428
3217	84.295	36.62572	85.12074
3216	84.29436	36.69146	85.14539
3215	84.29207	36.75138	85.15905
3214	84.28847	36.80292	85.16698
3213	84.28602	36.84997	85.17602
3212	84.28789	36.89719	85.19103
3211	84.29443	36.94533	85.21164
3210	84.3019	36.99416	85.2328
3209	84.30529	37.04724	85.25011
3208	84.30276	37.10966	85.26402
3207	84.2973	37.18187	85.27858
3206	84.29405	37.25918	85.29721
3205	84.29563	37.33684	85.32003
3204	84.30044	37.41263	85.34383
3203	84.30538	37.48536	85.3635
3202	84.30971	37.55446	85.37547
3201	84.31504	37.62132	85.38174
3200	84.32222	37.68871	85.38947
3199	84.32941	37.75832	85.40524
3198	84.33383	37.83011	85.42984
3197	84.33466	37.90342	85.45914
3196	84.33372	37.97763	85.48836
3195	84.3339	38.05321	85.51435
3194	84.33655	38.13336	85.53548
3193	84.3396	38.22224	85.55203
3192	84.33897	38.31978	85.56648
3191	84.3334	38.42067	85.58223
3190	84.32791	38.52066	85.60146
3189	84.33026	38.62096	85.62447
3188	84.34313	38.72336	85.64951
3187	84.36127	38.82428	85.67269
3186	84.3772	38.91818	85.69003
3185	84.3881	39.0059	85.70198
3184	84.39627	39.0952	85.71475
3183	84.40516	39.1934	85.73489
3182	84.41665	39.30241	85.7627
3181	84.43061	39.41973	85.79241
3180	84.44471	39.54031	85.81841
3179	84.45522	39.65742	85.8397
3178	84.45991	39.76565	85.85842
3177	84.4601	39.86531	85.87608
3176	84.45887	39.96275	85.89192
3175	84.45833	40.06605	85.90391
3174	84.45985	40.17987	85.91101
3173	84.46512	40.30218	85.91494
3172	84.47459	40.42481	85.91959
3171	84.48521	40.53978	85.92804
3170	84.49251	40.64816	85.94057
3169	84.49534	40.76041	85.95631
3168	84.49704	40.88585	85.97555
3167	84.50165	41.02316	85.99843
3166	84.50997	41.16309	86.02224
3165	84.51941	41.29822	86.04249
3164	84.52631	41.42694	86.05769
3163	84.52872	41.55112	86.07121
3162	84.52805	41.67401	86.08759
3161	84.52795	41.79952	86.10791
3160	84.53059	41.92919	86.12978
3159	84.53468	42.06013	86.15062
3158	84.53864	42.18876	86.16978
3157	84.5448	42.3159	86.18782
3156	84.55778	42.44541	86.20508
3155	84.57815	42.57919	86.22127
3154	84.59975	42.71664	86.23586
3153	84.6147	42.85774	86.24816
3152	84.62028	43.00267	86.25678
3151	84.62067	43.1486	86.25941
3150	84.62276	43.29078	86.25433
3149	84.63054	43.42779	86.24343
3148	84.6423	43.56343	86.2335
3147	84.65259	43.70311	86.23318
3146	84.65761	43.84964	86.24736
3145	84.65899	44.00215	86.27428
3144	84.66176	44.15664	86.30775
3143	84.66888	44.30823	86.3414
3142	84.67897	44.45512	86.37076
3141	84.68871	44.60002	86.3927
3140	84.69579	44.74597	86.40532
3139	84.69962	44.89209	86.40919
3138	84.70118	45.0357	86.40814
3137	84.703	45.1776	86.40748
3136	84.70785	45.32182	86.41098
3135	84.71628	45.47029	86.41943
3134	84.72613	45.62017	86.43126
3133	84.73473	45.76685	86.44372
3132	84.74058	45.90796	86.45352
3131	84.74306	46.04481	86.45807
3130	84.74209	46.18174	86.45706
3129	84.73886	46.32393	86.45293
3128	84.73591	46.47363	86.44958
3127	84.73592	46.62808	86.4509
3126	84.74133	46.78227	86.4598
3125	84.75472	46.93344	86.4765
3124	84.77679	47.08213	86.49719
3123	84.80299	47.23012	86.51589
3122	84.82471	47.37893	86.52943
3121	84.83633	47.52902	86.53957
3120	84.84042	47.67857	86.54891
3119	84.84371	47.82428	86.5566
3118	84.8488	47.96535	86.56045
3117	84.85216	48.10555	86.56153
3116	84.85026	48.24897	86.56299
3115	84.84571	48.39505	86.56466
3114	84.8462	48.54036	86.56297
3113	84.85768	48.68395	86.55709
3112	84.87839	48.82782	86.55143
3111	84.89929	48.97319	86.54993
3110	84.91071	49.11942	86.55057
3109	84.91015	49.26654	86.5479
3108	84.90368	49.41533	86.53901
3107	84.89976	49.56471	86.52544
3106	84.90231	49.71195	86.5117
3105	84.90972	49.85648	86.50446
3104	84.9183	50.00092	86.51054
3103	84.92452	50.14724	86.53099
3102	84.92513	50.29427	86.55743
3101	84.9188	50.43962	86.57795
3100	84.90883	50.58186	86.58795
3099	84.90199	50.71997	86.59323
3098	84.90291	50.85269	86.60197
3097	84.91043	50.9802	86.61638
3096	84.92026	51.10572	86.63314
3095	84.92974	51.23457	86.64979
3094	84.93819	51.37131	86.66814
3093	84.94386	51.51674	86.69119
3092	84.94403	51.66619	86.71777
3091	84.93909	51.8113	86.74143
3090	84.93417	51.94616	86.75546
3089	84.93442	52.07263	86.75955
3088	84.9395	52.19845	86.76033
3087	84.94468	52.32976	86.76487
3086	84.94693	52.46625	86.7742
3085	84.94743	52.60326	86.78408
3084	84.94787	52.73681	86.79058
3083	84.94749	52.86637	86.79311
3082	84.94595	52.99459	86.79321
3081	84.94699	53.12491	86.79307
3080	84.95555	53.25845	86.79548
3079	84.9709	53.3927	86.802
3078	84.98538	53.52404	86.81002
3077	84.99141	53.65159	86.81361
3076	84.98837	53.77771	86.80928
3075	84.98168	53.90508	86.80008
3074	84.97712	54.03467	86.79305
3073	84.97709	54.16628	86.79357
3072	84.98096	54.29956	86.80284
3071	84.98618	54.43394	86.81941
3070	84.98934	54.56879	86.84028
3069	84.98799	54.70387	86.86045
3068	84.98285	54.83872	86.87382
3067	84.97766	54.9717	86.87676
3066	84.97625	55.1008	86.87094
3065	84.9797	55.22596	86.86208
3064	84.98602	55.34974	86.85578
3063	84.9922	55.4759	86.85463
3062	84.99666	55.6076	86.85805
3061	85.0006	55.74611	86.86342
3060	85.00698	55.88947	86.86755
3059	85.01755	56.03295	86.8691
3058	85.03021	56.17216	86.87057
3057	85.0395	56.30633	86.87654
3056	85.04083	56.43781	86.88861
3055	85.03482	56.56901	86.9029
3054	85.02755	56.70076	86.91431
3053	85.02608	56.83269	86.92178
3052	85.0333	56.96347	86.92704
3051	85.04655	57.09105	86.92877
3050	85.06105	57.21471	86.92216
3049	85.07434	57.33745	86.90637
3048	85.08732	57.46457	86.88956
3047	85.1015	57.59957	86.88312
3046	85.1164	57.74191	86.89115
3045	85.12981	57.88839	86.90779
3044	85.14037	58.03472	86.9239
3043	85.14882	58.17581	86.93403
3042	85.15654	58.3074	86.93692
3041	85.16327	58.42958	86.93287
3040	85.16723	58.5485	86.92354
3039	85.16809	58.67293	86.91336
3038	85.16884	58.80834	86.90834
3037	85.17353	58.95349	86.91199
3036	85.18296	59.10143	86.92261
3035	85.19393	59.24332	86.9348
3034	85.20307	59.37267	86.94328
3033	85.21013	59.48842	86.94489
3032	85.21625	59.59596	86.93827
3031	85.22059	59.70517	86.92382
3030	85.22104	59.82519	86.90533
3029	85.21828	59.95843	86.88975
3028	85.2169	60.09806	86.88288
3027	85.22169	60.23249	86.88481
3026	85.23377	60.3543	86.89046
3025	85.25092	60.46587	86.89423
3024	85.27061	60.57667	86.89294
3023	85.29147	60.69525	86.88521
3022	85.31215	60.82342	86.87155
3021	85.32994	60.95628	86.856
3020	85.34144	61.0858	86.84494
3019	85.34551	61.20551	86.84146
3018	85.34553	61.31439	86.84193
3017	85.34813	61.41745	86.83979
3016	85.35812	61.52136	86.8319
3015	85.37458	61.62853	86.8196
3014	85.39222	61.7356	86.8047
3013	85.40609	61.83752	86.78675
3012	85.41429	61.9328	86.76455
3011	85.41716	62.02474	86.73877
3010	85.41631	62.11859	86.71265
3009	85.4144	62.21758	86.69003
3008	85.41383	62.32075	86.67167
3007	85.4146	62.424	86.65273
3006	85.41481	62.52319	86.62562
3005	85.41384	62.61684	86.58685
3004	85.41384	62.70647	86.54049
3003	85.4174	62.79516	86.49336
3002	85.42552	62.88586	86.448
3001	85.43852	62.97923	86.40198
3000	85.45637	63.07193	86.35231
2999	85.47653	63.15781	86.29775
2998	85.49296	63.23238	86.23708
2997	85.49998	63.2964	86.16863
2996	85.49692	63.35444	86.09247
2995	85.48791	63.41042	86.01101
2994	85.47851	63.46575	85.92669
2993	85.47404	63.52061	85.84025
2992	85.47902	63.57519	85.75205
2991	85.49414	63.62943	85.66339
2990	85.51346	63.6838	85.57576
2989	85.52784	63.74063	85.48995
2988	85.53272	63.80302	85.40642
2987	85.53096	63.87123	85.32487
2986	85.52746	63.94096	85.24245
2985	85.52319	64.0062	85.15426
2984	85.51582	64.06353	85.05712
2983	85.50412	64.11346	84.95242
2982	85.48923	64.15853	84.84352
2981	85.47244	64.2008	84.73096
2980	85.45427	64.24056	84.61185
2979	85.43626	64.2771	84.48433
2978	85.4218	64.31088	84.35083
2977	85.41381	64.34521	84.21533
2976	85.41153	64.38455	84.07758
2975	85.41015	64.43034	83.93131
2974	85.40366	64.47867	83.76921
2973	85.38792	64.52328	83.58948
2972	85.3616	64.56109	83.39664
2971	85.32569	64.5945	83.19593
2970	85.28374	64.62842	82.98771
2969	85.24193	64.66526	82.7684
2968	85.20575	64.70327	82.5359
2967	85.17459	64.73973	82.29292
2966	85.14143	64.77488	82.04432
2965	85.10111	64.81176	81.79163
2964	85.05823	64.85246	81.53127
2963	85.02366	64.8964	81.25895
2962	85.00271	64.94328	80.97661
2961	84.99015	64.99591	80.6946
2960	84.97828	65.05807	80.4263
2959	84.96644	65.12989	80.17956
2958	84.95934	65.20708	79.95224
2957	84.95857	65.28489	79.73519
2956	84.95992	65.36141	79.51921
2955	84.95924	65.43696	79.30092
2954	84.95712	65.51191	79.08456
2953	84.95696	65.58596	78.8791
2952	84.96109	65.65846	78.69244
2951	84.97009	65.72879	78.52663
2950	84.9834	65.7971	78.3782
2949	84.99859	65.86464	78.24268
2948	85.01127	65.93245	78.11804
2947	85.01792	65.99917	78.00424
2946	85.01802	66.06144	77.90036
2945	85.01242	66.11738	77.80361
2944	85.00063	66.16884	77.71056
2943	84.98199	66.21921	77.61844
2942	84.95902	66.26946	77.5253
2941	84.93753	66.31727	77.42997
2940	84.92162	66.36028	77.33332
2939	84.90896	66.39992	77.23878
2938	84.89187	66.44154	77.1494
2937	84.86356	66.49046	77.06256
2936	84.82402	66.5472	76.96875
2935	84.78002	66.60682	76.8582
2934	84.73915	66.66356	76.7296
2933	84.70335	66.71585	76.59054
2932	84.6682	66.76617	76.44886
2931	84.62796	66.81679	76.30562
2930	84.58	66.86777	76.15795
2929	84.52443	66.91957	76.00714
2928	84.46166	66.97548	75.86049
2927	84.3925	67.03907	75.72481
2926	84.31974	67.1097	75.59963
2925	84.24697	67.18237	75.4778
2924	84.17592	67.25291	75.35208
2923	84.1069	67.32247	75.22094
2922	84.04175	67.39613	75.08859
2921	83.98398	67.47705	74.95972
2920	83.9349	67.56286	74.83427
2919	83.89265	67.64851	74.70738
2918	83.85739	67.73229	74.57424
2917	83.83598	67.81756	74.43423
2916	83.83882	67.90771	74.29043
2915	83.87157	68.001	74.14652
2914	83.93105	68.09198	74.00482
2913	84.00809	68.17729	73.86578
2912	84.09211	68.25768	73.72843
2911	84.17326	68.33494	73.59213
2910	84.24382	68.40966	73.45887
2909	84.30047	68.48341	73.33255
2908	84.34527	68.55991	73.21482
2907	84.38275	68.64123	73.10278
2906	84.41546	68.72325	72.99216
2905	84.44318	68.79792	72.88186
2904	84.46608	68.86093	72.77406
2903	84.48731	68.9161	72.67118
2902	84.51093	68.97205	72.57398
2901	84.53795	69.0353	72.4812
2900	84.56529	69.10672	72.38831
2899	84.5889	69.1821	72.2871
2898	84.60703	69.25465	72.17009
2897	84.62075	69.31848	72.03663
2896	84.63304	69.3718	71.8936
2895	84.64809	69.41888	71.74951
2894	84.66951	69.46783	71.60843
2893	84.69709	69.5249	71.46909
2892	84.72558	69.58931	71.32748
2891	84.74906	69.6537	71.17937
2890	84.76707	69.71008	71.02201
2889	84.78462	69.75594	70.85543
2888	84.80561	69.7952	70.68248
2887	84.82805	69.83365	70.50686
2886	84.8469	69.87385	70.33105
2885	84.85997	69.91394	70.15569
2884	84.86937	69.95053	69.98013
2883	84.87809	69.98266	69.80335
2882	84.88746	70.01327	69.62428
2881	84.89756	70.04685	69.44217
2880	84.90809	70.08617	69.25753
2879	84.91842	70.13177	69.07372
2878	84.92783	70.18416	68.89682
2877	84.93592	70.24409	68.73202
2876	84.94177	70.30924	68.57987
2875	84.94304	70.37263	68.43749
2874	84.93778	70.42722	68.30459
2873	84.92785	70.47257	68.18694
2872	84.91907	70.51509	68.09288
2871	84.91698	70.56215	68.0276
2870	84.92267	70.61748	67.99181
2869	84.93283	70.68174	67.98467
2868	84.94231	70.75394	68.00684
2867	84.94638	70.83074	68.06117
2866	84.94272	70.90658	68.15161
2865	84.93315	70.97678	68.28052
2864	84.92266	71.04	68.44629
2863	84.91498	71.09749	68.64417
2862	84.90898	71.15171	68.87039
2861	84.90068	71.20681	69.12408
2860	84.88767	71.26729	69.40478
2859	84.86968	71.33353	69.70939
2858	84.84508	71.39947	70.03286
2857	84.80978	71.45739	70.37126
2856	84.7608	71.50501	70.72316
2855	84.69928	71.54673	71.08838
2854	84.62829	71.58878	71.46635
2853	84.55045	71.63537	71.85484
2852	84.47101	71.68867	72.24957
2851	84.40286	71.74941	72.64564
2850	84.36362	71.81611	73.03982
2849	84.36428	71.8853	73.43146
2848	84.40129	71.95382	73.82096
2847	84.46139	72.02097	74.20831
2846	84.53289	72.08848	74.59312
2845	84.61014	72.15922	74.97419
2844	84.68887	72.23561	75.34812
2843	84.76223	72.31739	75.70879
2842	84.82378	72.4	76.04996
2841	84.8727	72.47629	76.36889
2840	84.91316	72.5414	76.66727
2839	84.94947	72.59683	76.94885
2838	84.98286	72.64984	77.21652
2837	85.01227	72.70761	77.47074
2836	85.03654	72.77103	77.70979
2835	85.05563	72.83345	77.93111
2834	85.07134	72.88615	78.13291
2833	85.08723	72.92591	78.31568
2832	85.10641	72.95734	78.48203
2831	85.12889	72.9883	78.63553
2830	85.15173	73.02417	78.77944
2829	85.17216	73.06614	78.91613
2828	85.18994	73.11271	79.04676
2827	85.20652	73.16124	79.17123
2826	85.22271	73.20912	79.28911
2825	85.23785	73.25526	79.40113
2824	85.25048	73.30002	79.50942
2823	85.2596	73.34286	79.61625
2822	85.26568	73.38156	79.72271
2821	85.27106	73.41556	79.82933
2820	85.27862	73.44952	79.93803
2819	85.2894	73.49094	80.05214
2818	85.30151	73.54331	80.1732
2817	85.31207	73.60239	80.29746
2816	85.32032	73.65931	80.41701
2815	85.32858	73.70701	80.52568
2814	85.34005	73.74427	80.62386
2813	85.35549	73.7755	80.71688
2812	85.37173	73.80697	80.80915
2811	85.38382	73.84249	80.90093
2810	85.38928	73.88189	80.9908
2809	85.39069	73.92352	81.07931
2808	85.39339	73.9668	81.1693
2807	85.4002	74.01112	81.26344
2806	85.40882	74.0535	81.36226
2805	85.41447	74.0902	81.46373
2804	85.41485	74.12121	81.56371
2803	85.4121	74.15124	81.65796
2802	85.41049	74.18518	81.74543
2801	85.41328	74.2234	81.82963
2800	85.42137	74.26202	81.91531
2799	85.43398	74.29655	82.00316
2798	85.44935	74.32467	82.0888
2797	85.46459	74.34725	82.16711
2796	85.47565	74.36816	82.23702
2795	85.47872	74.39271	82.30221
2794	85.47307	74.42458	82.36803
2793	85.46305	74.46305	82.43786
2792	85.45628	74.50343	82.51052
2791	85.45851	74.54035	82.5804
2790	85.46954	74.57155	82.64147
2789	85.48415	74.59904	82.69303
2788	85.49673	74.62668	82.74121
2787	85.50496	74.65625	82.7938
2786	85.5097	74.68591	82.85338
2785	85.51291	74.71256	82.91606
2784	85.5161	74.73566	82.97647
2783	85.51993	74.75796	83.03228
2782	85.52434	74.78318	83.08402
2781	85.52914	74.81348	83.13237
2780	85.53517	74.84902	83.17763
2779	85.54417	74.88822	83.22116
2778	85.55662	74.92758	83.26524
2777	85.56965	74.96211	83.31054
2776	85.57824	74.9879	83.35473
2775	85.57928	75.00566	83.39471
2774	85.57403	75.02117	83.43043
2773	85.56624	75.04117	83.4655
2772	85.55868	75.06799	83.50392
2771	85.55233	75.09884	83.54657
2770	85.54837	75.13061	83.59092
2769	85.54916	75.16381	83.63315
2768	85.55652	75.19998	83.67025
2767	85.56958	75.23635	83.70101
2766	85.5849	75.26609	83.72628
2765	85.59845	75.28503	83.74856
2764	85.60779	75.2961	83.77014
2763	85.61343	75.30571	83.79097
2762	85.6185	75.31778	83.80846
2761	85.62587	75.33335	83.82012
2760	85.63438	75.3538	83.8266
2759	85.63851	75.38102	83.83202
2758	85.63349	75.41366	83.84073
2757	85.62104	75.44618	83.85338
2756	85.60904	75.47303	83.86634
2755	85.60462	75.49343	83.8753
2754	85.60836	75.51144	83.87962
2753	85.61528	75.53179	83.88271
2752	85.62071	75.55595	83.88831
2751	85.62404	75.58141	83.89678
2750	85.62725	75.60434	83.90491
2749	85.63125	75.62326	83.90873
2748	85.63476	75.64001	83.90673
2747	85.63625	75.65767	83.90159
2746	85.63615	75.67855	83.89902
2745	85.63658	75.70401	83.90353
2744	85.6393	75.73455	83.91433
2743	85.64454	75.7681	83.92613
2742	85.65162	75.79947	83.93437
2741	85.65965	75.8238	83.93902
2740	85.66718	75.84113	83.94302
2739	85.67205	75.85651	83.94887
2738	85.6727	75.87521	83.9581
2737	85.66983	75.89823	83.97216
2736	85.66606	75.92225	83.99146
2735	85.66406	75.94304	84.0139
2734	85.66544	75.9592	84.03644
2733	85.67096	75.97323	84.0583
2732	85.68061	75.98889	84.0807
2731	85.69288	76.00691	84.10376
2730	85.70503	76.02439	84.12551
2729	85.71474	76.03934	84.14435
2728	85.72124	76.05438	84.1608
2727	85.72443	76.07429	84.17652
2726	85.72376	76.10056	84.19304
2725	85.7192	76.13052	84.21206
2724	85.71274	76.16147	84.23483
2723	85.70776	76.19271	84.26003
2722	85.70616	76.22307	84.28383
2721	85.70699	76.24884	84.30358
2720	85.70835	76.26641	84.32085
2719	85.71013	76.27626	84.33973
2718	85.71391	76.28337	84.36257
2717	85.72015	76.29402	84.38813
2716	85.72657	76.31223	84.4131
2715	85.73034	76.33791	84.43437
2714	85.73185	76.36726	84.45031
2713	85.73527	76.39539	84.46128
2712	85.74459	76.41978	84.46949
2711	85.75919	76.44157	84.47791
2710	85.77397	76.46355	84.48879
2709	85.78409	76.48729	84.50245
2708	85.78921	76.51181	84.51707
2707	85.79299	76.53438	84.52992
2706	85.79865	76.5525	84.53985
2705	85.80534	76.56607	84.54894
2704	85.80859	76.5781	84.56099
2703	85.8043	76.59247	84.57811
2702	85.79297	76.61034	84.59907
2701	85.78069	76.62945	84.62103
2700	85.77544	76.64693	84.64245
2699	85.78099	76.66249	84.66386
2698	85.79368	76.67799	84.6862
2697	85.80539	76.6948	84.70904
2696	85.81027	76.71247	84.73074
2695	85.80906	76.72968	84.75094
2694	85.80723	76.74541	84.77235
2693	85.80963	76.75898	84.79888
2692	85.81697	76.76996	84.83137
2691	85.82646	76.7791	84.86647
2690	85.83447	76.78905	84.90081
2689	85.83908	76.8029	84.93515
2688	85.84124	76.82139	84.9725
2687	85.84395	76.84183	85.01303
2686	85.84902	76.86019	85.05258
2685	85.8539	76.87436	85.08655
2684	85.85318	76.88531	85.11344
2683	85.84451	76.89605	85.13495
2682	85.8326	76.91007	85.15462
2681	85.82582	76.92941	85.17639
2680	85.82901	76.95277	85.20234
2679	85.84054	76.97514	85.23068
2678	85.85586	76.99118	85.25731
2677	85.8712	76.99942	85.27968
2676	85.88353	77.00283	85.29802
2675	85.88977	77.00537	85.31306
2674	85.88862	77.00916	85.32497
2673	85.88239	77.01497	85.33506
2672	85.87495	77.0233	85.34581
2671	85.86809	77.03417	85.35766
2670	85.86149	77.0466	85.36764
2669	85.85555	77.05934	85.37266
2668	85.8517	77.07125	85.37303
2667	85.8495	77.08059	85.37153
2666	85.84555	77.08564	85.37073
2665	85.83684	77.08742	85.37244
2664	85.82415	77.09089	85.3779
2663	85.8116	77.1016	85.38617
2662	85.80372	77.12097	85.39337
2661	85.80352	77.14515	85.39576
2660	85.81118	77.16828	85.3936
2659	85.82283	77.18662	85.39055
2658	85.8318	77.20038	85.38962
2657	85.83429	77.21258	85.39109
2656	85.83375	77.22618	85.39395
2655	85.83738	77.24206	85.39826
2654	85.84762	77.26002	85.406
2653	85.85933	77.2807	85.41968
2652	85.86681	77.30469	85.43902
2651	85.87104	77.32954	85.45819
2650	85.87721	77.35019	85.46843
2649	85.88674	77.36365	85.46593
2648	85.89569	77.37196	85.45643
2647	85.90163	77.37951	85.45016
2646	85.90825	77.38943	85.45257
2645	85.92085	77.40367	85.46197
2644	85.93938	77.42436	85.47512
2643	85.95824	77.45187	85.49168
2642	85.97182	77.48228	85.51206
2641	85.97807	77.50923	85.53347
2640	85.97803	77.52872	85.55016
2639	85.97499	77.54119	85.55765
2638	85.97363	77.5502	85.55591
2637	85.97705	77.56068	85.549
2636	85.98396	77.57705	85.54248
2635	85.99115	77.60026	85.54076
2634	85.99854	77.62599	85.54585
2633	86.00856	77.64768	85.55732
2632	86.01973	77.66165	85.57265
2631	86.02537	77.66947	85.58815
2630	86.02203	77.67609	85.60087
2629	86.01638	77.68645	85.61036
2628	86.01941	77.70223	85.61812
2627	86.03446	77.72034	85.6257
2626	86.05491	77.73587	85.63386
2625	86.0733	77.74805	85.64321
2624	86.08845	77.76175	85.65375
2623	86.1017	77.78136	85.66321
2622	86.11019	77.80444	85.66798
2621	86.10825	77.82381	85.66707
2620	86.0954	77.8349	85.66434
2619	86.07926	77.83914	85.66545
2618	86.0689	77.84136	85.67272
2617	86.06651	77.84655	85.68279
2616	86.06789	77.85859	85.68892
2615	86.07067	77.87883	85.68638
2614	86.07879	77.90523	85.67737
2613	86.09645	77.93363	85.67014
2612	86.11974	77.95951	85.67075
2611	86.13858	77.97817	85.6758
2610	86.14761	77.98615	85.67648
2609	86.15119	77.98519	85.66987
2608	86.15592	77.98308	85.66256
2607	86.16175	77.98661	85.66189
2606	86.1641	77.99459	85.66764
2605	86.16228	78.00131	85.67431
2604	86.16082	78.00608	85.67763
2603	86.16283	78.01508	85.67572
2602	86.16643	78.03247	85.6671
2601	86.1692	78.05335	85.65221
2600	86.17312	78.0683	85.6361
2599	86.18238	78.07408	85.62668
2598	86.19649	78.07771	85.63008
2597	86.20688	78.08912	85.64724
2596	86.20219	78.10973	85.67174
2595	86.17964	78.12955	85.6903
2594	86.15161	78.1373	85.69167
2593	86.13738	78.13352	85.67956
2592	86.14469	78.13061	85.67271
2591	86.16174	78.13885	85.68573
2590	86.17079	78.1559	85.71231
2589	86.16779	78.17238	85.73219
2588	86.16439	78.18407	85.73296
2587	86.172	78.19487	85.71944
2586	86.18977	78.21013	85.7039
2585	86.20876	78.23203	85.69512
2584	86.22207	78.25964	85.69692
2583	86.22874	78.28838	85.70885
2582	86.23204	78.30976	85.72446
2581	86.23663	78.31738	85.7344
2580	86.24469	78.31449	85.73585
2579	86.25343	78.31164	85.73623
2578	86.25967	78.31529	85.74392
2577	86.2672	78.32234	85.7575
2576	86.28403	78.32711	85.76744
2575	86.30987	78.32949	85.76736
2574	86.33133	78.33359	85.76142
2573	86.33409	78.34086	85.76069
2572	86.31653	78.34838	85.77321
2571	86.28847	78.35364	85.79676
2570	86.26071	78.35862	85.82024
2569	86.24041	78.36797	85.83287
2568	86.232	78.38361	85.83259
2567	86.23544	78.40179	85.82613
2566	86.24436	78.41635	85.82215
2565	86.25175	78.42455	85.82554
2564	86.25803	78.42849	85.8359
2563	86.26971	78.43084	85.84797
2562	86.29006	78.43197	85.85382
2561	86.31476	78.43321	85.84835
2560	86.33595	78.44006	85.8342
2559	86.34695	78.45797	85.81932
2558	86.34434	78.4846	85.80907
2557	86.33111	78.50933	85.80291
2556	86.31815	78.52174	85.79888
2555	86.31744	78.51946	85.79811
2554	86.33141	78.50765	85.80281
2553	86.35139	78.49273	85.81258
2552	86.36711	78.47852	85.82489
2551	86.37463	78.46725	85.83827
2550	86.37535	78.46165	85.8526
2549	86.37209	78.46333	85.86658
2548	86.36803	78.46927	85.87748
2547	86.3652	78.4733	85.88453
2546	86.36141	78.47411	85.89132
2545	86.35264	78.47984	85.90312
2544	86.34152	78.50064	85.92068
2543	86.33988	78.53662	85.93761
2542	86.358	78.57652	85.94517
2541	86.39155	78.60793	85.93927
2540	86.42226	78.62548	85.92179
2539	86.43222	78.62959	85.89657
2538	86.41677	78.6238	85.86828
2537	86.38589	78.61572	85.84555
2536	86.35554	78.61498	85.83966
2535	86.3366	78.62514	85.8544
2534	86.32857	78.63999	85.87896
2533	86.32231	78.65067	85.89569
2532	86.31021	78.65387	85.89523
2531	86.29484	78.65057	85.88121
2530	86.28697	78.64115	85.86118
2529	86.29498	78.6269	85.83927
2528	86.31601	78.61422	85.81943
2527	86.33777	78.6118	85.81006
2526	86.34903	78.62264	85.81898
2525	86.34924	78.64107	85.84381
2524	86.34788	78.6575	85.87119
2523	86.35399	78.66503	85.88692
2522	86.36648	78.66377	85.88616
2521	86.37638	78.66086	85.87435
2520	86.37881	78.66491	85.86099
2519	86.37977	78.67778	85.85358
2518	86.38884	78.69238	85.8547
2517	86.40597	78.6997	85.86092
2516	86.419	78.69683	85.86396
2515	86.41553	78.68789	85.85536
2514	86.39579	78.67969	85.83277
2513	86.37239	78.67765	85.80239
2512	86.3579	78.68319	85.77536
2511	86.35423	78.69332	85.76187
2510	86.35454	78.7044	85.76735
2509	86.3533	78.71631	85.78984
2508	86.35215	78.73017	85.81925
2507	86.35538	78.74287	85.8422
2506	86.36267	78.74912	85.85146
2505	86.36943	78.74978	85.85034
2504	86.3733	78.75226	85.84588
2503	86.37734	78.76031	85.83996
2502	86.38526	78.76866	85.83103
2501	86.3958	78.77096	85.82179
2500	86.40331	78.76817	85.81878
2499	86.40259	78.76632	85.82371
2498	86.39202	78.77077	85.83095
2497	86.37373	78.78528	85.83536
2496	86.35364	78.80999	85.83737
2495	86.34035	78.8358	85.83775
2494	86.34056	78.84697	85.83314
2493	86.35338	78.83669	85.82201
2492	86.37012	78.81669	85.81213
2491	86.3812	78.80536	85.81585
2490	86.38321	78.80902	85.83701
2489	86.37964	78.81962	85.8648
2488	86.37596	78.82715	85.88184
2487	86.37576	78.82839	85.87851
2486	86.38095	78.82612	85.86093
2485	86.39312	78.82603	85.84512
2484	86.41213	78.83334	85.84123
2483	86.43362	78.84761	85.84408
2482	86.4506	78.86229	85.84274
2481	86.45974	78.8728	85.83789
2480	86.46506	78.8823	85.84298
2479	86.47302	78.89507	85.86567
2478	86.48405	78.90739	85.89535
2477	86.49183	78.91042	85.91457
2476	86.49133	78.90014	85.91721
2475	86.48454	78.87977	85.90929
2474	86.47606	78.85447	85.89602
2473	86.46616	78.829	85.87746
2472	86.45242	78.80881	85.85665
2471	86.43695	78.79836	85.84314
2470	86.4276	78.79834	85.84481
2469	86.43063	78.80749	85.85968
2468	86.44474	78.82471	85.87779
2467	86.46307	78.84653	85.88862
2466	86.47845	78.8662	85.88685
2465	86.48566	78.87947	85.875
2464	86.48253	78.88786	85.86184
2463	86.47228	78.89193	85.85483
2462	86.46329	78.88616	85.85235
2461	86.46341	78.8677	85.84592
2460	86.4737	78.84664	85.83188
2459	86.48835	78.83862	85.81818
2458	86.49943	78.84758	85.81727
2457	86.50066	78.86266	85.83326
2456	86.48988	78.87207	85.85706
2455	86.47178	78.87402	85.87382
2454	86.45748	78.87348	85.87484
2453	86.45698	78.8747	85.86359
2452	86.46988	78.87881	85.85189
2451	86.48586	78.88445	85.85007
2450	86.49551	78.88946	85.8599
2449	86.49866	78.89499	85.8758
2448	86.5009	78.90713	85.89132
2447	86.50476	78.92997	85.90324
2446	86.50769	78.9571	85.91052
2445	86.50812	78.97501	85.91177
2444	86.50998	78.97665	85.90592
2443	86.5188	78.96897	85.89573
2442	86.53403	78.96661	85.88929
2441	86.54761	78.98021	85.89495
2440	86.55188	79.00909	85.91215
2439	86.54779	79.04119	85.92849
2438	86.54303	79.06039	85.92932
2437	86.54167	79.05717	85.91149
2436	86.53883	79.03379	85.8861
2435	86.52786	78.99975	85.86743
2434	86.51081	78.96514	85.86163
2433	86.49862	78.93956	85.86607
2432	86.50138	78.93172	85.87551
2431	86.5205	78.94379	85.88651
2430	86.54827	78.96781	85.89777
2429	86.572	78.99185	85.90892
2428	86.58041	79.00835	85.91859
2427	86.57249	79.01452	85.92389
2426	86.56052	79.00957	85.92373
2425	86.55855	78.99737	85.92219
2424	86.56546	78.98859	85.92469
2423	86.56505	78.99239	85.92987
2422	86.54727	79.00579	85.9298
2421	86.52403	79.0168	85.92038
2420	86.51774	79.01767	85.90741
2419	86.5369	79.01014	85.89882
2418	86.56873	78.99887	85.89474
2417	86.59405	78.98651	85.88956
2416	86.60271	78.97629	85.88128
2415	86.59488	78.97319	85.87391
2414	86.57561	78.97915	85.87168
2413	86.55232	78.99018	85.87492
2412	86.53324	79.00053	85.88144
2411	86.52333	79.00749	85.8881
2410	86.52261	79.01046	85.89086
2409	86.52972	79.00846	85.88666
2408	86.54479	79.00188	85.87675
2407	86.56673	78.99662	85.86684
2406	86.59024	79.00257	85.86355
2405	86.60854	79.024	85.87001
2404	86.61785	79.05014	85.883
2403	86.61747	79.0596	85.89357
2402	86.60791	79.03945	85.89314
2401	86.59246	79.00015	85.88128
2400	86.5794	78.96727	85.8659
2399	86.57782	78.95795	85.85453
2398	86.58893	78.96888	85.84791
2397	86.60377	78.98683	85.84433
2396	86.61131	79.00314	85.84616
2395	86.60868	79.0154	85.85734
2394	86.60258	79.02184	85.8755
2393	86.60114	79.02098	85.89115
2392	86.60576	79.01446	85.89525
2391	86.61081	79.00539	85.88592
2390	86.61031	78.99492	85.86852
2389	86.60413	78.98273	85.85214
2388	86.59769	78.96806	85.84503
2387	86.59634	78.94871	85.85006
2386	86.60059	78.92256	85.8632
2385	86.60612	78.89291	85.87758
2384	86.60739	78.86792	85.88835
2383	86.60108	78.85138	85.89262
2382	86.58792	78.83777	85.88742
2381	86.57263	78.8199	85.87175
2380	86.56158	78.79832	85.85084
2379	86.5583	78.77952	85.83469
2378	86.56036	78.76881	85.83072
2377	86.56172	78.76878	85.83827
2376	86.559	78.77968	85.84988
2375	86.55475	78.79489	85.85644
2374	86.55298	78.80148	85.85247
2373	86.55272	78.79482	85.84062
2372	86.54921	78.78931	85.83138
2371	86.54244	78.80308	85.83484
2370	86.54097	78.8318	85.85057
2369	86.55354	78.84842	85.86787
2368	86.57695	78.83114	85.87668
2367	86.59534	78.7845	85.87562
2366	86.5929	78.73248	85.86797
2365	86.56742	78.6978	85.85273
2364	86.53205	78.68634	85.8233
2363	86.50501	78.68437	85.77712
2362	86.49682	78.67036	85.725
2361	86.50381	78.63596	85.68746
2360	86.51137	78.59734	85.68102
2359	86.50684	78.57658	85.70571
2358	86.49233	78.57793	85.74599
2357	86.48116	78.59259	85.78322
2356	86.48286	78.60826	85.8033
2355	86.49222	78.61833	85.80082
2354	86.49463	78.61731	85.78204
2353	86.48386	78.60067	85.7609
2352	86.4629	78.57174	85.74738
2351	86.43736	78.53974	85.74007
2350	86.41279	78.51383	85.73239
2349	86.40044	78.49518	85.71999
2348	86.4077	78.47943	85.7032
2347	86.42405	78.45903	85.68571
2346	86.43307	78.42603	85.67151
2345	86.4279	78.38717	85.66292
2344	86.41396	78.36207	85.65947
2343	86.40419	78.36509	85.65976
2342	86.41072	78.38252	85.65948
2341	86.43373	78.39112	85.65302
2340	86.45906	78.38774	85.643
2339	86.47021	78.38108	85.63798
2338	86.45503	78.37355	85.6401
2337	86.41727	78.35735	85.64171
2336	86.37629	78.33096	85.63624
2335	86.35117	78.30127	85.62603
2334	86.34759	78.27578	85.61805
2333	86.35865	78.25055	85.61558
2332	86.37446	78.22085	85.61684
2331	86.38628	78.18545	85.61648
2330	86.38728	78.15181	85.60566
2329	86.37188	78.12171	85.57249
2328	86.34108	78.09487	85.51243
2327	86.30193	78.07188	85.44098
2326	86.27053	78.05842	85.38863
2325	86.25973	78.06387	85.37878
2324	86.2713	78.09137	85.40501
2323	86.29133	78.13451	85.43804
2322	86.30709	78.18009	85.45669
2321	86.3215	78.21902	85.46737
2320	86.34561	78.25294	85.4883
2319	86.38065	78.28347	85.52162
2318	86.4133	78.31036	85.55171
2317	86.43052	78.32954	85.5652
2316	86.43253	78.34083	85.56286
2315	86.42791	78.34145	85.55183
2314	86.42437	78.33055	85.53724
2313	86.42237	78.31296	85.52468
2312	86.42175	78.30182	85.52128
2311	86.42491	78.30423	85.52827
2310	86.43876	78.31592	85.53697
2309	86.46615	78.32832	85.53796
2308	86.50075	78.34081	85.53003
2307	86.52667	78.35602	85.51728
2306	86.53229	78.37232	85.50189
2305	86.52056	78.38627	85.48678
2304	86.50782	78.40027	85.48024
2303	86.50753	78.41697	85.49004
2302	86.51857	78.43207	85.51301
2301	86.52766	78.43729	85.53623
2300	86.52311	78.43314	85.54871
2299	86.50507	78.42645	85.54801
2298	86.48597	78.42264	85.537
2297	86.48002	78.42235	85.52023
2296	86.49281	78.42721	85.50262
2295	86.51733	78.43667	85.48607
2294	86.54193	78.44367	85.46632
2293	86.55746	78.44014	85.43904
2292	86.55933	78.42757	85.40893
2291	86.54474	78.41625	85.38867
2290	86.5168	78.41438	85.38658
2289	86.48846	78.42499	85.39959
2288	86.47694	78.44821	85.41809
2287	86.48952	78.47876	85.43274
2286	86.5181	78.50134	85.43527
2285	86.54908	78.50079	85.4196
2284	86.57534	78.47837	85.38837
2283	86.59697	78.4524	85.35594
2282	86.6143	78.4414	85.34014
2281	86.62604	78.45167	85.34974
2280	86.633	78.47725	85.3805
2279	86.63991	78.5037	85.42103
2278	86.65084	78.51537	85.46007
2277	86.66413	78.50901	85.48938
2276	86.67322	78.49963	85.50486
2275	86.67483	78.50233	85.50743
2274	86.67553	78.51063	85.50196
2273	86.6861	78.50339	85.49219
2272	86.7071	78.47418	85.47664
2271	86.72457	78.44313	85.45322
2270	86.72617	78.43785	85.4297
2269	86.71824	78.46982	85.42383
2268	86.71937	78.52765	85.44573
2267	86.7376	78.58384	85.48146
2266	86.76245	78.60858	85.5025
2265	86.77995	78.58909	85.49331
2264	86.78706	78.54184	85.46382
2263	86.78867	78.49998	85.43427
2262	86.78883	78.48482	85.41605
2261	86.78864	78.49053	85.41003
2260	86.78585	78.49417	85.41448
2259	86.77265	78.47883	85.42765
2258	86.74259	78.44942	85.44631
2257	86.70588	78.42808	85.46672
2256	86.6895	78.42945	85.4851
2255	86.71263	78.44026	85.49575
2254	86.76586	78.43407	85.49393
2253	86.82185	78.40753	85.48254
2252	86.8612	78.38794	85.4703
2251	86.87893	78.39806	85.46176
2250	86.87138	78.42888	85.45585
2249	86.8328	78.45709	85.45466
2248	86.77078	78.47422	85.46319
2247	86.71309	78.48277	85.47773
2246	86.68715	78.47819	85.48545
2245	86.69257	78.45429	85.48061
2244	86.70257	78.41896	85.46877
2243	86.69702	78.38562	85.44947
2242	86.68768	78.35592	85.41097
2241	86.7024	78.32914	85.35535
2240	86.74636	78.32	85.31497
2239	86.79173	78.34327	85.32316
2238	86.81175	78.38159	85.37158
2237	86.81307	78.39179	85.41337
2236	86.82049	78.35061	85.41073
2235	86.83604	78.28092	85.3697
2234	86.83344	78.22709	85.32671
2233	86.79659	78.21309	85.31075
2232	86.74623	78.22519	85.32043
2231	86.71809	78.22689	85.3326
2230	86.72549	78.19156	85.33098
2229	86.75294	78.12664	85.32442
2228	86.77696	78.06589	85.33149
2227	86.78299	78.03602	85.34924
2226	86.7686	78.03933	85.35165
2225	86.74192	78.06961	85.3256
2224	86.71601	78.12695	85.29252
2223	86.69873	78.20486	85.28124
2222	86.69115	78.27774	85.29198
2221	86.69925	78.31789	85.30343
2220	86.73791	78.3189	85.30693
2219	86.81375	78.29237	85.31345
2218	86.90933	78.25374	85.32784
2217	86.99398	78.2209	85.33456
2216	87.04727	78.20903	85.31465
2215	87.06346	78.21181	85.26812
2214	87.03911	78.20406	85.21641
2213	86.9715	78.17768	85.18705
2212	86.87074	78.15703	85.19283
2211	86.76243	78.16195	85.2206
2210	86.67551	78.17592	85.24313
2209	86.6304	78.17139	85.24547
2208	86.63247	78.14693	85.23555
2207	86.66568	78.11686	85.22833
2206	86.69401	78.08303	85.23058
2205	86.68327	78.04433	85.24602
2204	86.63012	78.0151	85.28003
2203	86.56696	78.00616	85.32721
2202	86.53586	78.00274	85.36422
2201	86.55967	77.98832	85.36779
2200	86.63449	77.97307	85.335
2199	86.73972	77.96898	85.27995
2198	86.84892	77.95531	85.22246
2197	86.93598	77.90519	85.18671
2196	86.98276	77.83503	85.19253
2195	86.98861	77.79193	85.23421
2194	86.97354	77.8015	85.28167
2193	86.96724	77.85864	85.31532
2192	86.9861	77.95526	85.34381
2191	87.01679	78.07627	85.37249
2190	87.02513	78.17353	85.37681
2189	86.98427	78.18801	85.33447
2188	86.8942	78.10785	85.2691
2187	86.77684	77.97697	85.22912
2186	86.66341	77.84954	85.23029
2185	86.58787	77.76397	85.2476
2184	86.57296	77.74586	85.25857
2183	86.60827	77.79233	85.26548
2182	86.65316	77.85575	85.27557
2181	86.67747	77.88436	85.29049
2180	86.69371	77.88371	85.31845
2179	86.73308	77.9045	85.36903
2178	86.79463	77.96863	85.42858
2177	86.83801	78.03912	85.4628
2176	86.83074	78.06886	85.45376
2175	86.78311	78.05069	85.41829
2174	86.72625	78.01123	85.38164
2173	86.67355	77.97647	85.34729
2172	86.62057	77.94838	85.29862
2171	86.57089	77.90189	85.22088
2170	86.5413	77.81215	85.12141
2169	86.53922	77.70034	85.03463
2168	86.54986	77.63467	84.99822
2167	86.55582	77.65829	85.01311
2166	86.55952	77.73227	85.03491
2165	86.57607	77.78009	85.02079
2164	86.61311	77.78041	84.98322
2163	86.67507	77.78379	84.98447
2162	86.78305	77.85102	85.0852
2161	86.96244	78.01012	85.30608
2160	87.19222	78.24922	85.6126
2159	87.3903	78.50422	85.91337
2158	87.48021	78.67181	86.09589
2157	87.45392	78.68283	86.1001
2156	87.35094	78.55341	85.95979
2155	87.20674	78.35132	85.76703
2154	87.04955	78.14475	85.60661
2153	86.92636	77.99559	85.51963
2152	86.88959	77.9536	85.50171
2151	86.9442	78.01824	85.51786
2150	87.02531	78.12552	85.52847
2149	87.05003	78.20583	85.51749
2148	86.99658	78.24259	85.49717
2147	86.92578	78.25426	85.48384
2146	86.92416	78.24726	85.47943
2145	87.02845	78.22295	85.48228
2144	87.2001	78.20401	85.49954
2143	87.36409	78.20937	85.53556
2142	87.46722	78.21601	85.57825
2141	87.50307	78.18495	85.60949
2140	87.49033	78.11955	85.62231
2139	87.4402	78.06486	85.61988
2138	87.35569	78.05367	85.60721
2137	87.25654	78.07851	85.59168
2136	87.18309	78.10971	85.58019
2135	87.16276	78.11818	85.56707
2134	87.18142	78.08893	85.53824
2133	87.19742	78.03644	85.4954
2132	87.18022	78.00113	85.4617
2131	87.1322	78.01016	85.45327
2130	87.08018	78.04685	85.4579
2129	87.05422	78.07234	85.45227
2128	87.06795	78.06843	85.42923
2127	87.10862	78.04506	85.39816
2126	87.14415	78.01815	85.37025
2125	87.14568	78.00037	85.35601
2124	87.10807	78.00186	85.36471
2123	87.04952	78.01796	85.38893
2122	86.99406	78.02374	85.39777
2121	86.95644	78.00184	85.36356
2120	86.93928	77.96746	85.29223
2119	86.93629	77.94365	85.21261
2118	86.93564	77.92119	85.14127
2117	86.92633	77.87174	85.07555
2116	86.90839	77.79992	85.01756
2115	86.8971	77.75361	84.98468
2114	86.9124	77.77578	84.9917
2113	86.96011	77.86272	85.03526
2112	87.02303	77.97159	85.0991
2111	87.0724	78.05215	85.16264
2110	87.08879	78.07088	85.20238
2109	87.07329	78.0279	85.20041
2108	87.04176	77.95961	85.16088
2107	87.01018	77.90843	85.11024
2106	86.98487	77.88515	85.07517
2105	86.96394	77.87239	85.06418
2104	86.94523	77.8597	85.06776
2103	86.93233	77.85483	85.06711
2102	86.93196	77.86111	85.04538
2101	86.94523	77.8697	85.00465
2100	86.96369	77.88175	84.9746
2099	86.9763	77.91654	84.99064
2098	86.9785	77.98386	85.05558
2097	86.97174	78.06228	85.13102
2096	86.95814	78.11962	85.17376
2095	86.94234	78.14575	85.17434
2094	86.93683	78.1551	85.1558
2093	86.95492	78.16305	85.14364
2092	86.99403	78.17	85.14492
2091	87.03304	78.16781	85.1512
2090	87.05024	78.15695	85.15207
2089	87.03954	78.15296	85.1433
2088	87.00633	78.16966	85.12349
2087	86.95618	78.19721	85.08851
2086	86.89738	78.20943	85.03764
2085	86.8483	78.1975	84.98682
2084	86.82921	78.1839	84.96454
2083	86.84652	78.19357	84.98441
2082	86.89256	78.22497	85.02709
2081	86.9573	78.26136	85.05771
2080	87.03012	78.29691	85.05895
2079	87.09177	78.33589	85.04067
2078	87.11888	78.37568	85.02337
2077	87.10358	78.4073	85.02247
2076	87.06255	78.4253	85.04186
2075	87.02169	78.42557	85.06964
2074	86.9961	78.40729	85.08334
2073	86.98544	78.38865	85.07272
2072	86.97952	78.40004	85.05649
2071	86.9666	78.44351	85.06462
2070	86.94384	78.47852	85.1044
2069	86.92278	78.47422	85.15335
2068	86.91855	78.45729	85.18242
2067	86.93303	78.47706	85.17529
2066	86.95622	78.53752	85.13144
2065	86.9838	78.59536	85.06909
2064	87.0196	78.61847	85.02401
2063	87.05552	78.61427	85.02536
2062	87.06412	78.60528	85.06687
2061	87.02616	78.60773	85.11223
2060	86.96222	78.63256	85.13407
2059	86.92411	78.68144	85.14063
2058	86.951	78.74119	85.1612
2057	87.03451	78.79626	85.21195
2056	87.1207	78.83685	85.27519
2055	87.14823	78.84208	85.30603
2054	87.09612	78.78099	85.26552
2053	87.00281	78.65879	85.15875
2052	86.93607	78.54169	85.03981
2051	86.93623	78.50266	84.96941
2050	86.98501	78.54915	84.96224
2049	87.03387	78.63161	84.97914
2048	87.06421	78.7152	84.97668
2047	87.10238	78.80148	84.95713
2046	87.16916	78.88796	84.96372
2045	87.23714	78.95954	85.03445
2044	87.25625	79.01412	85.15992
2043	87.21286	79.05008	85.27836
2042	87.1466	79.04236	85.3182
2041	87.1059	78.98294	85.25972
2040	87.09979	78.92968	85.15263
2039	87.10513	78.95433	85.064
2038	87.1118	79.05221	85.02231
2037	87.13776	79.15404	85.01656
2036	87.1935	79.22201	85.02357
2035	87.25367	79.28107	85.01911
2034	87.28629	79.35696	84.98535
2033	87.30064	79.44031	84.93563
2032	87.33957	79.51258	84.91381
2031	87.41959	79.56195	84.94243
2030	87.50079	79.58347	84.99125
2029	87.52623	79.60161	85.02261
2028	87.47808	79.66083	85.04593
2027	87.38293	79.74509	85.09162
2026	87.2727	79.75527	85.14783
2025	87.16344	79.63332	85.16691
2024	87.07059	79.46534	85.13111
2023	87.02484	79.38523	85.07734
2022	87.05525	79.41196	85.05701
2021	87.15285	79.46174	85.09709
2020	87.26822	79.48331	85.18962
2019	87.35764	79.49082	85.28946
2018	87.42052	79.48369	85.32873
2017	87.47832	79.43463	85.27096
2016	87.52919	79.36216	85.15451
2015	87.54808	79.3258	85.05226
2014	87.52779	79.34068	84.99669
2013	87.49275	79.36725	84.97158
2012	87.46564	79.39313	84.96352
2011	87.44384	79.4601	84.98716
2010	87.42042	79.59421	85.05795
2009	87.40472	79.75826	85.1662
2008	87.404	79.88765	85.28198
2007	87.40452	79.94074	85.36714
2006	87.39109	79.9144	85.38347
2005	87.36906	79.84941	85.31375
2004	87.34994	79.81122	85.18022
[truncated: 1,604 more rows]
