# Supplementary material for: Hybridization of green synthesized silver nanoparticles with poly(ethylene glycol) methacrylate and their biomedical applications
Source: PeerJ. 2022 Jan 17;10:e12540. doi: 10.7717/peerj.12540 (PMC8772450; doi:10.7717/peerj.12540)
Supplement: Supplemental Information 8 [file peerj-10-12540-s008.csv]

Size of NPs	No of Nps
13.4nm	1
16.8nm	1
13.6nm	1
8.5nm	1
