# Supplementary material for: Hybridization of green synthesized silver nanoparticles with poly(ethylene glycol) methacrylate and their biomedical applications
Source: PeerJ. 2022 Jan 17;10:e12540. doi: 10.7717/peerj.12540 (PMC8772450; doi:10.7717/peerj.12540)
Supplement: Supplemental Information 9 [file peerj-10-12540-s009.csv]

Nps size	no of nps
32.7nm	1
41.3nm	2
36.2nm	2
20.6nm	2
17.2nm	1
22.4nm	2
18.96nm	1
