# Supplementary material for: Hybridization of green synthesized silver nanoparticles with poly(ethylene glycol) methacrylate and their biomedical applications
Source: PeerJ. 2022 Jan 17;10:e12540. doi: 10.7717/peerj.12540 (PMC8772450; doi:10.7717/peerj.12540)
Supplement: Supplemental Information 10 [file peerj-10-12540-s010.csv]

% growth inhibition	log concentration(�g/mL)
	2		P1
5	34	16	3	21
10	40	26	16	32
30	42	51	38	50
50	55	58	72	78
70	68	65	82	85
90	74	76	93	94
100	80	82	97	97
