# Supplementary material for: Hybridization of green synthesized silver nanoparticles with poly(ethylene glycol) methacrylate and their biomedical applications
Source: PeerJ. 2022 Jan 17;10:e12540. doi: 10.7717/peerj.12540 (PMC8772450; doi:10.7717/peerj.12540)
Supplement: Supplemental Information 11 [file peerj-10-12540-s011.csv]

Concentration	Percentage inhibition(%)
(�g/mL)
	Ca-AgNPs	P1
7.4	22.12	28.93
22.4	33.81	41.21
66.6	52.12	62.87
200	58.72	81.18
