# Supplementary material for: Hybridization of green synthesized silver nanoparticles with poly(ethylene glycol) methacrylate and their biomedical applications
Source: PeerJ. 2022 Jan 17;10:e12540. doi: 10.7717/peerj.12540 (PMC8772450; doi:10.7717/peerj.12540)
Supplement: Supplemental Information 12 [file peerj-10-12540-s012.csv]

Concentration	Percentage inhibition(%)
(�g/mL)
	Ca-AgNPs	KMnO4	P1
7.4	5.87	88	13.49
22.4	19.45	95	23.83
66.6	23.38	96	34.19
200	46.09	100	59.91
		--
		--
		--
		--
		--
		--
		--
