# Supplementary material for: Hybridization of green synthesized silver nanoparticles with poly(ethylene glycol) methacrylate and their biomedical applications
Source: PeerJ. 2022 Jan 17;10:e12540. doi: 10.7717/peerj.12540 (PMC8772450; doi:10.7717/peerj.12540)
Supplement: Supplemental Information 13 [file peerj-10-12540-s013.csv]

Concentration	Percentage inhibition(%)
(�g/mL)
	Ca-AgNPs	P1
7.4	17.29	33.65
22.4	48.43	52.22
66.6	59.82	62.14
200	79.2	87.65
