# Supplementary material for: Hybridization of green synthesized silver nanoparticles with poly(ethylene glycol) methacrylate and their biomedical applications
Source: PeerJ. 2022 Jan 17;10:e12540. doi: 10.7717/peerj.12540 (PMC8772450; doi:10.7717/peerj.12540)
Supplement: Supplemental Information 15 [file peerj-10-12540-s015.csv]

Wavelength	Absorbance
nm
	0min	1min	2min	3min	4min	5min	6min	7min	8min	9min	10min	11min	12min
200	2.4552	2.8262	2.788	2.845	2.908	2.8874	2.9187	2.9017	2.988	2.9758	3.0472	3.0423	2.9521
201	2.3144	2.7414	2.6723	2.7492	2.8122	2.8232	2.8595	2.8835	2.9117	2.9297	2.9899	2.9905	2.9337
202	2.0848	2.5781	2.5096	2.5792	2.6552	2.6775	2.7406	2.7835	2.7947	2.8323	2.9066	2.8972	2.8758
203	1.8204	2.3552	2.2736	2.3552	2.4432	2.4624	2.5281	2.5646	2.6243	2.6581	2.7117	2.7294	2.7203
204	1.5697	2.1298	2.0503	2.1225	2.2147	2.2222	2.2936	2.3314	2.3872	2.4236	2.4827	2.5048	2.5016
205	1.3524	1.921	1.8387	1.9063	2.0036	2.0075	2.0604	2.1047	2.1478	2.1826	2.2383	2.2675	2.2699
206	1.1699	1.7436	1.6589	1.7216	1.8095	1.8138	1.8529	1.8954	1.927	1.967	2.0074	2.031	2.0434
207	1.023	1.5878	1.5041	1.5696	1.6474	1.6464	1.6817	1.7144	1.7434	1.7716	1.8116	1.8371	1.8469
208	0.9013	1.4572	1.3747	1.4382	1.5082	1.5023	1.5358	1.5604	1.5829	1.6082	1.6459	1.6677	1.6808
209	0.8047	1.3482	1.2699	1.3265	1.3929	1.3838	1.4117	1.4339	1.4508	1.4712	1.5058	1.5315	1.5428
210	0.7261	1.2556	1.1799	1.2334	1.2945	1.2835	1.3079	1.3272	1.3394	1.3593	1.391	1.4156	1.4262
211	0.6638	1.1763	1.1046	1.1538	1.2102	1.2006	1.2207	1.2396	1.2492	1.2664	1.2969	1.319	1.329
212	0.6133	1.1093	1.0386	1.0861	1.1371	1.1291	1.1467	1.1654	1.172	1.1885	1.2159	1.2372	1.2471
213	0.5735	1.0517	0.9829	1.0299	1.0786	1.067	1.0847	1.1006	1.1063	1.1214	1.1479	1.1679	1.1777
214	0.5406	1.0016	0.9351	0.9797	1.0261	1.0137	1.0307	1.0453	1.0501	1.064	1.0892	1.1078	1.1189
215	0.5162	0.9598	0.8958	0.9388	0.9822	0.9696	0.9848	0.9987	1.0024	1.0161	1.0403	1.0587	1.0693
216	0.4959	0.9232	0.8613	0.9025	0.9436	0.9314	0.9459	0.9594	0.9618	0.976	0.999	1.0174	1.0281
217	0.4801	0.8911	0.8316	0.8706	0.9105	0.8982	0.9123	0.9261	0.9287	0.9423	0.9651	0.9835	0.9939
218	0.4672	0.8638	0.8056	0.8433	0.8812	0.8699	0.8839	0.8979	0.9001	0.9137	0.9365	0.9547	0.9649
219	0.4568	0.8391	0.7827	0.8195	0.8567	0.8454	0.8597	0.8737	0.8762	0.8901	0.9126	0.9307	0.9413
220	0.4483	0.8173	0.7628	0.7981	0.8342	0.824	0.8384	0.8529	0.8562	0.8705	0.8932	0.9113	0.9221
221	0.4407	0.7978	0.7444	0.7795	0.8148	0.8052	0.8199	0.8352	0.8392	0.8543	0.8773	0.8957	0.9064
222	0.4344	0.7802	0.7281	0.7622	0.7975	0.7887	0.8043	0.82	0.8251	0.841	0.8643	0.8828	0.8937
223	0.4281	0.7634	0.7126	0.7468	0.7815	0.7735	0.7901	0.807	0.8128	0.8302	0.8537	0.8726	0.8838
224	0.422	0.7479	0.6982	0.7316	0.7665	0.76	0.7776	0.7954	0.8024	0.8212	0.8449	0.8642	0.8756
225	0.4153	0.7325	0.6842	0.718	0.7529	0.7472	0.7655	0.7844	0.7928	0.8121	0.8371	0.8568	0.8687
226	0.4093	0.718	0.6705	0.7044	0.7397	0.7352	0.755	0.7747	0.7846	0.8052	0.8308	0.8509	0.8626
227	0.4028	0.7039	0.6578	0.6915	0.7271	0.7235	0.7442	0.7655	0.7766	0.7985	0.8245	0.8451	0.8572
228	0.3963	0.6911	0.6454	0.679	0.7151	0.7124	0.7344	0.7566	0.7686	0.7916	0.8179	0.8396	0.8517
229	0.39	0.6775	0.633	0.6671	0.7032	0.7012	0.7243	0.7473	0.7603	0.7841	0.8117	0.8327	0.8455
230	0.3833	0.6649	0.6209	0.6553	0.6916	0.6907	0.7143	0.738	0.752	0.7767	0.8048	0.826	0.8388
231	0.3766	0.6526	0.61	0.6436	0.6801	0.6794	0.7039	0.7279	0.7431	0.7685	0.7966	0.8185	0.8313
232	0.3699	0.6401	0.5988	0.6323	0.6685	0.6691	0.6939	0.7181	0.7336	0.7598	0.7878	0.8099	0.8233
233	0.3628	0.6281	0.5879	0.6213	0.6574	0.6583	0.6831	0.7081	0.7236	0.7501	0.7782	0.8001	0.8134
234	0.3558	0.6167	0.5775	0.6106	0.6463	0.6475	0.6721	0.6974	0.7128	0.7394	0.7675	0.7894	0.8028
235	0.3492	0.6053	0.5674	0.6004	0.6356	0.637	0.6615	0.6865	0.7016	0.728	0.7556	0.7775	0.791
236	0.3429	0.5948	0.5578	0.5905	0.6255	0.6264	0.6508	0.6753	0.6898	0.7156	0.7427	0.7651	0.7784
237	0.3373	0.5853	0.5492	0.5814	0.6157	0.6164	0.64	0.6636	0.6774	0.7026	0.7293	0.751	0.764
238	0.3322	0.5764	0.5414	0.5732	0.6066	0.6067	0.629	0.652	0.6644	0.6885	0.7146	0.7359	0.7488
239	0.328	0.5686	0.5344	0.5658	0.5981	0.598	0.6187	0.6404	0.6514	0.6742	0.6994	0.7203	0.7329
240	0.3243	0.5612	0.5275	0.5586	0.5897	0.588	0.6082	0.6284	0.638	0.6591	0.6831	0.7036	0.7159
241	0.3205	0.554	0.5209	0.5515	0.5817	0.5791	0.5975	0.6162	0.6238	0.6433	0.6666	0.6863	0.6983
242	0.316	0.5463	0.5142	0.5441	0.5735	0.5691	0.5866	0.6037	0.6094	0.6273	0.6492	0.6685	0.6801
243	0.3119	0.5388	0.5073	0.5368	0.5646	0.5599	0.5756	0.5914	0.5951	0.6116	0.6322	0.6509	0.6624
244	0.306	0.5296	0.4998	0.5286	0.555	0.5497	0.5638	0.5785	0.5801	0.5954	0.6147	0.6327	0.6441
245	0.2993	0.5202	0.4907	0.5193	0.5456	0.5392	0.5523	0.5656	0.5662	0.5799	0.5981	0.616	0.6267
246	0.2907	0.5099	0.481	0.5093	0.535	0.5285	0.5403	0.5529	0.552	0.5642	0.5817	0.5989	0.6094
247	0.2827	0.4993	0.4714	0.4992	0.5246	0.5176	0.5288	0.54	0.5383	0.5494	0.566	0.5831	0.5933
248	0.2742	0.4891	0.4617	0.4897	0.5147	0.5069	0.5181	0.528	0.5253	0.536	0.5518	0.5682	0.5785
249	0.2661	0.4786	0.4522	0.4808	0.5052	0.4974	0.5074	0.5171	0.5134	0.5232	0.5383	0.5543	0.5644
250	0.2584	0.4694	0.4437	0.4723	0.4964	0.4883	0.4974	0.5068	0.5022	0.5116	0.526	0.5415	0.5515
251	0.2522	0.4619	0.4363	0.4648	0.489	0.4809	0.4894	0.498	0.4928	0.5009	0.5146	0.5303	0.54
252	0.2467	0.4547	0.4296	0.4583	0.4823	0.4737	0.4818	0.4898	0.4837	0.4912	0.5043	0.5194	0.529
253	0.2427	0.4488	0.4246	0.4529	0.4769	0.4685	0.4756	0.483	0.4762	0.4826	0.4955	0.5105	0.5197
254	0.2396	0.4436	0.4202	0.4482	0.4723	0.4632	0.4699	0.4768	0.4689	0.4751	0.487	0.5018	0.5107
255	0.2371	0.4394	0.4161	0.4446	0.4688	0.4592	0.4654	0.4716	0.4632	0.4685	0.4801	0.4945	0.5034
256	0.2337	0.4354	0.4124	0.4411	0.4644	0.4549	0.4609	0.4666	0.4574	0.4624	0.4733	0.4872	0.4959
257	0.2314	0.4313	0.4088	0.4378	0.4612	0.4514	0.4568	0.4623	0.4527	0.4566	0.4673	0.4813	0.4898
258	0.2283	0.4275	0.4052	0.4342	0.4577	0.4476	0.4531	0.458	0.4477	0.4513	0.4617	0.4753	0.4837
259	0.2261	0.4239	0.4021	0.4313	0.4548	0.445	0.45	0.4547	0.4441	0.4474	0.4572	0.4709	0.4791
260	0.2226	0.4196	0.3988	0.4275	0.451	0.4414	0.4465	0.4511	0.4398	0.4436	0.4528	0.466	0.4745
261	0.2199	0.4158	0.3955	0.4249	0.4482	0.4387	0.4432	0.4478	0.4368	0.4394	0.4494	0.4627	0.4705
262	0.2158	0.4118	0.392	0.4213	0.4448	0.4354	0.4401	0.4446	0.4332	0.4364	0.4459	0.4592	0.467
263	0.2115	0.4069	0.3872	0.4171	0.4414	0.4319	0.4371	0.4413	0.4304	0.4334	0.4428	0.4564	0.4638
264	0.2067	0.4018	0.3822	0.4131	0.4365	0.4284	0.4342	0.4383	0.4275	0.4311	0.44	0.4532	0.461
265	0.2017	0.3972	0.3779	0.4084	0.4331	0.425	0.4308	0.4354	0.425	0.4286	0.4381	0.4516	0.4594
266	0.1957	0.3919	0.3725	0.4028	0.4287	0.4212	0.4285	0.4325	0.4225	0.426	0.4362	0.4492	0.4573
267	0.19	0.386	0.3679	0.3986	0.4253	0.4177	0.4259	0.4304	0.4208	0.4248	0.4351	0.4483	0.4564
268	0.183	0.3792	0.3622	0.3925	0.4205	0.4136	0.4227	0.4277	0.4184	0.4231	0.4339	0.4471	0.4554
269	0.1758	0.3729	0.3559	0.3873	0.4153	0.4093	0.4185	0.4243	0.4166	0.4221	0.4331	0.447	0.4551
270	0.1683	0.3665	0.3494	0.3816	0.4099	0.4059	0.4151	0.422	0.4144	0.421	0.4324	0.4466	0.4546
271	0.1617	0.3602	0.3439	0.3761	0.4057	0.4018	0.4119	0.4194	0.413	0.4199	0.4325	0.4467	0.455
272	0.1552	0.3546	0.3384	0.3707	0.4012	0.3984	0.4091	0.4175	0.4119	0.4197	0.4325	0.447	0.4554
273	0.1485	0.3482	0.3328	0.3652	0.3968	0.3945	0.406	0.4154	0.4107	0.4196	0.4323	0.4472	0.4558
274	0.1424	0.3427	0.3269	0.3603	0.3925	0.391	0.4031	0.4136	0.4097	0.4194	0.4327	0.4479	0.4563
275	0.1371	0.3377	0.3223	0.356	0.3893	0.3885	0.4009	0.4124	0.4096	0.4194	0.4337	0.4489	0.4579
276	0.1316	0.3325	0.3174	0.3514	0.3856	0.3856	0.3982	0.4109	0.4088	0.4199	0.4342	0.45	0.4593
277	0.1271	0.3279	0.3131	0.3476	0.3825	0.3831	0.3968	0.4101	0.4089	0.4205	0.4354	0.4516	0.4604
278	0.1226	0.3234	0.309	0.3436	0.3795	0.3809	0.395	0.4092	0.4088	0.4208	0.4365	0.4527	0.4615
279	0.1193	0.3194	0.3056	0.3407	0.3772	0.3793	0.3939	0.4087	0.4093	0.422	0.4378	0.4542	0.4631
280	0.1166	0.3163	0.3024	0.3382	0.3756	0.3784	0.3937	0.409	0.41	0.4237	0.4396	0.4559	0.4648
281	0.1147	0.3137	0.3002	0.3363	0.3746	0.3778	0.3935	0.4094	0.411	0.4253	0.4416	0.4581	0.4674
282	0.113	0.3112	0.2979	0.3348	0.3734	0.3777	0.3938	0.4099	0.4122	0.4268	0.4434	0.4601	0.4693
283	0.1119	0.3088	0.2957	0.3331	0.3725	0.3772	0.3938	0.4107	0.4134	0.4283	0.4451	0.4619	0.4711
284	0.1109	0.3063	0.2939	0.3315	0.3719	0.3773	0.3941	0.4113	0.4143	0.4296	0.4468	0.4638	0.4729
285	0.11	0.3043	0.2917	0.33	0.3712	0.3769	0.3943	0.4121	0.4155	0.4312	0.4485	0.4653	0.4748
286	0.1095	0.3022	0.2898	0.3287	0.3704	0.3769	0.3948	0.4128	0.417	0.4325	0.4502	0.4671	0.4764
287	0.1089	0.2999	0.2878	0.3273	0.3698	0.3769	0.3947	0.4134	0.4178	0.4339	0.4513	0.4687	0.4776
288	0.1089	0.2976	0.2861	0.326	0.369	0.3765	0.3951	0.4143	0.4184	0.4349	0.4526	0.4701	0.4793
289	0.1085	0.2954	0.284	0.3248	0.3686	0.3766	0.3958	0.4148	0.4194	0.4361	0.4539	0.4716	0.4803
290	0.1079	0.2932	0.2819	0.323	0.3677	0.3765	0.3959	0.4153	0.4202	0.4372	0.455	0.4728	0.4817
291	0.1074	0.2909	0.28	0.3215	0.367	0.3764	0.3958	0.4156	0.4211	0.4383	0.4563	0.4738	0.4827
292	0.1064	0.2885	0.2776	0.3195	0.366	0.376	0.3958	0.4159	0.4214	0.439	0.4571	0.4744	0.4835
293	0.1058	0.2859	0.2758	0.3177	0.3652	0.3756	0.3955	0.4159	0.4218	0.4394	0.4575	0.4751	0.4836
294	0.1048	0.2834	0.2734	0.3161	0.364	0.3748	0.3952	0.4155	0.4217	0.4397	0.4576	0.4751	0.4838
295	0.1041	0.281	0.2714	0.3141	0.3625	0.3739	0.3943	0.4149	0.4212	0.4393	0.4571	0.4748	0.4834
296	0.1034	0.2786	0.2692	0.3123	0.361	0.3727	0.393	0.414	0.4202	0.438	0.4564	0.4734	0.4823
297	0.1023	0.2759	0.2671	0.3101	0.3588	0.3707	0.3913	0.4124	0.4185	0.4366	0.4549	0.4724	0.4807
298	0.1015	0.2737	0.2651	0.3078	0.3568	0.3691	0.3892	0.4104	0.4167	0.4349	0.453	0.4704	0.4786
299	0.1005	0.2713	0.2629	0.3054	0.3547	0.3669	0.3872	0.4083	0.4143	0.4327	0.4504	0.4679	0.4761
300	0.0998	0.269	0.2607	0.3035	0.3528	0.3652	0.3853	0.4063	0.4122	0.4301	0.4476	0.4652	0.4734
301	0.0988	0.2663	0.2584	0.3012	0.3503	0.3625	0.3827	0.4035	0.4098	0.4271	0.4448	0.4621	0.4703
302	0.0981	0.2641	0.2564	0.2993	0.3477	0.3603	0.3805	0.4011	0.4067	0.4241	0.4414	0.4588	0.4668
303	0.0974	0.262	0.2544	0.2968	0.3456	0.3582	0.3776	0.3983	0.4032	0.4208	0.4376	0.4545	0.4628
304	0.0967	0.2604	0.2526	0.295	0.3435	0.3557	0.3751	0.3949	0.3998	0.4168	0.4337	0.4506	0.4586
305	0.0965	0.2582	0.2512	0.2935	0.3414	0.3533	0.3722	0.3922	0.3959	0.4128	0.4289	0.4459	0.4536
306	0.0974	0.2573	0.2506	0.2923	0.3397	0.3513	0.37	0.3891	0.3927	0.409	0.4245	0.4416	0.449
307	0.0979	0.2566	0.2494	0.2912	0.3379	0.3491	0.3671	0.3855	0.3887	0.4042	0.4197	0.436	0.4437
308	0.099	0.256	0.2483	0.2904	0.336	0.3467	0.3643	0.3822	0.3851	0.3996	0.4143	0.4307	0.438
309	0.0998	0.2559	0.2481	0.2901	0.3347	0.345	0.3617	0.3791	0.3807	0.395	0.4093	0.4251	0.4326
310	0.1014	0.256	0.2485	0.2897	0.3338	0.3435	0.3595	0.3761	0.377	0.39	0.4039	0.4199	0.4273
311	0.1032	0.2563	0.2487	0.2895	0.3324	0.3414	0.3568	0.3728	0.3722	0.3854	0.3986	0.4141	0.4216
312	0.1051	0.2567	0.2492	0.2894	0.3312	0.3395	0.3544	0.3696	0.3684	0.3804	0.3933	0.4083	0.4155
313	0.1072	0.2577	0.2495	0.289	0.33	0.3377	0.3512	0.3653	0.3637	0.3751	0.3876	0.4024	0.4097
314	0.1096	0.2585	0.2503	0.2889	0.3288	0.3356	0.348	0.3618	0.3594	0.3698	0.3817	0.3966	0.4039
315	0.1118	0.2598	0.2512	0.2887	0.3273	0.3331	0.3451	0.3577	0.3543	0.3646	0.3759	0.3907	0.3977
316	0.1148	0.2608	0.2522	0.2888	0.3256	0.3305	0.3417	0.3535	0.3497	0.359	0.3701	0.3847	0.392
317	0.1176	0.2627	0.254	0.2892	0.3245	0.3283	0.3386	0.3499	0.345	0.3542	0.3649	0.379	0.3865
318	0.121	0.2645	0.2556	0.2895	0.3233	0.3259	0.3357	0.3461	0.3406	0.3491	0.3592	0.3735	0.3812
319	0.1239	0.2665	0.2574	0.2903	0.322	0.3234	0.3325	0.3423	0.3357	0.3438	0.3539	0.3677	0.3758
320	0.1274	0.2691	0.2597	0.2909	0.3208	0.3212	0.3294	0.3385	0.3313	0.339	0.3486	0.3626	0.3707
321	0.1311	0.2715	0.2618	0.2917	0.3198	0.3192	0.3268	0.335	0.3272	0.3343	0.3435	0.3573	0.3661
322	0.1353	0.2743	0.2646	0.2929	0.3196	0.3172	0.324	0.3316	0.3231	0.3298	0.3386	0.3528	0.3614
323	0.1391	0.2769	0.2669	0.2942	0.3185	0.3159	0.3219	0.3286	0.3195	0.3256	0.3343	0.3482	0.3567
324	0.1433	0.2802	0.2699	0.2961	0.3185	0.3146	0.3197	0.3262	0.3159	0.3218	0.3301	0.3439	0.3529
325	0.1483	0.2834	0.273	0.2976	0.3184	0.3139	0.3182	0.3234	0.3129	0.3181	0.3263	0.3395	0.3488
326	0.1529	0.2866	0.276	0.2996	0.3191	0.3132	0.3168	0.3216	0.31	0.3149	0.3224	0.3358	0.3453
327	0.1585	0.2901	0.2786	0.3021	0.319	0.3118	0.3148	0.3198	0.3078	0.3116	0.3172	0.3302	0.3389
328	0.163	0.2931	0.2803	0.3057	0.3191	0.3105	0.3134	0.317	0.3031	0.3066	0.3131	0.3244	0.3298
329	0.1678	0.2969	0.2848	0.3067	0.3209	0.3112	0.3127	0.3146	0.3027	0.304	0.3096	0.3204	0.3291
330	0.1743	0.301	0.2896	0.3088	0.321	0.3117	0.3119	0.3148	0.3008	0.3029	0.3069	0.317	0.3262
331	0.1802	0.3054	0.2917	0.3125	0.3237	0.3133	0.3133	0.3135	0.2995	0.301	0.305	0.3155	0.3231
332	0.1859	0.3109	0.2971	0.3157	0.3251	0.3142	0.3135	0.3134	0.2989	0.2982	0.3012	0.3118	0.3213
333	0.193	0.3155	0.3018	0.3197	0.3308	0.3178	0.3149	0.3145	0.2981	0.2979	0.3	0.3115	0.319
334	0.199	0.3203	0.3065	0.3248	0.3332	0.3196	0.3167	0.3159	0.2981	0.297	0.2994	0.3085	0.3164
335	0.2063	0.3256	0.3104	0.3287	0.3361	0.3225	0.3183	0.3161	0.2977	0.2952	0.2973	0.3067	0.3149
336	0.2135	0.3308	0.3167	0.3346	0.341	0.325	0.3207	0.3178	0.2978	0.2952	0.2958	0.3056	0.3133
337	0.222	0.3366	0.3227	0.339	0.3446	0.328	0.3233	0.3183	0.2993	0.2946	0.295	0.3036	0.3114
338	0.2294	0.343	0.3273	0.3447	0.3486	0.3312	0.3256	0.3199	0.2994	0.2937	0.2932	0.3019	0.3087
339	0.2371	0.3491	0.3334	0.3494	0.3535	0.3343	0.328	0.3221	0.3003	0.293	0.2929	0.3007	0.309
340	0.2455	0.355	0.3402	0.3549	0.3584	0.3387	0.3316	0.3237	0.3009	0.2936	0.292	0.301	0.3081
341	0.2553	0.3622	0.3462	0.3606	0.363	0.3421	0.3343	0.3261	0.3021	0.294	0.2915	0.2993	0.3068
342	0.2631	0.3688	0.3531	0.3669	0.3686	0.3459	0.3369	0.3285	0.3029	0.2936	0.2907	0.2968	0.3045
343	0.2733	0.3762	0.3587	0.3736	0.3739	0.3507	0.3403	0.3314	0.3042	0.2936	0.2898	0.2968	0.304
344	0.282	0.3838	0.3657	0.3807	0.3794	0.3549	0.3448	0.3336	0.305	0.2936	0.2898	0.2964	0.3034
345	0.2927	0.3922	0.3744	0.3891	0.3865	0.3608	0.3484	0.3368	0.3072	0.2946	0.2895	0.2962	0.3028
346	0.3026	0.4008	0.3821	0.3955	0.3931	0.3661	0.3544	0.3392	0.3089	0.2962	0.2898	0.2954	0.3022
347	0.3135	0.4088	0.3902	0.4031	0.3986	0.3715	0.3575	0.3427	0.3103	0.2964	0.2893	0.2948	0.3015
348	0.324	0.4172	0.3992	0.4117	0.4049	0.3773	0.3623	0.3456	0.3127	0.2979	0.2894	0.2943	0.3012
349	0.3362	0.4273	0.4075	0.4193	0.4136	0.3831	0.3675	0.3499	0.3159	0.2985	0.2895	0.2946	0.3011
350	0.347	0.4356	0.4159	0.4273	0.4194	0.3891	0.372	0.3531	0.3179	0.2992	0.29	0.2938	0.3003
351	0.3586	0.4456	0.426	0.4362	0.4282	0.3946	0.3769	0.3571	0.3199	0.3006	0.2905	0.2943	0.2998
352	0.3707	0.455	0.434	0.4447	0.435	0.4017	0.3821	0.3614	0.3221	0.3012	0.2903	0.2936	0.2989
353	0.3832	0.4647	0.4444	0.4537	0.4424	0.4079	0.3874	0.3648	0.3246	0.3023	0.2902	0.2928	0.299
354	0.3956	0.4756	0.4541	0.4626	0.4508	0.4154	0.3938	0.3695	0.3276	0.3037	0.2904	0.2932	0.2984
355	0.4081	0.4862	0.4643	0.4724	0.4599	0.4225	0.3992	0.374	0.331	0.3055	0.2912	0.2931	0.298
356	0.421	0.4964	0.4745	0.4825	0.4674	0.4286	0.4046	0.3782	0.3327	0.3065	0.2917	0.2926	0.2979
357	0.4345	0.5077	0.4853	0.4914	0.4767	0.436	0.4106	0.3828	0.3358	0.308	0.2924	0.293	0.2974
358	0.4478	0.5188	0.4953	0.5015	0.485	0.4436	0.4169	0.3871	0.3384	0.309	0.2922	0.2923	0.2969
359	0.4623	0.5305	0.5069	0.5124	0.4949	0.4514	0.4233	0.3918	0.3423	0.3111	0.293	0.2927	0.2963
360	0.4766	0.5421	0.5177	0.5226	0.5049	0.4602	0.4296	0.3972	0.3453	0.3127	0.2935	0.2924	0.2962
361	0.4915	0.5551	0.5301	0.5348	0.5143	0.4677	0.4365	0.4023	0.3493	0.3149	0.2944	0.2926	0.2965
362	0.5056	0.5666	0.5408	0.5451	0.5242	0.476	0.4436	0.408	0.3524	0.3158	0.2951	0.2923	0.296
363	0.5213	0.5799	0.5533	0.5571	0.5332	0.4847	0.4511	0.4127	0.3561	0.318	0.2954	0.2925	0.2961
364	0.5367	0.5922	0.566	0.5687	0.5443	0.4925	0.4583	0.4182	0.3592	0.3197	0.2962	0.2925	0.2959
365	0.5529	0.6051	0.5776	0.5805	0.5549	0.5021	0.4653	0.4235	0.3629	0.3216	0.2965	0.2925	0.2954
366	0.5679	0.6178	0.5894	0.5924	0.5644	0.5106	0.4714	0.4293	0.3665	0.3223	0.2964	0.2923	0.2948
367	0.5839	0.6312	0.6018	0.6032	0.5754	0.5192	0.4786	0.4338	0.3706	0.3243	0.2969	0.2918	0.2944
368	0.6006	0.6444	0.6144	0.616	0.5864	0.528	0.4871	0.4405	0.3737	0.3272	0.2982	0.2928	0.2937
369	0.6174	0.6577	0.6281	0.6291	0.5982	0.5377	0.4943	0.4466	0.3778	0.3295	0.2996	0.2932	0.2948
370	0.632	0.671	0.6409	0.64	0.6081	0.5458	0.5016	0.4518	0.3817	0.3305	0.3003	0.2931	0.2944
371	0.6476	0.6845	0.6535	0.6528	0.619	0.5551	0.5085	0.4581	0.385	0.3329	0.3009	0.293	0.2936
372	0.6632	0.6981	0.6674	0.6646	0.6293	0.5637	0.5162	0.4628	0.3895	0.3346	0.3015	0.2926	0.2934
373	0.6796	0.71	0.679	0.6767	0.6403	0.5738	0.5247	0.4687	0.3923	0.3365	0.3019	0.2929	0.293
374	0.6965	0.7225	0.692	0.6881	0.652	0.5822	0.5323	0.4737	0.3961	0.3383	0.3034	0.2923	0.293
375	0.7128	0.737	0.703	0.7008	0.6605	0.5921	0.5394	0.4801	0.4003	0.3403	0.3031	0.2931	0.2929
376	0.727	0.7496	0.7166	0.7119	0.671	0.5996	0.546	0.4848	0.404	0.3415	0.3039	0.2926	0.291
377	0.7417	0.7621	0.7277	0.7239	0.6818	0.6079	0.5529	0.491	0.4072	0.3444	0.305	0.2937	0.2918
378	0.7569	0.7732	0.7394	0.7347	0.6912	0.6163	0.559	0.4963	0.4115	0.3473	0.3069	0.2923	0.2915
379	0.7704	0.7875	0.752	0.7486	0.7033	0.6266	0.5686	0.5018	0.4162	0.3487	0.306	0.2935	0.291
380	0.7865	0.7978	0.7637	0.7594	0.7138	0.6339	0.5744	0.5072	0.4182	0.3528	0.3073	0.293	0.2909
381	0.7975	0.8095	0.7739	0.7685	0.7222	0.6461	0.5826	0.5145	0.422	0.3513	0.3079	0.2951	0.2931
382	0.8146	0.8206	0.7901	0.7824	0.7355	0.6528	0.5901	0.5204	0.4262	0.3548	0.3122	0.2949	0.2919
383	0.8285	0.8327	0.7955	0.7909	0.7408	0.6591	0.596	0.5263	0.4309	0.3563	0.3104	0.2949	0.2914
384	0.8378	0.8453	0.8126	0.7995	0.7528	0.671	0.6073	0.535	0.4369	0.3637	0.3167	0.3024	0.3005
385	0.8496	0.8555	0.822	0.8086	0.7609	0.6774	0.6122	0.5389	0.4391	0.3645	0.3169	0.3017	0.3002
386	0.8616	0.8652	0.8309	0.8176	0.7686	0.684	0.6176	0.5432	0.4419	0.366	0.3171	0.3022	0.3005
387	0.8723	0.8738	0.8396	0.8255	0.7756	0.6897	0.6222	0.5466	0.444	0.3673	0.3176	0.3028	0.3002
388	0.8825	0.8823	0.8477	0.8332	0.7823	0.6954	0.627	0.5501	0.4463	0.3681	0.3174	0.3023	0.2996
389	0.8919	0.8903	0.8552	0.8402	0.7886	0.7004	0.6313	0.5532	0.4485	0.3693	0.3181	0.3021	0.2993
390	0.9009	0.8968	0.8618	0.8465	0.794	0.7046	0.6351	0.556	0.4504	0.3699	0.3179	0.3024	0.2988
391	0.908	0.9029	0.8676	0.8518	0.7986	0.7089	0.6382	0.5584	0.4511	0.3703	0.3178	0.3011	0.2981
392	0.9156	0.9083	0.8729	0.8569	0.8035	0.7128	0.6416	0.5608	0.4527	0.3709	0.3179	0.3015	0.2976
393	0.9218	0.9136	0.8778	0.8614	0.8075	0.7162	0.6444	0.5628	0.4538	0.3713	0.3177	0.3008	0.2973
394	0.9277	0.918	0.8821	0.8651	0.8112	0.7192	0.6467	0.5646	0.4554	0.3717	0.3179	0.3007	0.2968
395	0.9319	0.9215	0.8851	0.8684	0.8137	0.7211	0.6482	0.5656	0.4558	0.372	0.3174	0.2999	0.2959
396	0.9359	0.9243	0.8881	0.871	0.8163	0.7231	0.6496	0.5666	0.4564	0.3718	0.317	0.2995	0.2954
397	0.939	0.9263	0.8897	0.8727	0.8173	0.7242	0.6504	0.5672	0.4564	0.3715	0.3164	0.2988	0.2947
398	0.941	0.9276	0.8911	0.874	0.8186	0.7254	0.6512	0.5676	0.4568	0.3712	0.3163	0.2985	0.2943
399	0.9419	0.9281	0.8916	0.8743	0.8187	0.7254	0.6514	0.5677	0.4563	0.371	0.3158	0.2977	0.2938
400	0.9422	0.9275	0.8912	0.8741	0.8185	0.7249	0.651	0.5672	0.456	0.3703	0.3151	0.2973	0.2932
401	0.9407	0.9256	0.8895	0.8721	0.8166	0.7234	0.6495	0.5657	0.4547	0.3696	0.314	0.2962	0.292
402	0.9389	0.923	0.8871	0.8699	0.8152	0.7215	0.6482	0.5645	0.4536	0.3686	0.3135	0.2957	0.2917
403	0.9353	0.9196	0.884	0.8666	0.8117	0.7189	0.6456	0.5625	0.4518	0.3677	0.3125	0.2947	0.2908
404	0.9306	0.9153	0.8799	0.8625	0.8086	0.7158	0.6431	0.56	0.4503	0.3665	0.3118	0.2943	0.2902
405	0.9243	0.9094	0.8745	0.8573	0.8036	0.7118	0.6395	0.5574	0.448	0.3649	0.3103	0.293	0.2892
406	0.9176	0.9031	0.8685	0.8515	0.7987	0.7075	0.6356	0.5545	0.4462	0.3636	0.3094	0.2924	0.2886
407	0.9099	0.8954	0.8612	0.8449	0.7922	0.702	0.6311	0.5508	0.4432	0.3616	0.3082	0.2914	0.2879
408	0.9012	0.8861	0.8538	0.8374	0.7854	0.6958	0.6261	0.5466	0.4403	0.3595	0.3069	0.2904	0.287
409	0.8904	0.877	0.8445	0.8282	0.7774	0.6893	0.6204	0.5417	0.4366	0.3577	0.3054	0.2893	0.2863
410	0.879	0.8669	0.8345	0.8189	0.7689	0.682	0.6142	0.5362	0.4332	0.3554	0.3039	0.2886	0.2856
411	0.8659	0.8552	0.8233	0.8085	0.7595	0.6741	0.607	0.5314	0.4295	0.3531	0.3024	0.2872	0.2846
412	0.853	0.843	0.812	0.7981	0.7498	0.6658	0.6	0.5259	0.4258	0.3505	0.3012	0.285	0.2834
413	0.8381	0.8295	0.7996	0.7857	0.7388	0.6564	0.5926	0.5198	0.4211	0.3478	0.2993	0.2836	0.2824
414	0.8232	0.8153	0.7869	0.7736	0.7277	0.6468	0.5845	0.5134	0.4166	0.345	0.2976	0.2826	0.2816
415	0.8072	0.8017	0.7731	0.7605	0.7156	0.6371	0.576	0.5066	0.4118	0.3418	0.2956	0.2815	0.2808
416	0.7905	0.7863	0.7588	0.7469	0.7039	0.6261	0.567	0.4995	0.407	0.3385	0.2938	0.2802	0.2798
417	0.7731	0.7708	0.7436	0.7328	0.6906	0.616	0.558	0.4924	0.4018	0.3357	0.2918	0.279	0.279
418	0.755	0.7546	0.7283	0.7184	0.6782	0.6047	0.5484	0.4851	0.3967	0.3327	0.2903	0.2779	0.2782
419	0.7362	0.7378	0.7124	0.7032	0.6646	0.5931	0.539	0.4773	0.3913	0.3292	0.2881	0.2766	0.2772
420	0.7172	0.7208	0.6962	0.6879	0.6507	0.5811	0.5289	0.4692	0.3857	0.326	0.2863	0.2753	0.276
421	0.6978	0.7034	0.6793	0.6718	0.6366	0.5695	0.519	0.4615	0.3801	0.3225	0.2841	0.2741	0.2755
422	0.6781	0.6859	0.6626	0.6565	0.6226	0.5576	0.5091	0.4535	0.3747	0.319	0.2823	0.2729	0.2745
423	0.6578	0.6676	0.6451	0.6396	0.6076	0.5452	0.4985	0.4453	0.3688	0.3159	0.28	0.2717	0.2737
424	0.6368	0.6494	0.6279	0.6233	0.5932	0.5323	0.4874	0.4369	0.3627	0.312	0.278	0.2703	0.2728
425	0.6161	0.6305	0.6097	0.6064	0.578	0.5195	0.4769	0.4282	0.357	0.3086	0.2758	0.269	0.2718
426	0.595	0.6116	0.5926	0.5897	0.5627	0.506	0.4654	0.419	0.3506	0.3048	0.2736	0.2676	0.2708
427	0.5742	0.5931	0.5744	0.5731	0.5475	0.4942	0.4553	0.4108	0.3449	0.3012	0.2715	0.2664	0.2699
428	0.5535	0.5742	0.5575	0.5562	0.533	0.4813	0.445	0.403	0.339	0.2978	0.2697	0.2652	0.2694
429	0.5321	0.5555	0.5395	0.5392	0.5177	0.4688	0.4339	0.3942	0.3328	0.2941	0.2673	0.264	0.2683
430	0.5107	0.538	0.5229	0.5233	0.5029	0.4564	0.423	0.3858	0.3266	0.2907	0.2657	0.2628	0.2673
431	0.4915	0.5195	0.5053	0.5062	0.488	0.4439	0.4126	0.3771	0.3214	0.287	0.2631	0.2614	0.2667
432	0.471	0.5015	0.4876	0.4909	0.4737	0.4315	0.4022	0.3686	0.3157	0.2837	0.2616	0.2603	0.2657
433	0.4514	0.4835	0.4707	0.4742	0.459	0.4194	0.3917	0.3609	0.31	0.2799	0.2592	0.2592	0.265
434	0.4317	0.4656	0.4546	0.459	0.4448	0.4077	0.382	0.3529	0.3044	0.2769	0.2575	0.258	0.2643
435	0.4123	0.4484	0.4382	0.4435	0.4307	0.3962	0.3719	0.3453	0.2991	0.2735	0.2557	0.257	0.2636
436	0.3926	0.4321	0.4223	0.4283	0.4173	0.3846	0.3617	0.3373	0.2935	0.2703	0.2537	0.2559	0.2629
437	0.3747	0.4155	0.4062	0.4133	0.404	0.3727	0.3526	0.33	0.2883	0.2672	0.2519	0.2547	0.262
438	0.3566	0.3995	0.3911	0.3986	0.3911	0.3624	0.3432	0.3227	0.2827	0.2642	0.2504	0.2535	0.2614
439	0.3395	0.3836	0.376	0.3843	0.3783	0.3515	0.334	0.3154	0.278	0.2611	0.2486	0.2529	0.261
440	0.3222	0.3681	0.3621	0.3707	0.3656	0.3406	0.3249	0.3083	0.2728	0.2581	0.2466	0.2515	0.2599
441	0.3054	0.353	0.3474	0.3575	0.3537	0.3303	0.3165	0.3015	0.2684	0.2551	0.2448	0.2508	0.2597
442	0.289	0.3391	0.3344	0.3447	0.3417	0.3201	0.3081	0.295	0.2641	0.2524	0.2432	0.2498	0.259
443	0.2734	0.325	0.3205	0.3319	0.3304	0.3104	0.2998	0.2886	0.2595	0.2495	0.2416	0.2487	0.2582
444	0.2578	0.3119	0.3078	0.3196	0.319	0.301	0.2923	0.2824	0.2547	0.2472	0.2404	0.248	0.2578
445	0.2443	0.2987	0.2954	0.3079	0.3095	0.2927	0.2848	0.2762	0.2508	0.2448	0.2392	0.2473	0.2574
446	0.2303	0.286	0.2837	0.296	0.2992	0.2841	0.2773	0.2702	0.2464	0.2421	0.2378	0.2462	0.2567
447	0.2167	0.2736	0.2722	0.2857	0.2895	0.2756	0.2705	0.2652	0.2434	0.2396	0.2362	0.2458	0.2562
448	0.2032	0.2621	0.2609	0.2753	0.2794	0.2671	0.2634	0.2598	0.2389	0.2374	0.2343	0.2445	0.2555
449	0.1911	0.251	0.2503	0.2651	0.2705	0.26	0.2571	0.2547	0.2356	0.2353	0.2337	0.2441	0.2551
450	0.1792	0.2404	0.2399	0.2552	0.2614	0.2528	0.251	0.2497	0.2318	0.2335	0.2326	0.2431	0.2546
451	0.168	0.2301	0.2303	0.246	0.2541	0.2457	0.2452	0.245	0.2288	0.2316	0.2314	0.2425	0.254
452	0.1569	0.2204	0.221	0.2373	0.246	0.2391	0.2395	0.2408	0.2257	0.2294	0.2302	0.2432	0.2539
453	0.1471	0.2114	0.2126	0.2295	0.2389	0.2331	0.2343	0.2366	0.223	0.2278	0.2293	0.2426	0.2536
454	0.1373	0.2025	0.204	0.2217	0.2314	0.2269	0.2291	0.2324	0.2199	0.226	0.2279	0.2416	0.2528
455	0.1283	0.1943	0.1961	0.2145	0.2251	0.2209	0.2242	0.2286	0.217	0.2242	0.2269	0.2412	0.2526
456	0.1197	0.1865	0.1886	0.2075	0.2185	0.2159	0.2195	0.2249	0.2142	0.2224	0.2259	0.2404	0.2522
457	0.1115	0.1792	0.1816	0.201	0.2127	0.2107	0.2152	0.2214	0.2119	0.2208	0.2249	0.2397	0.2516
458	0.1039	0.1725	0.1751	0.1949	0.2072	0.2061	0.2114	0.2184	0.2097	0.2194	0.2241	0.2392	0.2514
459	0.0972	0.166	0.1691	0.1892	0.2018	0.2016	0.2074	0.2153	0.2075	0.2179	0.2233	0.2386	0.2508
460	0.0901	0.1598	0.1632	0.1836	0.1964	0.1973	0.2039	0.2125	0.2054	0.2167	0.2222	0.2379	0.2503
461	0.0847	0.1543	0.1582	0.1786	0.1921	0.1934	0.2006	0.2098	0.2037	0.2155	0.2216	0.2376	0.2501
462	0.0785	0.1489	0.1529	0.1739	0.1873	0.1894	0.1972	0.2072	0.2017	0.2144	0.2206	0.2367	0.2495
463	0.0734	0.1441	0.1487	0.1696	0.184	0.1862	0.1944	0.2049	0.2001	0.2135	0.2201	0.2365	0.2492
464	0.0684	0.1396	0.1442	0.1653	0.1802	0.183	0.1919	0.2027	0.1983	0.2123	0.2193	0.2358	0.249
465	0.064	0.1354	0.1406	0.1619	0.1768	0.1802	0.1894	0.201	0.197	0.2114	0.2189	0.2357	0.2486
466	0.0593	0.1314	0.1365	0.1579	0.1731	0.1771	0.1868	0.1989	0.1955	0.21	0.2179	0.235	0.2482
467	0.0556	0.1277	0.1331	0.1548	0.1707	0.1746	0.1846	0.1971	0.1944	0.2096	0.2179	0.2347	0.2481
468	0.0518	0.1244	0.1298	0.1517	0.1677	0.1727	0.1827	0.1959	0.1935	0.209	0.217	0.2342	0.2477
469	0.0486	0.1213	0.1271	0.149	0.1655	0.1705	0.181	0.1944	0.1925	0.2086	0.217	0.2341	0.2476
470	0.0453	0.1183	0.1241	0.1464	0.1631	0.1685	0.1798	0.193	0.1916	0.2079	0.2165	0.2337	0.2473
471	0.0428	0.1156	0.1221	0.1442	0.1613	0.1667	0.1781	0.1917	0.1905	0.2073	0.2161	0.2335	0.2471
472	0.0403	0.1131	0.1198	0.1421	0.1593	0.1652	0.1769	0.1911	0.1898	0.2068	0.2158	0.2332	0.247
473	0.038	0.1113	0.1178	0.1402	0.1575	0.1638	0.1755	0.19	0.1893	0.2068	0.2156	0.233	0.2468
474	0.0359	0.1093	0.1159	0.1383	0.1557	0.1627	0.1744	0.189	0.1886	0.2065	0.215	0.2326	0.2467
475	0.034	0.1076	0.1144	0.1368	0.1545	0.1614	0.1732	0.1881	0.188	0.2061	0.215	0.2324	0.2464
476	0.0322	0.106	0.1128	0.1355	0.1532	0.1604	0.1724	0.1875	0.1874	0.2058	0.2145	0.2321	0.2464
477	0.0308	0.1044	0.1114	0.1341	0.152	0.1592	0.1712	0.1865	0.1867	0.2053	0.214	0.2316	0.2459
478	0.0297	0.1034	0.1102	0.133	0.151	0.1583	0.1706	0.1858	0.1862	0.2099	0.2136	0.2312	0.2458
479	0.0285	0.1023	0.1092	0.1323	0.15	0.1574	0.1697	0.1851	0.1858	0.2115	0.2135	0.231	0.2456
480	0.0277	0.1014	0.1081	0.1315	0.1493	0.1567	0.1693	0.1847	0.1854	0.2046	0.2132	0.2308	0.2454
481	0.0269	0.1006	0.1075	0.1306	0.1486	0.156	0.1686	0.184	0.1849	0.2044	0.2131	0.2291	0.2452
482	0.0261	0.1	0.1066	0.13	0.1479	0.1555	0.1681	0.1838	0.1846	0.2039	0.2129	0.2289	0.2452
483	0.0254	0.0994	0.106	0.1296	0.1473	0.1548	0.1676	0.1833	0.1842	0.2038	0.2126	0.2287	0.2449
484	0.0251	0.0988	0.1055	0.1293	0.147	0.1545	0.1673	0.1832	0.184	0.2035	0.2124	0.2287	0.2444
485	0.0245	0.0984	0.1051	0.129	0.1466	0.1542	0.1671	0.1829	0.1838	0.2034	0.2124	0.2285	0.2441
486	0.0244	0.098	0.1045	0.1288	0.1464	0.154	0.1669	0.1828	0.1837	0.2034	0.2124	0.2286	0.2443
487	0.0238	0.0978	0.1045	0.1286	0.1461	0.154	0.1669	0.1825	0.1836	0.2033	0.2124	0.2284	0.2442
488	0.0237	0.0976	0.1041	0.1284	0.146	0.1539	0.1668	0.1827	0.1837	0.2033	0.2124	0.2287	0.2444
489	0.0233	0.0974	0.104	0.1285	0.1459	0.1539	0.1668	0.1828	0.1838	0.2034	0.2126	0.2286	0.2443
490	0.0232	0.0973	0.104	0.1281	0.1461	0.1539	0.1671	0.183	0.1839	0.2036	0.2126	0.2286	0.2445
491	0.0229	0.0971	0.1038	0.1283	0.1461	0.154	0.1669	0.1829	0.1839	0.2037	0.2128	0.2283	0.2446
492	0.0229	0.097	0.1039	0.1283	0.1463	0.1541	0.1672	0.1831	0.1842	0.2039	0.2129	0.2286	0.2449
493	0.0227	0.097	0.1037	0.1283	0.1461	0.1542	0.1673	0.1831	0.1841	0.2039	0.213	0.2286	0.2448
494	0.0226	0.097	0.1038	0.1282	0.1463	0.1542	0.1673	0.1832	0.1844	0.2041	0.2132	0.2288	0.245
495	0.0224	0.097	0.1039	0.1281	0.1461	0.1542	0.1672	0.1832	0.1842	0.204	0.2132	0.2289	0.245
496	0.0223	0.0969	0.104	0.1282	0.1461	0.1541	0.1672	0.1833	0.1844	0.2042	0.2132	0.229	0.2452
497	0.0222	0.097	0.1042	0.1283	0.1462	0.1541	0.1672	0.1832	0.1843	0.2041	0.2134	0.229	0.2452
498	0.0224	0.0972	0.1043	0.1284	0.1463	0.1541	0.1673	0.1832	0.1844	0.2041	0.2135	0.2291	0.2454
499	0.0222	0.0973	0.1045	0.1283	0.1462	0.154	0.1672	0.1832	0.1843	0.2042	0.2136	0.2291	0.2454
500	0.0222	0.0973	0.1046	0.1282	0.1462	0.154	0.1671	0.1831	0.1843	0.2042	0.2136	0.2292	0.2455
501	0.0221	0.0975	0.1048	0.1284	0.1462	0.1538	0.1671	0.1831	0.1842	0.2042	0.2137	0.2292	0.2456
502	0.0221	0.0979	0.1051	0.1286	0.1463	0.1538	0.1671	0.1831	0.1843	0.2043	0.2139	0.2294	0.2458
503	0.0221	0.0981	0.1053	0.1288	0.1464	0.154	0.1671	0.1832	0.1843	0.2044	0.2139	0.2296	0.2459
504	0.0221	0.0983	0.1055	0.1291	0.1465	0.154	0.1671	0.1832	0.1844	0.2044	0.2141	0.2297	0.2462
505	0.022	0.0985	0.1057	0.1292	0.1465	0.154	0.1673	0.1834	0.1845	0.2046	0.2143	0.2299	0.2463
506	0.0221	0.0988	0.1061	0.1295	0.1468	0.1541	0.1673	0.1834	0.1847	0.2047	0.2145	0.2302	0.2465
507	0.0219	0.099	0.1063	0.1295	0.1468	0.1542	0.1676	0.1836	0.1847	0.205	0.2147	0.2303	0.2468
508	0.022	0.0994	0.1066	0.1298	0.1472	0.1545	0.1677	0.1838	0.1852	0.2052	0.2152	0.2307	0.2471
509	0.0219	0.0997	0.107	0.1303	0.1473	0.1547	0.168	0.1841	0.1853	0.2055	0.2152	0.2309	0.2475
510	0.022	0.1	0.1073	0.1305	0.1476	0.1548	0.1682	0.1845	0.1856	0.2059	0.2157	0.2313	0.2478
511	0.022	0.1004	0.1075	0.1309	0.1479	0.1552	0.1685	0.1847	0.1858	0.2062	0.216	0.2317	0.2481
512	0.022	0.1007	0.108	0.1311	0.1481	0.1555	0.1688	0.1851	0.1862	0.2064	0.2165	0.2322	0.2486
513	0.022	0.1012	0.1081	0.1318	0.1485	0.1559	0.1692	0.1855	0.1866	0.2069	0.2169	0.2326	0.2491
514	0.022	0.1015	0.1085	0.1322	0.1489	0.1562	0.1696	0.1859	0.187	0.2073	0.2173	0.233	0.2494
515	0.022	0.1018	0.1088	0.1324	0.1491	0.1564	0.1699	0.1863	0.1873	0.2077	0.2177	0.2334	0.2499
516	0.022	0.1023	0.1092	0.1324	0.1496	0.1567	0.1702	0.1867	0.1877	0.2081	0.2182	0.2338	0.2503
517	0.022	0.1026	0.1095	0.1328	0.1498	0.1571	0.1706	0.1871	0.1882	0.2085	0.2187	0.2343	0.2507
518	0.022	0.103	0.1099	0.1333	0.1502	0.1574	0.171	0.1875	0.1885	0.209	0.2191	0.2347	0.2512
519	0.022	0.1034	0.1103	0.1334	0.1507	0.1579	0.1715	0.188	0.189	0.2094	0.2197	0.2352	0.2517
520	0.0221	0.1038	0.1106	0.1335	0.151	0.1582	0.1719	0.1883	0.1893	0.2097	0.22	0.2356	0.252
521	0.0221	0.1042	0.1108	0.1337	0.1511	0.1585	0.1721	0.1886	0.1897	0.2101	0.2206	0.236	0.2525
522	0.0221	0.1045	0.1111	0.1341	0.1515	0.1588	0.1725	0.189	0.19	0.2104	0.2209	0.2365	0.2529
523	0.0221	0.1049	0.1115	0.1344	0.152	0.1592	0.1729	0.1894	0.1905	0.2109	0.2213	0.2369	0.2533
524	0.0221	0.1052	0.1117	0.1346	0.1522	0.1594	0.1732	0.1897	0.1907	0.2112	0.2217	0.2372	0.2536
525	0.0222	0.1055	0.1119	0.1348	0.1525	0.1598	0.1735	0.1901	0.1911	0.2116	0.222	0.2375	0.254
526	0.0222	0.1058	0.1122	0.135	0.1528	0.1601	0.1738	0.1904	0.1914	0.2119	0.2225	0.2379	0.2544
527	0.0222	0.1062	0.1125	0.1352	0.153	0.1604	0.1741	0.1906	0.1916	0.2121	0.2226	0.2383	0.2547
528	0.0221	0.1064	0.1126	0.1354	0.1533	0.1607	0.1744	0.1908	0.1918	0.2124	0.2229	0.2384	0.2548
529	0.0222	0.1068	0.1129	0.1356	0.1535	0.1608	0.1746	0.1911	0.1922	0.2126	0.223	0.2387	0.2553
530	0.0223	0.1069	0.113	0.1359	0.1536	0.1611	0.1748	0.1913	0.1923	0.2128	0.2234	0.2388	0.2553
531	0.0223	0.1073	0.1134	0.1362	0.154	0.1614	0.1751	0.1916	0.1927	0.213	0.2235	0.2392	0.2557
532	0.0221	0.1074	0.1135	0.1363	0.154	0.1615	0.1751	0.1916	0.1926	0.2131	0.2235	0.2392	0.2557
533	0.0223	0.1077	0.1139	0.1363	0.1543	0.1617	0.1754	0.1919	0.1928	0.2133	0.2235	0.2395	0.2559
534	0.0223	0.1079	0.1139	0.1365	0.1544	0.1617	0.1755	0.192	0.193	0.2135	0.2235	0.2395	0.2559
535	0.0222	0.108	0.1141	0.1368	0.1545	0.1618	0.1755	0.1919	0.1929	0.2133	0.2236	0.2396	0.2559
536	0.0223	0.1082	0.1143	0.1369	0.1546	0.162	0.1757	0.192	0.193	0.2135	0.2236	0.2396	0.256
537	0.0222	0.1084	0.1145	0.1369	0.1547	0.162	0.1757	0.1921	0.1931	0.2135	0.2238	0.2396	0.256
538	0.0222	0.1085	0.1147	0.1368	0.1547	0.162	0.1756	0.1921	0.1931	0.2134	0.2236	0.2395	0.2559
539	0.0222	0.1084	0.1147	0.137	0.1546	0.1619	0.1755	0.1919	0.193	0.2132	0.2234	0.2393	0.2557
540	0.0223	0.1085	0.1148	0.1371	0.1546	0.162	0.1756	0.1919	0.1929	0.2131	0.2233	0.2392	0.2556
541	0.0222	0.1085	0.1149	0.1371	0.1546	0.1618	0.1754	0.1917	0.1927	0.213	0.2232	0.239	0.2555
542	0.0221	0.1085	0.1149	0.137	0.1545	0.1618	0.1754	0.1916	0.1924	0.2128	0.2231	0.2387	0.2552
543	0.0221	0.1084	0.1149	0.1368	0.1544	0.1615	0.1751	0.1914	0.1922	0.2126	0.2228	0.2385	0.2549
544	0.022	0.1084	0.1148	0.1368	0.1542	0.1614	0.175	0.1912	0.1922	0.2124	0.2223	0.2383	0.2546
545	0.0221	0.1084	0.1148	0.1367	0.1541	0.1613	0.1748	0.1911	0.1919	0.212	0.222	0.238	0.2544
546	0.0222	0.1083	0.1147	0.1365	0.1541	0.161	0.1745	0.1908	0.1917	0.2118	0.2216	0.2376	0.254
547	0.022	0.1081	0.1146	0.1361	0.1541	0.1608	0.1742	0.1905	0.1913	0.2115	0.2213	0.2372	0.2537
548	0.0221	0.1079	0.1143	0.1361	0.154	0.1605	0.174	0.1902	0.191	0.2111	0.2208	0.2368	0.2533
549	0.0219	0.1077	0.1141	0.1358	0.1537	0.1602	0.1736	0.1898	0.1906	0.2107	0.2205	0.2364	0.2526
550	0.022	0.1076	0.1139	0.1356	0.1537	0.1601	0.1734	0.1897	0.1904	0.2106	0.22	0.236	0.2525
551	0.022	0.1075	0.1137	0.1353	0.153	0.1598	0.1731	0.1893	0.1901	0.2103	0.2286	0.2357	0.2521
552	0.022	0.1072	0.1134	0.1351	0.153	0.1595	0.1728	0.1891	0.1898	0.2099	0.2397	0.2352	0.2518
553	0.0218	0.107	0.1131	0.1348	0.1527	0.1591	0.1723	0.1886	0.1894	0.2094	0.2186	0.2348	0.2512
554	0.0219	0.1066	0.1128	0.1344	0.1523	0.1587	0.1721	0.1882	0.189	0.2089	0.2181	0.2343	0.2507
555	0.0218	0.1064	0.1125	0.1343	0.152	0.1584	0.1717	0.1878	0.1886	0.2086	0.2178	0.2339	0.2503
556	0.0219	0.1061	0.1122	0.1339	0.1517	0.1581	0.1713	0.1874	0.1882	0.2082	0.2172	0.2335	0.2498
557	0.0219	0.1058	0.1119	0.1338	0.1513	0.1576	0.1709	0.187	0.1878	0.2078	0.2168	0.233	0.2494
558	0.0219	0.1056	0.1116	0.1336	0.1509	0.1573	0.1706	0.1866	0.1874	0.2073	0.2164	0.2326	0.2489
559	0.0217	0.1051	0.1112	0.1331	0.1503	0.1568	0.1701	0.1861	0.1869	0.2068	0.216	0.232	0.2485
560	0.0217	0.1047	0.1108	0.1328	0.1498	0.1563	0.1696	0.1858	0.1865	0.2064	0.2153	0.2322	0.2482
561	0.0215	0.1043	0.1105	0.1326	0.1494	0.1558	0.1691	0.1849	0.1858	0.2054	0.2147	0.2326	0.2479
562	0.0214	0.1039	0.1102	0.1325	0.1493	0.1557	0.169	0.1847	0.1855	0.2052	0.2145	0.2323	0.2474
563	0.0215	0.1035	0.11	0.1319	0.1489	0.1551	0.1685	0.1842	0.185	0.2049	0.214	0.2317	0.247
564	0.0214	0.1032	0.1097	0.1315	0.1484	0.1548	0.1681	0.184	0.1845	0.2045	0.2135	0.2298	0.2467
565	0.0215	0.1029	0.1095	0.1312	0.1481	0.1542	0.1676	0.1835	0.1842	0.204	0.2132	0.2293	0.246
566	0.0216	0.1028	0.1092	0.1308	0.1476	0.1539	0.1673	0.1831	0.1841	0.2035	0.2127	0.2289	0.2457
567	0.0215	0.1023	0.1089	0.1304	0.1471	0.1535	0.1667	0.1826	0.1835	0.203	0.2122	0.2284	0.2447
568	0.0213	0.1017	0.1084	0.1295	0.1462	0.1534	0.1665	0.1822	0.1829	0.2023	0.2117	0.2279	0.244
569	0.0213	0.1014	0.1081	0.1296	0.1461	0.1527	0.1659	0.1818	0.1826	0.2022	0.2114	0.2273	0.2435
570	0.0212	0.1009	0.1076	0.129	0.1455	0.1522	0.1653	0.1814	0.1822	0.2021	0.2107	0.2268	0.243
571	0.0212	0.1006	0.1073	0.1287	0.1451	0.1517	0.1649	0.1809	0.1816	0.2014	0.2103	0.2264	0.2425
572	0.0213	0.1002	0.1065	0.1278	0.1447	0.1515	0.1648	0.1806	0.1814	0.2008	0.2095	0.2259	0.2419
573	0.0214	0.0998	0.1066	0.1278	0.1446	0.1512	0.1643	0.1801	0.181	0.2004	0.2095	0.2255	0.2417
574	0.0213	0.0994	0.1063	0.1273	0.1443	0.1507	0.1639	0.1798	0.1805	0.1998	0.209	0.2249	0.2411
575	0.021	0.099	0.1059	0.1269	0.1436	0.1501	0.1634	0.1792	0.1797	0.1993	0.2084	0.2244	0.2405
576	0.0212	0.0985	0.1054	0.1265	0.1431	0.1499	0.163	0.1788	0.1794	0.199	0.2079	0.2239	0.2401
577	0.0211	0.0981	0.1051	0.1261	0.1429	0.1493	0.1624	0.1782	0.179	0.1986	0.2075	0.2235	0.2396
578	0.021	0.0978	0.1045	0.1255	0.1426	0.1491	0.162	0.178	0.1788	0.1982	0.2069	0.2232	0.2393
579	0.0209	0.0974	0.1042	0.1254	0.1421	0.1486	0.1615	0.1776	0.1783	0.1977	0.2066	0.2225	0.2386
580	0.0212	0.097	0.1038	0.125	0.142	0.1483	0.1615	0.1773	0.1779	0.1973	0.2062	0.2222	0.2383
581	0.0209	0.0965	0.1034	0.1248	0.1413	0.1475	0.1607	0.1766	0.1772	0.1968	0.2055	0.2216	0.2377
582	0.0209	0.0961	0.1029	0.1243	0.1408	0.1474	0.1606	0.1762	0.1769	0.1963	0.2049	0.2211	0.2373
583	0.0208	0.0957	0.1025	0.1241	0.1406	0.1469	0.16	0.1757	0.1763	0.1959	0.2047	0.2207	0.2366
584	0.021	0.0954	0.1019	0.1235	0.1401	0.1468	0.1598	0.1756	0.1762	0.1954	0.2043	0.2204	0.2366
585	0.0209	0.0948	0.1019	0.1234	0.1399	0.1463	0.159	0.1749	0.1754	0.195	0.2038	0.2198	0.2356
586	0.021	0.0946	0.1012	0.1229	0.1395	0.1461	0.1587	0.1749	0.1751	0.1944	0.2034	0.2196	0.2357
587	0.0209	0.0944	0.1013	0.1232	0.1392	0.1457	0.1585	0.1742	0.1746	0.1942	0.2032	0.2192	0.2351
588	0.0208	0.0938	0.101	0.1228	0.1383	0.1453	0.1584	0.1741	0.1745	0.1938	0.2026	0.2188	0.2349
589	0.0205	0.0934	0.1007	0.1226	0.1382	0.1448	0.158	0.1738	0.1741	0.1934	0.2024	0.2184	0.2344
590	0.0206	0.0929	0.1004	0.1221	0.1384	0.1445	0.1577	0.1734	0.1736	0.1931	0.2019	0.2181	0.2341
591	0.0205	0.093	0.1001	0.1218	0.1379	0.1443	0.1572	0.1729	0.173	0.1924	0.2015	0.2175	0.2336
592	0.021	0.0926	0.0998	0.1211	0.1375	0.1443	0.1572	0.1729	0.1729	0.192	0.2012	0.2174	0.2335
593	0.0205	0.0922	0.0996	0.1211	0.1371	0.1438	0.1566	0.1726	0.1724	0.1917	0.2009	0.2169	0.233
594	0.0207	0.0919	0.0993	0.1207	0.1368	0.1436	0.1564	0.1722	0.1722	0.1914	0.2005	0.2166	0.2328
595	0.0207	0.0916	0.099	0.1205	0.1366	0.1432	0.156	0.1718	0.1718	0.1911	0.2002	0.2161	0.2324
596	0.0206	0.0912	0.0988	0.1203	0.1361	0.143	0.1557	0.1714	0.1714	0.1907	0.1998	0.216	0.232
597	0.0205	0.091	0.0985	0.12	0.1358	0.1427	0.1555	0.1713	0.1711	0.1904	0.1996	0.2156	0.2317
598	0.0206	0.0906	0.0983	0.1196	0.1355	0.1425	0.1551	0.1711	0.1708	0.19	0.1992	0.2152	0.2315
599	0.0206	0.0904	0.098	0.1193	0.1353	0.1422	0.155	0.1708	0.1704	0.1898	0.1989	0.2149	0.2311
600	0.0207	0.09	0.0978	0.1191	0.135	0.1419	0.1545	0.1705	0.1701	0.1894	0.1985	0.2147	0.2308
601	0.0205	0.0896	0.0975	0.1186	0.1348	0.1417	0.1543	0.1701	0.1697	0.1891	0.1982	0.2143	0.2305
602	0.0205	0.0893	0.0972	0.1183	0.1347	0.1414	0.154	0.1698	0.1695	0.1886	0.1978	0.2139	0.2301
603	0.0205	0.089	0.0969	0.1182	0.1343	0.1412	0.1537	0.1695	0.1692	0.1884	0.1975	0.2137	0.2298
604	0.0205	0.0887	0.0967	0.118	0.134	0.1409	0.1535	0.1694	0.1689	0.1882	0.1973	0.2134	0.2295
605	0.0205	0.0884	0.0964	0.1178	0.1338	0.1407	0.1532	0.169	0.1687	0.1879	0.1971	0.213	0.2292
606	0.0205	0.0883	0.0961	0.1179	0.1337	0.1405	0.153	0.1688	0.1685	0.1878	0.1968	0.2128	0.2289
607	0.0204	0.0879	0.0958	0.1175	0.1336	0.1401	0.1527	0.1685	0.1682	0.1874	0.1964	0.2125	0.2287
608	0.0203	0.0876	0.0954	0.1169	0.133	0.1398	0.1524	0.1682	0.1679	0.187	0.196	0.2121	0.2283
609	0.0204	0.0873	0.0953	0.1169	0.1331	0.1397	0.1522	0.1679	0.1678	0.1868	0.1958	0.212	0.2281
610	0.0202	0.0869	0.0949	0.1169	0.1327	0.1394	0.1518	0.1676	0.1675	0.1864	0.1955	0.2116	0.2278
611	0.0203	0.0866	0.0946	0.1166	0.1325	0.1391	0.1517	0.1674	0.1672	0.1862	0.1953	0.2114	0.2275
612	0.0203	0.0864	0.0944	0.1162	0.1323	0.1389	0.1515	0.167	0.1669	0.186	0.1949	0.2111	0.2273
613	0.0203	0.0861	0.0942	0.1163	0.1321	0.1388	0.1512	0.1668	0.1666	0.1857	0.1948	0.2109	0.2269
614	0.0201	0.0856	0.0938	0.1167	0.1314	0.1384	0.1508	0.1664	0.1664	0.1854	0.1943	0.2104	0.2266
615	0.0202	0.0854	0.0937	0.116	0.131	0.1381	0.1506	0.1662	0.1662	0.1851	0.1942	0.2104	0.2265
616	0.0202	0.0851	0.0935	0.1161	0.1308	0.1379	0.1503	0.1661	0.166	0.185	0.1939	0.21	0.2262
617	0.0202	0.0848	0.0932	0.1157	0.1308	0.1376	0.1502	0.1657	0.1659	0.1847	0.1938	0.2099	0.2261
618	0.0201	0.0846	0.0929	0.1159	0.1305	0.1374	0.1499	0.1655	0.1655	0.1845	0.1935	0.2096	0.2258
619	0.0202	0.0843	0.0928	0.1157	0.1303	0.1371	0.1496	0.1653	0.1655	0.1844	0.1933	0.2094	0.2256
620	0.02	0.084	0.0924	0.1151	0.1299	0.1369	0.1493	0.165	0.1651	0.1841	0.193	0.209	0.2253
621	0.0201	0.0838	0.0922	0.1147	0.1297	0.1367	0.1492	0.1648	0.1651	0.184	0.1929	0.209	0.2252
622	0.02	0.0835	0.092	0.1145	0.1293	0.1365	0.1489	0.1645	0.1648	0.1837	0.1925	0.2086	0.225
623	0.0199	0.0832	0.0917	0.1142	0.1289	0.1361	0.1485	0.1643	0.1646	0.1833	0.1922	0.2084	0.2247
624	0.0198	0.083	0.0914	0.1139	0.1285	0.1358	0.1484	0.164	0.1643	0.1832	0.192	0.2082	0.2245
625	0.0199	0.0828	0.0913	0.1137	0.1284	0.1357	0.1482	0.1638	0.1641	0.183	0.1918	0.2081	0.2243
626	0.0199	0.0826	0.0911	0.1131	0.1281	0.1356	0.148	0.1636	0.1641	0.183	0.1917	0.2078	0.2241
627	0.0198	0.0825	0.0909	0.1127	0.128	0.1352	0.1477	0.1634	0.1639	0.1829	0.1916	0.2077	0.224
628	0.0198	0.0822	0.0904	0.1123	0.1278	0.1351	0.1476	0.1631	0.1637	0.1827	0.1912	0.2075	0.2238
629	0.0197	0.0819	0.0903	0.1121	0.1278	0.1347	0.1472	0.1629	0.1636	0.1824	0.1912	0.2073	0.2236
630	0.0196	0.0818	0.0899	0.1118	0.1271	0.1345	0.1469	0.1627	0.1634	0.1822	0.1909	0.2072	0.2235
631	0.0197	0.0814	0.0897	0.1115	0.1272	0.1343	0.1468	0.1624	0.1632	0.182	0.1906	0.207	0.2232
632	0.0197	0.0812	0.0894	0.1111	0.1271	0.134	0.1466	0.1622	0.163	0.1818	0.1904	0.2068	0.2231
633	0.0196	0.081	0.0892	0.1113	0.1269	0.1339	0.1463	0.1621	0.1628	0.1817	0.1904	0.2067	0.2229
634	0.0195	0.0807	0.0889	0.1108	0.1264	0.1337	0.1461	0.1619	0.1625	0.1815	0.1901	0.2063	0.2226
635	0.0195	0.0804	0.0887	0.1106	0.1263	0.1333	0.1458	0.1615	0.1624	0.1813	0.1899	0.2062	0.2224
636	0.0196	0.0803	0.0885	0.1103	0.126	0.1333	0.1455	0.1615	0.1622	0.181	0.1897	0.206	0.2223
637	0.0195	0.08	0.0885	0.1104	0.1258	0.1329	0.1454	0.1611	0.162	0.1808	0.1897	0.2059	0.2223
638	0.0194	0.0798	0.0882	0.11	0.1254	0.1326	0.1452	0.1608	0.1618	0.1806	0.1894	0.2058	0.2221
639	0.0194	0.0797	0.0881	0.1098	0.1252	0.1325	0.1449	0.1607	0.1616	0.1805	0.1893	0.2056	0.2218
640	0.0194	0.0797	0.0881	0.11	0.125	0.1324	0.1449	0.1605	0.1615	0.1803	0.1892	0.2055	0.2217
641	0.0193	0.0794	0.0879	0.11	0.125	0.1322	0.1447	0.1605	0.1614	0.1803	0.1891	0.2054	0.2216
642	0.0192	0.0792	0.088	0.1098	0.1248	0.1319	0.1445	0.1602	0.1612	0.18	0.1887	0.2051	0.2214
643	0.0192	0.0791	0.0877	0.1095	0.1246	0.1317	0.1442	0.1599	0.1609	0.1799	0.1887	0.2049	0.2211
644	0.0193	0.0787	0.0876	0.1092	0.1245	0.1317	0.1442	0.1599	0.161	0.1797	0.1884	0.2048	0.2212
645	0.0191	0.0785	0.0874	0.1091	0.1242	0.1314	0.1439	0.1595	0.1604	0.1796	0.1882	0.2046	0.2207
646	0.0193	0.0786	0.0872	0.1089	0.1243	0.1312	0.1438	0.1595	0.1603	0.1792	0.1881	0.2045	0.2207
647	0.0191	0.0785	0.0871	0.1087	0.1241	0.131	0.1436	0.1592	0.1601	0.1793	0.1879	0.2042	0.2205
648	0.0192	0.0783	0.087	0.1085	0.1241	0.131	0.1435	0.1592	0.1603	0.179	0.1878	0.2042	0.2205
649	0.0191	0.0782	0.0869	0.1084	0.1238	0.1308	0.1432	0.159	0.1598	0.1789	0.1877	0.2039	0.2201
650	0.0193	0.078	0.0867	0.1085	0.1237	0.1306	0.1432	0.1588	0.1597	0.179	0.1875	0.2037	0.2201
651	0.019	0.078	0.0865	0.1082	0.1236	0.1305	0.143	0.1587	0.1596	0.1788	0.1874	0.2037	0.2199
652	0.0188	0.0776	0.0863	0.108	0.1234	0.1303	0.1429	0.1585	0.1594	0.179	0.1872	0.2035	0.2196
653	0.0188	0.0776	0.0861	0.1078	0.123	0.1301	0.1428	0.1582	0.1592	0.179	0.187	0.2033	0.2196
654	0.0188	0.0773	0.0857	0.1075	0.1227	0.13	0.1427	0.1582	0.1591	0.1787	0.1868	0.2032	0.2195
655	0.0187	0.0772	0.0857	0.1073	0.1225	0.13	0.1425	0.1581	0.1589	0.1784	0.1867	0.203	0.2192
656	0.0191	0.0773	0.0857	0.1073	0.1227	0.1298	0.1426	0.1581	0.159	0.1784	0.1867	0.2031	0.2193
657	0.0188	0.077	0.0854	0.1072	0.1225	0.1297	0.1422	0.1578	0.1588	0.1777	0.1865	0.2027	0.2191
658	0.0188	0.0767	0.0852	0.1071	0.1224	0.1295	0.1421	0.1576	0.1585	0.1774	0.1863	0.2026	0.2189
659	0.0187	0.0767	0.085	0.1072	0.1224	0.1294	0.142	0.1575	0.1586	0.1777	0.1862	0.2025	0.219
660	0.0187	0.0763	0.0848	0.1071	0.1221	0.1291	0.1419	0.1572	0.1583	0.1777	0.1859	0.2023	0.219
661	0.0187	0.0763	0.0848	0.1072	0.1221	0.1291	0.1418	0.1572	0.1584	0.1776	0.1858	0.2021	0.2189
662	0.0188	0.0761	0.0846	0.1069	0.1221	0.129	0.1416	0.157	0.1582	0.1773	0.1858	0.2019	0.2187
663	0.0186	0.076	0.0845	0.1068	0.1218	0.1289	0.1416	0.1578	0.158	0.1771	0.1856	0.2029	0.2186
664	0.0187	0.0758	0.0842	0.1067	0.1219	0.1289	0.1413	0.1593	0.1579	0.1769	0.1852	0.203	0.2182
665	0.0185	0.0756	0.0841	0.1066	0.1216	0.1287	0.1413	0.1656	0.1577	0.1767	0.1852	0.2029	0.2182
666	0.0185	0.0754	0.0842	0.1066	0.1216	0.1286	0.1412	0.162	0.1578	0.1766	0.1852	0.2029	0.2181
667	0.0184	0.0752	0.0841	0.1067	0.1213	0.1285	0.1411	0.1568	0.1576	0.1765	0.1851	0.2026	0.218
668	0.0184	0.075	0.0839	0.1066	0.1211	0.1283	0.1409	0.1562	0.1575	0.1761	0.185	0.2025	0.2179
669	0.0183	0.0749	0.0838	0.1065	0.1208	0.1281	0.1408	0.1563	0.1573	0.1761	0.1847	0.2022	0.2177
670	0.0183	0.0749	0.0838	0.1064	0.1208	0.1281	0.1406	0.1562	0.1572	0.176	0.1846	0.2022	0.2176
671	0.0185	0.0749	0.0837	0.1063	0.1205	0.128	0.1405	0.1561	0.1571	0.176	0.1844	0.202	0.2174
672	0.0186	0.0748	0.0838	0.106	0.1207	0.128	0.1405	0.1559	0.1572	0.1759	0.1843	0.202	0.2173
673	0.0185	0.0745	0.0837	0.1057	0.1204	0.1279	0.1403	0.1557	0.157	0.1759	0.1844	0.2018	0.2173
674	0.0182	0.0744	0.0837	0.1058	0.1204	0.1278	0.1401	0.1557	0.1569	0.1755	0.1842	0.2017	0.217
675	0.0182	0.074	0.0835	0.1053	0.1202	0.1275	0.1399	0.1555	0.1566	0.1752	0.1839	0.2013	0.2168
676	0.0183	0.0742	0.0836	0.1055	0.1205	0.1275	0.14	0.1556	0.1567	0.1753	0.1841	0.2014	0.2167
677	0.0182	0.0739	0.0833	0.1053	0.1199	0.1273	0.1397	0.1555	0.1565	0.1751	0.1837	0.2012	0.2166
678	0.0181	0.0739	0.0833	0.1051	0.1199	0.1273	0.1395	0.1551	0.1564	0.1749	0.1836	0.2009	0.2165
679	0.0183	0.0738	0.0833	0.105	0.1199	0.1273	0.1396	0.1552	0.1564	0.1751	0.1836	0.2009	0.2164
680	0.0183	0.0739	0.0832	0.105	0.1199	0.1271	0.1394	0.1549	0.1563	0.175	0.1836	0.2009	0.2163
681	0.0182	0.0737	0.0832	0.1047	0.1197	0.1272	0.1395	0.1548	0.1563	0.1748	0.1835	0.2008	0.2163
682	0.0182	0.0735	0.0832	0.1046	0.1197	0.1269	0.1392	0.1546	0.1561	0.1747	0.1833	0.2006	0.2159
683	0.0182	0.0735	0.0828	0.1044	0.1196	0.127	0.1392	0.1547	0.1559	0.1745	0.183	0.2005	0.216
684	0.0181	0.0733	0.0827	0.1043	0.1194	0.1267	0.139	0.1545	0.1558	0.1744	0.1829	0.2003	0.2157
685	0.0179	0.0731	0.0824	0.1044	0.1192	0.1267	0.1389	0.1543	0.1557	0.1743	0.1828	0.1989	0.2153
686	0.0181	0.0731	0.0822	0.1045	0.1193	0.1267	0.1391	0.1544	0.1557	0.1742	0.1829	0.1988	0.2153
687	0.0181	0.073	0.0821	0.1045	0.1193	0.1266	0.1389	0.1542	0.1556	0.1742	0.1828	0.1987	0.2151
688	0.0181	0.0729	0.0819	0.1043	0.1193	0.1266	0.1389	0.1543	0.1555	0.1742	0.1826	0.1986	0.2152
689	0.0181	0.0728	0.0819	0.1042	0.1191	0.1264	0.1386	0.1541	0.1554	0.1741	0.1826	0.1984	0.215
690	0.0182	0.0727	0.0819	0.1044	0.1191	0.1264	0.1387	0.154	0.1554	0.1739	0.1825	0.1983	0.215
691	0.0181	0.0725	0.0818	0.1044	0.119	0.1262	0.1385	0.1538	0.1553	0.1738	0.1825	0.1982	0.2149
692	0.0181	0.0723	0.0816	0.1041	0.1188	0.1262	0.1385	0.1537	0.1552	0.1737	0.1824	0.1982	0.2147
693	0.0181	0.0723	0.0814	0.104	0.1186	0.126	0.1383	0.1536	0.1551	0.1737	0.1822	0.198	0.2146
694	0.0181	0.0722	0.0814	0.104	0.1183	0.126	0.1381	0.1535	0.1551	0.1736	0.1821	0.1979	0.2146
695	0.0181	0.0722	0.0812	0.1036	0.1181	0.1259	0.1381	0.1534	0.155	0.1735	0.1821	0.1978	0.2144
696	0.0181	0.0722	0.0813	0.1035	0.1179	0.1259	0.138	0.1534	0.1549	0.1734	0.182	0.1978	0.2144
697	0.018	0.0719	0.0812	0.1034	0.1179	0.1257	0.138	0.1532	0.1547	0.1733	0.1819	0.1977	0.2143
698	0.0181	0.0718	0.0812	0.1031	0.1179	0.1257	0.1379	0.1532	0.1547	0.1733	0.1817	0.1976	0.2143
699	0.018	0.0717	0.0811	0.1029	0.1178	0.1255	0.1377	0.153	0.1545	0.173	0.1817	0.1973	0.2141
700	0.0181	0.0717	0.0812	0.1029	0.118	0.1255	0.1377	0.153	0.1545	0.173	0.1817	0.1974	0.214
701	0.018	0.0716	0.0812	0.1029	0.118	0.1254	0.1376	0.1529	0.1545	0.1729	0.1815	0.1973	0.214
702	0.0179	0.0714	0.0811	0.1026	0.1176	0.1253	0.1375	0.1527	0.1544	0.1728	0.1815	0.1971	0.2138
703	0.018	0.0713	0.0811	0.1023	0.1174	0.1253	0.1373	0.1525	0.1542	0.1727	0.1814	0.1971	0.2137
704	0.018	0.0712	0.0811	0.1021	0.1174	0.1251	0.1373	0.1525	0.1541	0.1726	0.1812	0.197	0.2136
705	0.018	0.0711	0.081	0.102	0.1174	0.125	0.1372	0.1524	0.154	0.1726	0.1812	0.1968	0.2135
706	0.018	0.0711	0.081	0.1018	0.1174	0.125	0.1371	0.1524	0.1539	0.1726	0.1812	0.1968	0.2135
707	0.0179	0.0709	0.0809	0.1016	0.1174	0.1248	0.137	0.1521	0.1538	0.1723	0.1809	0.1966	0.2134
708	0.0178	0.0708	0.0809	0.1016	0.1174	0.1247	0.1369	0.152	0.1536	0.1722	0.1808	0.1966	0.2133
709	0.0179	0.0707	0.0809	0.1016	0.1172	0.1246	0.1368	0.1519	0.1536	0.1722	0.1808	0.1964	0.2132
710	0.0178	0.0706	0.0809	0.1016	0.1172	0.1245	0.1367	0.1519	0.1536	0.172	0.1806	0.1964	0.213
711	0.0178	0.0705	0.0808	0.1016	0.117	0.1244	0.1365	0.1517	0.1534	0.172	0.1805	0.1963	0.213
712	0.0177	0.0703	0.0807	0.1015	0.1168	0.1244	0.1365	0.1517	0.1535	0.172	0.1804	0.1961	0.2127
713	0.0177	0.0704	0.0804	0.1012	0.1166	0.1242	0.1363	0.1515	0.1533	0.1717	0.1803	0.1961	0.2128
714	0.0176	0.0703	0.0805	0.1013	0.1164	0.1241	0.1363	0.1514	0.1531	0.1716	0.1803	0.1959	0.2126
715	0.0177	0.0702	0.0804	0.1014	0.1165	0.1241	0.1362	0.1514	0.1531	0.1716	0.1801	0.1958	0.2126
716	0.0176	0.0701	0.0805	0.1012	0.1166	0.1241	0.1361	0.1513	0.153	0.1716	0.18	0.1959	0.2126
717	0.0177	0.0701	0.0803	0.1013	0.1164	0.1241	0.1361	0.1513	0.1529	0.1715	0.18	0.1958	0.2125
718	0.0176	0.0699	0.0801	0.1013	0.1163	0.124	0.1359	0.1513	0.1528	0.1714	0.1799	0.1957	0.2124
719	0.0176	0.0699	0.0799	0.1014	0.1161	0.1239	0.1358	0.1512	0.1527	0.1713	0.1798	0.1956	0.2123
720	0.0176	0.0697	0.08	0.1012	0.1158	0.1236	0.1358	0.151	0.1525	0.1712	0.1796	0.1954	0.2121
721	0.0176	0.0697	0.0799	0.1011	0.1155	0.1235	0.1356	0.1509	0.1525	0.1711	0.1796	0.1954	0.212
722	0.0174	0.0695	0.0797	0.1007	0.1153	0.1236	0.1354	0.1508	0.1525	0.1709	0.1795	0.1953	0.2121
723	0.0175	0.0694	0.0796	0.1006	0.1155	0.1235	0.1353	0.1506	0.1523	0.1709	0.1794	0.1951	0.2119
724	0.0176	0.0693	0.0795	0.1004	0.1156	0.1233	0.1353	0.1505	0.1523	0.1708	0.1792	0.195	0.2118
725	0.0175	0.0693	0.0793	0.1004	0.1157	0.1233	0.1352	0.1505	0.1522	0.1708	0.1793	0.195	0.2118
726	0.0175	0.0692	0.0792	0.1003	0.1157	0.1232	0.1352	0.1505	0.152	0.1707	0.179	0.1949	0.2119
727	0.0174	0.069	0.0789	0.1002	0.1155	0.1231	0.135	0.1502	0.1519	0.1705	0.1789	0.1948	0.2116
728	0.0173	0.0688	0.0788	0.1	0.1151	0.123	0.1348	0.1501	0.1517	0.1704	0.1789	0.1946	0.2115
729	0.0173	0.0688	0.0787	0.0998	0.1153	0.1229	0.1347	0.1501	0.1518	0.1703	0.1787	0.1946	0.2114
730	0.0174	0.0689	0.0786	0.0998	0.1153	0.1228	0.1347	0.15	0.1516	0.1702	0.1787	0.1945	0.2114
731	0.0174	0.0688	0.0784	0.0995	0.1153	0.1227	0.1345	0.1499	0.1515	0.1701	0.1784	0.1945	0.2111
732	0.0174	0.0687	0.0783	0.0994	0.1152	0.1228	0.1345	0.1499	0.1516	0.1701	0.1785	0.1944	0.2112
733	0.0174	0.0687	0.0783	0.0994	0.1153	0.1227	0.1344	0.1498	0.1517	0.1701	0.1784	0.1944	0.2111
734	0.0174	0.0685	0.078	0.0991	0.115	0.1226	0.1343	0.1496	0.1512	0.1699	0.1784	0.1942	0.211
735	0.0173	0.0684	0.0781	0.0989	0.1147	0.1224	0.1341	0.1494	0.152	0.1698	0.1782	0.1941	0.2108
736	0.0171	0.0682	0.0779	0.099	0.1143	0.1223	0.134	0.1494	0.1512	0.1697	0.1781	0.1941	0.2108
737	0.017	0.068	0.0777	0.0988	0.1138	0.1221	0.1339	0.1493	0.1517	0.1695	0.1778	0.1938	0.2105
738	0.0173	0.0682	0.0777	0.099	0.114	0.1223	0.134	0.1493	0.1521	0.1695	0.178	0.1939	0.2106
739	0.0171	0.0679	0.0775	0.0989	0.1139	0.1221	0.1338	0.1491	0.1517	0.1695	0.1778	0.1937	0.2104
740	0.0171	0.068	0.0775	0.0989	0.114	0.1222	0.1338	0.1491	0.1518	0.1694	0.1777	0.1937	0.2104
741	0.0169	0.0678	0.0774	0.0988	0.1138	0.1219	0.1336	0.1489	0.1513	0.1691	0.1777	0.1935	0.2104
742	0.0169	0.0677	0.0773	0.0987	0.1139	0.1218	0.1335	0.1487	0.1512	0.1691	0.1774	0.1935	0.2102
743	0.0168	0.0677	0.0772	0.0988	0.1134	0.1219	0.1333	0.1488	0.1513	0.1691	0.1774	0.1933	0.2101
744	0.0169	0.0676	0.0771	0.0988	0.1134	0.1219	0.1333	0.1486	0.1512	0.169	0.1774	0.1932	0.2101
745	0.0167	0.0674	0.0771	0.0989	0.1135	0.1219	0.133	0.1485	0.1509	0.1688	0.1772	0.1932	0.2099
746	0.0167	0.0673	0.0772	0.099	0.1134	0.1218	0.1331	0.1484	0.1508	0.1687	0.1772	0.1931	0.2099
747	0.0166	0.0673	0.0771	0.099	0.1133	0.1217	0.1328	0.1483	0.1506	0.1686	0.1771	0.1929	0.2096
748	0.0167	0.0673	0.0771	0.099	0.1133	0.1218	0.1328	0.1482	0.1504	0.1685	0.1769	0.1929	0.2096
749	0.0167	0.067	0.077	0.0989	0.113	0.1217	0.1327	0.148	0.1502	0.1685	0.1769	0.1928	0.2095
750	0.0167	0.0669	0.0769	0.0988	0.1127	0.1215	0.1326	0.148	0.1499	0.1684	0.1767	0.1929	0.2093
751	0.0167	0.0669	0.0769	0.0985	0.1126	0.1216	0.1325	0.1479	0.1498	0.1684	0.1767	0.1926	0.2099
752	0.0165	0.0668	0.0767	0.098	0.1123	0.1215	0.1322	0.1478	0.1497	0.1681	0.1767	0.1925	0.2097
753	0.0166	0.0668	0.0768	0.0985	0.1123	0.1214	0.1324	0.1478	0.1495	0.1681	0.1769	0.1924	0.2098
754	0.0165	0.0667	0.0768	0.0984	0.1123	0.1214	0.1324	0.1477	0.1494	0.1681	0.177	0.1924	0.2098
755	0.0164	0.0665	0.0765	0.0982	0.1121	0.1212	0.132	0.1475	0.1491	0.1678	0.177	0.1922	0.2097
756	0.0163	0.0663	0.0764	0.0981	0.1121	0.1209	0.1318	0.1474	0.1491	0.1679	0.1769	0.1921	0.2095
757	0.0164	0.0662	0.0764	0.0979	0.1123	0.121	0.1319	0.1473	0.1489	0.1677	0.1763	0.192	0.2094
758	0.0163	0.0663	0.0764	0.0978	0.1125	0.1209	0.1318	0.1472	0.1487	0.1676	0.1764	0.1923	0.2093
759	0.0164	0.0661	0.0761	0.0977	0.1127	0.1209	0.1316	0.1471	0.1486	0.1673	0.1765	0.1933	0.2093
760	0.0164	0.0659	0.0759	0.0975	0.1124	0.1206	0.1314	0.1469	0.1485	0.1674	0.1762	0.1933	0.209
761	0.0163	0.0657	0.0757	0.0973	0.1127	0.1204	0.1313	0.1466	0.1482	0.1669	0.1761	0.193	0.2088
762	0.0164	0.0656	0.0756	0.0972	0.1125	0.1205	0.1311	0.1467	0.1482	0.167	0.1761	0.1929	0.2087
763	0.0164	0.0657	0.0756	0.0972	0.112	0.1206	0.1313	0.1466	0.1483	0.167	0.1761	0.193	0.2089
764	0.0163	0.0656	0.0754	0.0972	0.1124	0.1205	0.1311	0.1464	0.1481	0.1669	0.1758	0.1929	0.2088
765	0.0162	0.0655	0.0752	0.097	0.1121	0.1202	0.131	0.1463	0.1481	0.1665	0.1754	0.1927	0.2085
766	0.0162	0.0653	0.0749	0.0969	0.1114	0.12	0.1306	0.146	0.1474	0.166	0.1747	0.1922	0.208
767	0.0161	0.0651	0.0749	0.0968	0.1109	0.1198	0.1303	0.1456	0.1471	0.1656	0.1743	0.1918	0.2075
768	0.016	0.065	0.0746	0.0964	0.1106	0.1194	0.1299	0.1451	0.1467	0.1653	0.174	0.1914	0.2071
769	0.0161	0.0648	0.0745	0.0964	0.1104	0.1192	0.1296	0.1449	0.1464	0.1651	0.1737	0.1912	0.207
770	0.016	0.0646	0.0741	0.096	0.1103	0.1189	0.1294	0.1447	0.1465	0.1649	0.1737	0.191	0.2068
771	0.0161	0.0646	0.0743	0.0959	0.1102	0.1191	0.1295	0.1449	0.1466	0.165	0.1737	0.1911	0.2067
772	0.0159	0.0644	0.0741	0.0963	0.1096	0.1189	0.1294	0.1446	0.1464	0.1649	0.1736	0.1909	0.2067
773	0.016	0.0645	0.0741	0.096	0.1099	0.119	0.1293	0.1446	0.1463	0.1648	0.1736	0.1909	0.2066
774	0.016	0.0646	0.0741	0.0961	0.1101	0.1189	0.1293	0.1444	0.1462	0.1647	0.1733	0.1906	0.2065
775	0.016	0.0644	0.0739	0.096	0.11	0.1187	0.1292	0.1445	0.1461	0.1646	0.1732	0.1906	0.2064
776	0.0159	0.0641	0.0741	0.0958	0.1098	0.1186	0.1291	0.1443	0.1458	0.1644	0.1731	0.1905	0.2063
777	0.016	0.0641	0.0738	0.0958	0.1098	0.1185	0.1291	0.1444	0.146	0.1645	0.1732	0.1905	0.2065
778	0.0161	0.064	0.0739	0.0956	0.1099	0.1187	0.1291	0.1444	0.1462	0.1648	0.1735	0.1907	0.2065
779	0.0159	0.064	0.0736	0.0954	0.1095	0.1186	0.1289	0.1443	0.1461	0.1646	0.1733	0.1906	0.2064
780	0.0159	0.064	0.0736	0.0953	0.1093	0.1186	0.1289	0.1441	0.1462	0.1646	0.1733	0.1906	0.2064
781	0.0158	0.0639	0.0734	0.0953	0.1099	0.1186	0.1289	0.1442	0.1461	0.1644	0.1732	0.1904	0.2065
782	0.0159	0.0638	0.0734	0.0952	0.1096	0.1184	0.1287	0.1442	0.146	0.1643	0.1732	0.1906	0.2064
783	0.0159	0.0637	0.0733	0.0951	0.1099	0.1184	0.1286	0.144	0.1459	0.1641	0.173	0.1905	0.2062
784	0.0161	0.0636	0.0736	0.095	0.1098	0.1181	0.1284	0.1438	0.1456	0.1639	0.1731	0.1902	0.2061
785	0.016	0.0636	0.0736	0.0948	0.1102	0.118	0.1284	0.1437	0.1456	0.1638	0.1729	0.1902	0.206
786	0.0159	0.0635	0.0736	0.0946	0.1109	0.118	0.1281	0.1435	0.1453	0.1635	0.1728	0.19	0.2058
787	0.0158	0.0633	0.0733	0.0944	0.1106	0.1177	0.1281	0.1434	0.1453	0.1633	0.1727	0.1899	0.2057
788	0.0158	0.0632	0.0736	0.0945	0.1106	0.1179	0.128	0.1433	0.1454	0.1632	0.1726	0.1899	0.2057
789	0.0157	0.0632	0.0732	0.0941	0.1107	0.1177	0.1281	0.1432	0.1452	0.1632	0.1725	0.1898	0.2057
790	0.0158	0.0631	0.0731	0.094	0.1106	0.1176	0.1278	0.1433	0.1449	0.1631	0.1724	0.1898	0.2054
791	0.0157	0.0631	0.0732	0.0941	0.1106	0.1176	0.128	0.1432	0.1451	0.1631	0.1724	0.1898	0.2056
792	0.016	0.0632	0.0733	0.0943	0.1106	0.1178	0.1281	0.1434	0.1453	0.1633	0.1726	0.1898	0.2056
793	0.0158	0.063	0.0732	0.0942	0.1103	0.1178	0.128	0.1435	0.1453	0.1632	0.1724	0.1898	0.2056
794	0.0155	0.0627	0.073	0.0943	0.11	0.1174	0.1278	0.1432	0.1449	0.163	0.1721	0.1897	0.2053
795	0.0156	0.0626	0.073	0.0944	0.1099	0.1176	0.1278	0.1432	0.1449	0.1629	0.1723	0.1895	0.2055
796	0.0159	0.0626	0.0727	0.0946	0.1091	0.1176	0.128	0.1434	0.1452	0.1632	0.1725	0.1882	0.2052
797	0.0157	0.0627	0.0726	0.0947	0.1089	0.1176	0.1279	0.1434	0.1517	0.1634	0.1724	0.1883	0.2051
798	0.016	0.0624	0.0725	0.0946	0.1087	0.1176	0.1278	0.1432	0.1613	0.1633	0.1723	0.1884	0.2049
799	0.0158	0.0624	0.0723	0.0945	0.1084	0.1175	0.1275	0.143	0.1611	0.1631	0.1723	0.1882	0.2046
800	0.0155	0.0621	0.072	0.0942	0.1079	0.1172	0.1274	0.1428	0.1609	0.1628	0.1721	0.1881	0.2046
