# Supplementary material for: Hybridization of green synthesized silver nanoparticles with poly(ethylene glycol) methacrylate and their biomedical applications
Source: PeerJ. 2022 Jan 17;10:e12540. doi: 10.7717/peerj.12540 (PMC8772450; doi:10.7717/peerj.12540)
Supplement: Supplemental Information 16 [file peerj-10-12540-s016.csv]

Wavelength
[nm]
	0min	30sec	1min	2min	3min	4min	5min	6min	7min	8min	9min
200	3.0218	3.0247	2.9212	2.9233	2.9576	3.2556	3.4834	3.3729	3.3808	3.2936	3.4709
201	2.9627	2.9587	2.9641	2.9814	3.0168	3.2666	3.2694	3.4527	3.3408	3.4396	3.4518
202	2.9939	2.9525	2.9426	2.95	2.9739	3.3154	3.2002	3.2536	3.2605	3.6021	3.3259
203	2.9431	2.9192	2.9143	2.9614	2.9758	3.2491	3.2853	3.3839	3.2921	3.3471	3.4105
204	2.9336	2.975	2.8625	2.8855	2.9844	3.2693	3.1941	3.2954	3.3431	3.383	3.2759
205	2.9485	2.9079	2.9386	2.9484	2.9228	3.1467	3.1955	3.3005	3.2428	3.2734	3.3095
206	2.9203	2.8965	2.8578	2.9023	2.9552	3.1257	3.1927	3.2625	3.2476	3.2022	3.2551
207	2.8933	2.8908	2.8337	2.8449	2.9347	3.0582	3.138	3.1496	3.1147	3.157	3.1204
208	2.7709	2.7423	2.7448	2.7481	2.7761	2.8848	2.9288	3.0694	3.0524	3.0208	3.0485
209	2.5107	2.5173	2.4815	2.4944	2.5546	2.6145	2.6652	2.7446	2.7367	2.7744	2.7403
210	2.227	2.2081	2.1937	2.2011	2.2793	2.2715	2.3317	2.403	2.4046	2.4228	2.4254
211	1.937	1.9329	1.9013	1.9107	1.9845	1.9803	2.0244	2.1096	2.1006	2.1288	2.112
212	1.6924	1.6825	1.6583	1.6634	1.7368	1.7225	1.7644	1.8438	1.8384	1.8654	1.8618
213	1.4951	1.4838	1.4548	1.4652	1.5299	1.5164	1.5577	1.6394	1.6329	1.6578	1.646
214	1.3312	1.3204	1.2948	1.3002	1.364	1.352	1.3881	1.4649	1.4572	1.4855	1.4734
215	1.2017	1.1917	1.1639	1.1726	1.2282	1.2186	1.2563	1.3313	1.3235	1.3514	1.3375
216	1.0961	1.0873	1.0621	1.067	1.1233	1.1141	1.1486	1.2227	1.2148	1.2414	1.2259
217	1.0139	1.0052	0.98004	0.98657	1.0372	1.032	1.0654	1.1371	1.1297	1.1515	1.1399
218	0.9429	0.93775	0.91627	0.91982	0.97007	0.96834	0.9978	1.068	1.0588	1.0781	1.0727
219	0.88887	0.88514	0.86467	0.86972	0.91518	0.91624	0.94747	1.0147	1.0023	1.0235	1.0176
220	0.84456	0.84237	0.82533	0.8292	0.87349	0.87736	0.90711	0.97265	0.95931	0.98055	0.97654
221	0.80937	0.80999	0.79488	0.79834	0.83941	0.84607	0.87659	0.9412	0.92737	0.94858	0.94401
222	0.78	0.78326	0.77208	0.77461	0.81423	0.82289	0.85288	0.91626	0.90289	0.92336	0.92064
223	0.75631	0.76278	0.75394	0.75617	0.79313	0.80532	0.83472	0.89771	0.88574	0.90472	0.90185
224	0.73643	0.74701	0.74056	0.7422	0.77736	0.79086	0.82082	0.88303	0.87205	0.89046	0.88813
225	0.71984	0.73465	0.72967	0.73192	0.76452	0.7804	0.81017	0.87309	0.86252	0.87973	0.87801
226	0.70486	0.72343	0.72107	0.7226	0.754	0.77044	0.80149	0.8634	0.85365	0.871	0.87058
227	0.69232	0.71319	0.71411	0.71561	0.74481	0.76326	0.79365	0.85568	0.84724	0.8635	0.86317
228	0.68013	0.7028	0.7076	0.70831	0.73602	0.75539	0.7859	0.8477	0.8392	0.85641	0.85605
229	0.66966	0.69331	0.70129	0.70194	0.72834	0.74849	0.7796	0.84045	0.83235	0.84924	0.84866
230	0.65865	0.68342	0.6944	0.69409	0.71945	0.74009	0.77122	0.83181	0.82428	0.84015	0.83932
231	0.64863	0.67447	0.68742	0.6865	0.71026	0.73158	0.76342	0.8233	0.8154	0.83039	0.82957
232	0.63686	0.66372	0.67901	0.67645	0.69957	0.72152	0.75304	0.81124	0.80394	0.81845	0.81973
233	0.62493	0.6524	0.66863	0.66558	0.68737	0.70951	0.74166	0.79762	0.79	0.80562	0.80615
234	0.61177	0.63929	0.65637	0.65278	0.67374	0.69468	0.72762	0.78002	0.77352	0.78938	0.78853
235	0.59783	0.62545	0.64224	0.63836	0.65828	0.67977	0.71168	0.76146	0.75537	0.77172	0.76777
236	0.58269	0.6096	0.62698	0.6223	0.64143	0.66224	0.69347	0.74084	0.73541	0.75095	0.74686
237	0.56749	0.5929	0.60908	0.60448	0.62279	0.64263	0.67254	0.71913	0.71332	0.7281	0.72388
238	0.55217	0.57575	0.5904	0.58545	0.60256	0.62175	0.64995	0.69508	0.68954	0.70297	0.69924
239	0.53675	0.55777	0.57069	0.56523	0.58172	0.59936	0.62545	0.67025	0.66497	0.67689	0.6733
240	0.5207	0.539	0.5495	0.54433	0.55969	0.57561	0.59957	0.64296	0.63733	0.64914	0.6471
241	0.50419	0.51983	0.52759	0.52239	0.53656	0.55101	0.57264	0.61504	0.60886	0.62006	0.61984
242	0.48789	0.50033	0.50532	0.49964	0.51298	0.52594	0.54564	0.58667	0.57994	0.59039	0.59143
243	0.47099	0.48	0.48381	0.47701	0.48902	0.50082	0.51884	0.55774	0.55095	0.56026	0.56185
244	0.45356	0.46028	0.46207	0.4542	0.46582	0.47561	0.4918	0.5295	0.52213	0.53091	0.53189
245	0.43589	0.43987	0.44038	0.43147	0.44281	0.4513	0.46604	0.50165	0.49377	0.50234	0.50232
246	0.41836	0.42007	0.4193	0.40997	0.42104	0.42783	0.44123	0.47513	0.46677	0.47517	0.47378
247	0.40027	0.40018	0.39815	0.38871	0.39944	0.40493	0.41683	0.44941	0.44105	0.45101	0.44546
248	0.38384	0.38169	0.37869	0.36914	0.37979	0.38366	0.39424	0.4256	0.41728	0.42706	0.42014
249	0.36863	0.36486	0.3609	0.35088	0.36157	0.36429	0.37401	0.40362	0.39495	0.40278	0.39696
250	0.35488	0.34967	0.34432	0.33409	0.34475	0.34615	0.35472	0.38318	0.37445	0.37976	0.37557
251	0.34349	0.33646	0.32929	0.31899	0.32967	0.33027	0.33784	0.3652	0.35642	0.3597	0.35662
252	0.33343	0.32493	0.3161	0.30535	0.31672	0.3156	0.32276	0.35085	0.33981	0.34309	0.33915
253	0.32564	0.31539	0.30411	0.29345	0.30541	0.30304	0.30941	0.33859	0.32493	0.32766	0.32323
254	0.31875	0.3069	0.29382	0.28267	0.29546	0.29164	0.29732	0.32544	0.31155	0.31377	0.30918
255	0.31339	0.29987	0.28513	0.27355	0.28667	0.28169	0.28694	0.31181	0.30088	0.30198	0.29654
256	0.30781	0.29434	0.27745	0.26527	0.27875	0.27286	0.27715	0.29861	0.29238	0.29123	0.28549
257	0.30374	0.28836	0.27054	0.25824	0.27154	0.26507	0.26939	0.28878	0.28455	0.28209	0.27563
258	0.29917	0.2831	0.26426	0.25185	0.26528	0.25816	0.26188	0.28113	0.27709	0.27396	0.2671
259	0.29505	0.27831	0.25834	0.24615	0.25894	0.25169	0.25551	0.27396	0.27017	0.26696	0.2593
260	0.29145	0.27387	0.25364	0.24128	0.25426	0.24678	0.25033	0.26807	0.26366	0.26108	0.25361
261	0.28812	0.27023	0.2492	0.23724	0.25004	0.24248	0.24608	0.26385	0.25808	0.25646	0.24828
262	0.28373	0.26547	0.24456	0.23353	0.24578	0.23797	0.24204	0.25955	0.2522	0.25184	0.24367
263	0.27864	0.26102	0.23947	0.22977	0.24191	0.23427	0.23822	0.2557	0.24683	0.24786	0.23947
264	0.27351	0.25589	0.23525	0.22587	0.23818	0.23052	0.2346	0.25226	0.243	0.24412	0.23613
265	0.26811	0.25132	0.23079	0.22249	0.23536	0.22775	0.23211	0.2497	0.24062	0.24143	0.23325
266	0.26172	0.24599	0.22616	0.21853	0.23227	0.22459	0.22928	0.2469	0.23758	0.23871	0.23093
267	0.25602	0.24081	0.22181	0.21564	0.22982	0.2226	0.22794	0.24505	0.23611	0.23702	0.22943
268	0.24888	0.2351	0.21733	0.2118	0.22723	0.22035	0.22624	0.24352	0.23384	0.2352	0.22804
269	0.2424	0.2296	0.21349	0.20903	0.22548	0.21888	0.22586	0.24265	0.23353	0.23476	0.22763
270	0.2349	0.22409	0.20909	0.20535	0.22367	0.21718	0.22601	0.24145	0.23219	0.23337	0.22676
271	0.22768	0.21826	0.20489	0.20196	0.22144	0.21507	0.22701	0.24201	0.23106	0.23271	0.22591
272	0.221	0.21264	0.20128	0.19908	0.21981	0.21363	0.22625	0.2428	0.23023	0.23207	0.22599
273	0.21466	0.20787	0.19811	0.1967	0.21829	0.21234	0.2241	0.24311	0.2298	0.23186	0.2259
274	0.2087	0.20347	0.19526	0.19461	0.2169	0.21141	0.22132	0.24274	0.22973	0.23187	0.2267
275	0.20359	0.1996	0.19261	0.19253	0.21613	0.21124	0.22062	0.24222	0.23	0.23233	0.22699
276	0.199	0.1969	0.19113	0.19131	0.21586	0.21064	0.22279	0.24128	0.23033	0.23365	0.22846
277	0.1955	0.19452	0.19014	0.1907	0.2151	0.21085	0.22497	0.24065	0.23165	0.23538	0.22951
278	0.19299	0.19336	0.19025	0.19122	0.21603	0.21172	0.22637	0.24011	0.233	0.2368	0.23088
279	0.19161	0.19282	0.19091	0.19212	0.21696	0.21255	0.22805	0.24158	0.23497	0.23907	0.23342
280	0.19076	0.19332	0.19236	0.19326	0.21874	0.21415	0.22932	0.24346	0.23713	0.2415	0.23582
281	0.19123	0.19446	0.19478	0.19567	0.22185	0.21619	0.23069	0.24602	0.24016	0.24429	0.23857
282	0.19228	0.19692	0.19766	0.19853	0.22473	0.21925	0.23231	0.24903	0.24289	0.24735	0.24174
283	0.19431	0.19961	0.20105	0.20172	0.2281	0.22178	0.23545	0.25211	0.24608	0.25067	0.2448
284	0.19678	0.20286	0.20466	0.20558	0.23125	0.22472	0.23844	0.25516	0.24957	0.25379	0.24775
285	0.19963	0.2067	0.20906	0.20947	0.23501	0.22796	0.24212	0.25832	0.25271	0.25664	0.25084
286	0.20317	0.2108	0.21366	0.21376	0.23914	0.23117	0.24553	0.26225	0.25617	0.25989	0.25424
287	0.2065	0.21492	0.21838	0.21753	0.24326	0.23498	0.24941	0.26565	0.25968	0.2635	0.25772
288	0.21044	0.21952	0.22344	0.22191	0.24783	0.2392	0.25368	0.26972	0.26393	0.26684	0.26253
289	0.21428	0.22382	0.22817	0.22593	0.25181	0.24312	0.25755	0.27371	0.26747	0.27071	0.26709
290	0.21809	0.22846	0.23299	0.22961	0.25579	0.24689	0.26161	0.27752	0.2713	0.27419	0.27089
291	0.22195	0.23306	0.238	0.23383	0.26011	0.25139	0.26606	0.28184	0.2757	0.27789	0.27363
292	0.22562	0.23801	0.24281	0.23781	0.26404	0.25493	0.27001	0.28523	0.27914	0.28161	0.27538
293	0.2296	0.24209	0.24745	0.2417	0.26825	0.26013	0.27385	0.28917	0.28291	0.28424	0.27727
294	0.23274	0.24613	0.25136	0.24526	0.27227	0.265	0.27681	0.2923	0.28583	0.28712	0.27935
295	0.23637	0.24989	0.25591	0.24815	0.27618	0.26832	0.28048	0.29498	0.28875	0.28943	0.28138
296	0.23958	0.25341	0.25922	0.25046	0.27943	0.27016	0.28255	0.29751	0.2918	0.29102	0.28272
297	0.24252	0.25696	0.26234	0.25295	0.28171	0.27127	0.28493	0.29894	0.29329	0.29282	0.28376
298	0.24519	0.2596	0.26532	0.25428	0.28413	0.27151	0.28611	0.2998	0.29484	0.29392	0.28415
299	0.24727	0.26221	0.26717	0.25555	0.28707	0.27079	0.2871	0.30024	0.29549	0.29451	0.28331
300	0.24954	0.2646	0.26926	0.25596	0.28858	0.2695	0.28718	0.30002	0.2948	0.29407	0.28265
301	0.25144	0.26622	0.27048	0.25598	0.28927	0.26804	0.28695	0.29948	0.29361	0.29296	0.28102
302	0.25304	0.26761	0.27105	0.2556	0.28863	0.26687	0.28618	0.2979	0.29116	0.29102	0.2793
303	0.25419	0.26856	0.27168	0.25483	0.2873	0.26545	0.28441	0.29598	0.28873	0.28758	0.27694
304	0.25521	0.26984	0.27158	0.25368	0.28476	0.26368	0.28209	0.29321	0.28587	0.28391	0.27362
305	0.25648	0.27023	0.27117	0.25221	0.28228	0.26111	0.2796	0.28998	0.28188	0.27963	0.26917
306	0.25732	0.27081	0.27009	0.25039	0.28001	0.25816	0.276	0.28628	0.27737	0.27498	0.2639
307	0.25807	0.27012	0.2687	0.24791	0.27705	0.25455	0.27185	0.28138	0.27325	0.26909	0.25927
308	0.25825	0.26956	0.26671	0.24528	0.27389	0.25075	0.26722	0.2764	0.26726	0.26368	0.25402
309	0.25792	0.26828	0.26419	0.24184	0.2702	0.24644	0.26195	0.27062	0.26153	0.25725	0.24822
310	0.25746	0.26634	0.26074	0.23788	0.26533	0.24131	0.25607	0.2646	0.25489	0.25001	0.24088
311	0.2562	0.26416	0.25722	0.23326	0.2597	0.23567	0.24964	0.25776	0.24778	0.24256	0.23256
312	0.25506	0.26119	0.25286	0.22881	0.25406	0.22972	0.2429	0.25012	0.24036	0.23506	0.22401
313	0.253	0.25805	0.24834	0.22339	0.24741	0.22374	0.23566	0.24322	0.23301	0.22686	0.21518
314	0.25017	0.25323	0.24285	0.21812	0.24068	0.21639	0.22814	0.23541	0.22442	0.2186	0.20698
315	0.24683	0.24839	0.2376	0.2119	0.2327	0.20989	0.22009	0.22783	0.21654	0.21026	0.19913
316	0.24291	0.2428	0.23178	0.20548	0.22517	0.20264	0.21166	0.2193	0.20813	0.20156	0.19106
317	0.23841	0.23665	0.22481	0.19849	0.21665	0.19465	0.20295	0.21047	0.19944	0.19288	0.18307
318	0.23327	0.23023	0.21781	0.19091	0.20786	0.18773	0.19389	0.20105	0.19015	0.18422	0.17493
319	0.22855	0.22304	0.21046	0.18413	0.19834	0.18002	0.18506	0.19192	0.18109	0.17555	0.16704
320	0.22352	0.21659	0.20231	0.17711	0.1894	0.17289	0.17617	0.18307	0.17185	0.16766	0.15921
321	0.21866	0.20967	0.19471	0.17054	0.18032	0.16561	0.16742	0.17502	0.163	0.15986	0.15199
322	0.21466	0.20377	0.18779	0.16462	0.17179	0.15857	0.15931	0.16725	0.15467	0.15252	0.14469
323	0.21144	0.19842	0.18109	0.15907	0.1636	0.1522	0.15168	0.15924	0.14639	0.14534	0.13785
324	0.20814	0.19345	0.17524	0.15449	0.1561	0.14619	0.14476	0.15165	0.13918	0.13817	0.13126
325	0.20607	0.18969	0.16953	0.14978	0.14928	0.14027	0.13957	0.14424	0.13182	0.13195	0.12533
326	0.20549	0.18729	0.16606	0.14674	0.1442	0.13566	0.13616	0.13791	0.1264	0.1264	0.1206
327	0.20906	0.18443	0.15991	0.14253	0.14138	0.13247	0.13664	0.1342	0.12925	0.1264	0.11901
328	0.20726	0.18593	0.15945	0.13683	0.13401	0.14425	0.13365	0.13654	0.12995	0.1233	0.11581
329	0.20665	0.1766	0.1539	0.13275	0.13051	0.12868	0.12764	0.12199	0.11477	0.11411	0.11124
330	0.20768	0.18255	0.15235	0.13343	0.13137	0.12638	0.11867	0.12191	0.10921	0.1067	0.10884
331	0.21457	0.18698	0.1552	0.1283	0.12462	0.12486	0.12036	0.11264	0.10618	0.1072	0.10113
332	0.22188	0.18098	0.15437	0.13205	0.12689	0.12484	0.11952	0.11841	0.10478	0.10211	0.1003
333	0.22352	0.1938	0.15492	0.13114	0.12069	0.12614	0.11486	0.11471	0.10069	0.10456	0.09749
334	0.22959	0.18845	0.15735	0.1279	0.11635	0.11379	0.11234	0.10631	0.0967	0.09311	0.09002
335	0.23229	0.19249	0.15737	0.1294	0.11308	0.11904	0.1096	0.11077	0.09364	0.0916	0.08645
336	0.2374	0.19695	0.1601	0.12962	0.11328	0.11114	0.10698	0.09906	0.08847	0.08885	0.08245
337	0.24205	0.19997	0.16198	0.13299	0.11579	0.11578	0.10679	0.10327	0.09052	0.0858	0.08342
338	0.25432	0.20573	0.16188	0.13014	0.11438	0.11484	0.10517	0.10191	0.08371	0.08518	0.08164
339	0.26043	0.2126	0.17072	0.13691	0.1168	0.11396	0.10267	0.10132	0.08487	0.08251	0.07748
340	0.26791	0.22167	0.16944	0.13567	0.1148	0.12019	0.09996	0.10114	0.08208	0.08027	0.07508
341	0.27645	0.22488	0.17794	0.14039	0.11647	0.1135	0.10409	0.09891	0.07854	0.07807	0.07527
342	0.28188	0.23496	0.18033	0.14265	0.11812	0.11824	0.1025	0.09678	0.08076	0.07948	0.0722
343	0.29408	0.23963	0.18671	0.14527	0.12018	0.11604	0.10326	0.09573	0.07868	0.07732	0.07095
344	0.30604	0.24461	0.19171	0.14911	0.12352	0.11914	0.10371	0.09527	0.07758	0.07678	0.07256
345	0.3148	0.25432	0.19703	0.15119	0.12362	0.12028	0.10481	0.09701	0.07616	0.07896	0.06906
346	0.32407	0.26123	0.20218	0.15551	0.12622	0.11966	0.1058	0.09407	0.07668	0.07525	0.06733
347	0.33449	0.27192	0.20807	0.16056	0.12699	0.12162	0.10699	0.09766	0.07948	0.07675	0.06823
348	0.34994	0.28342	0.21693	0.16418	0.13034	0.12395	0.10622	0.09496	0.08059	0.07859	0.068
349	0.35829	0.28965	0.22082	0.17224	0.13331	0.1264	0.10647	0.09992	0.08226	0.07746	0.06727
350	0.36778	0.29798	0.22576	0.17378	0.13298	0.12672	0.10752	0.09708	0.08	0.07825	0.06409
351	0.38632	0.30708	0.23535	0.17804	0.13801	0.12895	0.1112	0.09958	0.07922	0.07387	0.06372
352	0.39403	0.31957	0.23886	0.18018	0.13981	0.13315	0.11099	0.09896	0.0766	0.07392	0.06225
353	0.4083	0.32665	0.24811	0.18624	0.14278	0.13236	0.11444	0.09985	0.07585	0.07077	0.06428
354	0.42036	0.33856	0.25683	0.19044	0.14553	0.13919	0.11356	0.10022	0.07717	0.07244	0.06259
355	0.43309	0.34489	0.26323	0.19516	0.14851	0.13647	0.11661	0.09764	0.07492	0.06985	0.05956
356	0.44771	0.35932	0.26805	0.20314	0.15352	0.1412	0.11701	0.10194	0.07769	0.07007	0.06122
357	0.46536	0.37095	0.27854	0.20475	0.15741	0.14418	0.12258	0.10168	0.07787	0.07447	0.06195
358	0.48017	0.37619	0.28798	0.21205	0.16161	0.14442	0.12144	0.10147	0.07961	0.07046	0.06116
359	0.49205	0.39267	0.29502	0.21868	0.16508	0.15546	0.1235	0.10513	0.0779	0.07479	0.06022
360	0.50939	0.40301	0.30352	0.2233	0.16922	0.1554	0.12804	0.10447	0.07956	0.07353	0.06144
361	0.52425	0.41686	0.31136	0.22847	0.17387	0.1604	0.12874	0.10897	0.0803	0.07366	0.06104
362	0.53823	0.42833	0.31961	0.23574	0.17574	0.16084	0.13044	0.10864	0.07906	0.07271	0.06032
363	0.55447	0.44062	0.33019	0.24015	0.18042	0.1633	0.1331	0.11135	0.08124	0.07203	0.06023
364	0.56612	0.45528	0.33727	0.24393	0.18406	0.16514	0.13656	0.11263	0.08042	0.07482	0.05796
365	0.59057	0.46511	0.34986	0.2533	0.19046	0.16773	0.13991	0.11656	0.08304	0.07261	0.05982
366	0.60299	0.48446	0.35697	0.26288	0.19493	0.17442	0.14331	0.11937	0.0843	0.0761	0.05937
367	0.62411	0.49319	0.36529	0.26492	0.19879	0.1762	0.144	0.11783	0.08382	0.07333	0.05925
368	0.64086	0.50641	0.3764	0.27501	0.2051	0.18141	0.14646	0.12295	0.08574	0.07563	0.06096
369	0.65782	0.52261	0.38606	0.28123	0.20922	0.18341	0.14921	0.12135	0.08512	0.07747	0.05986
370	0.67582	0.53293	0.39452	0.28616	0.21584	0.18848	0.15269	0.12413	0.08798	0.07574	0.06015
371	0.69125	0.54732	0.40596	0.29352	0.22098	0.19396	0.15538	0.12549	0.08801	0.07746	0.06073
372	0.71626	0.55552	0.41878	0.30473	0.22604	0.19617	0.15901	0.12679	0.09114	0.07698	0.06158
373	0.72199	0.575	0.42256	0.30821	0.23113	0.20176	0.16429	0.13256	0.09089	0.07971	0.06123
374	0.7387	0.58486	0.43667	0.31225	0.23332	0.20257	0.16514	0.12838	0.09045	0.07718	0.05955
375	0.7634	0.59752	0.44353	0.32169	0.24079	0.20961	0.16788	0.13425	0.09277	0.07956	0.06135
376	0.77549	0.61762	0.45156	0.32771	0.24643	0.21488	0.17093	0.13747	0.09274	0.08362	0.0637
377	0.80213	0.62761	0.46598	0.33744	0.25146	0.21739	0.17498	0.13829	0.09678	0.07786	0.06382
378	0.81018	0.64862	0.46906	0.34323	0.25799	0.22734	0.17885	0.1436	0.09926	0.08757	0.06515
379	0.83307	0.64615	0.48664	0.35086	0.26035	0.22543	0.18169	0.14272	0.0991	0.0841	0.06521
380	0.8485	0.66371	0.49152	0.36134	0.27117	0.24088	0.18576	0.15384	0.10518	0.09241	0.06936
381	0.86667	0.67955	0.5057	0.36222	0.26683	0.23464	0.19109	0.14976	0.10155	0.08812	0.0676
382	0.89171	0.69534	0.50724	0.37698	0.27713	0.24632	0.19754	0.16132	0.11346	0.09317	0.07344
383	0.89694	0.71016	0.51427	0.37695	0.27328	0.24456	0.19375	0.15471	0.10571	0.09432	0.0705
384	0.88118	0.69739	0.51496	0.37498	0.27476	0.2289	0.18215	0.14223	0.09489	0.07877	0.05871
385	0.89511	0.70825	0.52341	0.38035	0.27941	0.23287	0.18557	0.14471	0.09687	0.0805	0.05998
386	0.90709	0.71757	0.53004	0.38397	0.28269	0.23558	0.18748	0.14593	0.09766	0.08099	0.05999
387	0.91822	0.72651	0.53641	0.38794	0.28578	0.23837	0.18927	0.14737	0.09853	0.08176	0.06042
388	0.92847	0.73417	0.54209	0.3916	0.28833	0.24046	0.19073	0.14829	0.09906	0.08187	0.05984
389	0.93784	0.74156	0.54755	0.39528	0.29084	0.24307	0.19235	0.14935	0.09965	0.08251	0.05981
390	0.94627	0.74828	0.55234	0.39832	0.29298	0.24491	0.1935	0.15049	0.10013	0.08272	0.0596
391	0.95395	0.75452	0.5572	0.40136	0.29538	0.24749	0.19468	0.15335	0.10074	0.08298	0.06008
392	0.96096	0.75951	0.56075	0.40382	0.29662	0.24939	0.19544	0.15533	0.10072	0.08269	0.05954
393	0.96722	0.7645	0.56458	0.40651	0.29884	0.25313	0.19663	0.15795	0.10126	0.0827	0.0596
394	0.97299	0.76903	0.56785	0.40884	0.30008	0.2556	0.19722	0.16022	0.10164	0.08265	0.05921
395	0.97705	0.77231	0.57108	0.41116	0.30179	0.25788	0.19785	0.16101	0.10156	0.08219	0.05931
396	0.98017	0.77541	0.5728	0.41349	0.30257	0.25768	0.19841	0.15992	0.10143	0.08182	0.05886
397	0.98358	0.7769	0.57459	0.41505	0.30364	0.25699	0.19873	0.15843	0.10138	0.08178	0.05902
398	0.98522	0.77846	0.57512	0.41552	0.30381	0.25569	0.19882	0.15782	0.1011	0.08168	0.05861
399	0.98521	0.77854	0.5756	0.41544	0.30445	0.25463	0.19865	0.15885	0.10069	0.08119	0.05871
400	0.98503	0.77849	0.57513	0.41498	0.3043	0.25272	0.19865	0.15979	0.10067	0.081	0.06038
401	0.98289	0.77655	0.57367	0.41299	0.3035	0.25159	0.19782	0.15992	0.10002	0.08037	0.06188
402	0.98046	0.77375	0.5722	0.41139	0.30247	0.25038	0.19737	0.15873	0.1	0.08042	0.0636
403	0.97584	0.77075	0.57068	0.4091	0.30137	0.24907	0.1965	0.1566	0.09921	0.07999	0.06353
404	0.97056	0.76634	0.56823	0.40683	0.29952	0.2473	0.19578	0.15477	0.09892	0.08022	0.06151
405	0.96381	0.76059	0.56464	0.40442	0.29744	0.24553	0.19436	0.15242	0.09816	0.07996	0.06008
406	0.95604	0.75454	0.56046	0.40214	0.29488	0.24343	0.19294	0.15019	0.09769	0.08026	0.0591
407	0.9459	0.74641	0.55524	0.39815	0.29194	0.24096	0.19046	0.14817	0.09637	0.07872	0.0577
408	0.9361	0.73851	0.54918	0.39501	0.28882	0.23841	0.18854	0.1469	0.09664	0.07774	0.05697
409	0.92414	0.72905	0.54218	0.39084	0.28593	0.23569	0.18641	0.1454	0.09623	0.07649	0.05627
410	0.91139	0.71931	0.53408	0.38615	0.28229	0.23259	0.18403	0.14345	0.09599	0.07568	0.05472
411	0.8973	0.70762	0.52597	0.38007	0.27848	0.22906	0.1811	0.14143	0.09481	0.07427	0.05373
412	0.88307	0.69581	0.51685	0.3738	0.27421	0.22541	0.1785	0.13951	0.09302	0.07338	0.05255
413	0.86633	0.68355	0.50737	0.36655	0.26987	0.22138	0.17523	0.13738	0.09114	0.07231	0.05193
414	0.84989	0.67107	0.49736	0.36002	0.26521	0.21745	0.17244	0.1355	0.08977	0.07169	0.05114
415	0.83216	0.65643	0.48709	0.35253	0.26029	0.21324	0.16893	0.13329	0.08815	0.07033	0.05053
416	0.81463	0.64257	0.47639	0.34532	0.25468	0.20877	0.16584	0.13137	0.08687	0.06942	0.04968
417	0.79525	0.62732	0.46565	0.33701	0.24944	0.20471	0.16201	0.12861	0.08488	0.06802	0.04903
418	0.7779	0.6128	0.45458	0.32947	0.24378	0.20068	0.15897	0.12661	0.08358	0.06722	0.0484
419	0.75874	0.5966	0.44298	0.32108	0.2381	0.19617	0.15512	0.12346	0.08182	0.06575	0.04751
420	0.73985	0.58049	0.43104	0.31298	0.23204	0.19166	0.15162	0.12061	0.08026	0.06471	0.04679
421	0.71778	0.56509	0.42244	0.30512	0.227	0.18699	0.15094	0.11709	0.07906	0.06359	0.04618
422	0.69602	0.54883	0.41194	0.29684	0.22131	0.18196	0.15017	0.11397	0.07767	0.06229	0.04556
423	0.67366	0.53162	0.39785	0.2876	0.21492	0.17644	0.14443	0.11068	0.07561	0.06083	0.04433
424	0.65274	0.51469	0.38424	0.279	0.20874	0.17128	0.13926	0.10776	0.07379	0.05965	0.04369
425	0.62994	0.49733	0.37081	0.26996	0.20258	0.16583	0.13392	0.1049	0.07202	0.05842	0.04294
426	0.60798	0.47997	0.35745	0.26087	0.19591	0.16068	0.12924	0.10207	0.07057	0.05733	0.04222
427	0.58594	0.46321	0.34516	0.25188	0.18984	0.15508	0.12389	0.09901	0.06856	0.05578	0.04159
428	0.56404	0.44563	0.33235	0.24311	0.1834	0.14982	0.12065	0.09629	0.06691	0.0548	0.04081
429	0.54183	0.42878	0.31953	0.23367	0.17699	0.14458	0.11886	0.0929	0.06497	0.05308	0.03992
430	0.51986	0.41121	0.30733	0.22497	0.17273	0.14023	0.11552	0.09029	0.06342	0.05192	0.03936
431	0.49867	0.39493	0.29504	0.21618	0.1683	0.13537	0.10961	0.08738	0.06151	0.05112	0.0386
432	0.47808	0.37871	0.2833	0.20791	0.16374	0.13094	0.10444	0.08499	0.06051	0.05045	0.03824
433	0.45662	0.36241	0.27112	0.19889	0.15814	0.12568	0.10022	0.08216	0.05824	0.04907	0.03708
434	0.43678	0.34612	0.25985	0.19077	0.15127	0.12147	0.09704	0.0799	0.05688	0.04794	0.03673
435	0.41649	0.33165	0.24796	0.18241	0.14383	0.11668	0.09349	0.07712	0.05496	0.0464	0.03583
436	0.39705	0.31585	0.23715	0.17438	0.13722	0.11264	0.09007	0.07488	0.05375	0.04589	0.03551
437	0.37788	0.30073	0.22588	0.16658	0.13043	0.10786	0.08616	0.07246	0.05213	0.04442	0.03455
438	0.35877	0.28586	0.21544	0.15982	0.12423	0.10419	0.08286	0.06982	0.05029	0.04345	0.03419
439	0.34047	0.27144	0.20451	0.15762	0.11819	0.09934	0.07951	0.06714	0.04855	0.0419	0.03293
440	0.32297	0.25806	0.19484	0.15114	0.11362	0.09644	0.077	0.06599	0.0479	0.0416	0.03319
441	0.30565	0.2446	0.18464	0.13936	0.1081	0.09168	0.07364	0.06356	0.04626	0.04001	0.03203
442	0.28874	0.23144	0.17507	0.13024	0.10309	0.08862	0.07051	0.06173	0.04498	0.03907	0.03159
443	0.27269	0.21891	0.16573	0.1238	0.09881	0.08509	0.06762	0.05967	0.04364	0.03791	0.03067
444	0.25762	0.2067	0.15734	0.11772	0.09506	0.08209	0.06527	0.05783	0.04283	0.03729	0.03065
445	0.24247	0.19523	0.14896	0.11159	0.09093	0.07932	0.06249	0.05536	0.0428	0.0366	0.02998
446	0.2281	0.18391	0.14122	0.10557	0.08741	0.07645	0.06021	0.05275	0.04485	0.03572	0.02958
447	0.21449	0.17366	0.13334	0.10017	0.08355	0.07262	0.0582	0.05059	0.04522	0.03507	0.02899
448	0.20132	0.16317	0.12617	0.09474	0.07946	0.06873	0.05612	0.04821	0.04781	0.03431	0.02871
449	0.18905	0.15408	0.11922	0.0904	0.07523	0.06545	0.05458	0.04664	0.04587	0.03453	0.02831
450	0.17703	0.1444	0.11266	0.08558	0.07142	0.06253	0.05246	0.04486	0.0417	0.03577	0.02789
451	0.16614	0.13614	0.10644	0.08166	0.06808	0.05944	0.05051	0.0437	0.03909	0.03685	0.02771
452	0.15494	0.12768	0.10026	0.07704	0.06482	0.05641	0.04774	0.04193	0.03599	0.03737	0.02732
453	0.14544	0.12004	0.0945	0.07385	0.06146	0.05395	0.04601	0.04099	0.03419	0.03647	0.02707
454	0.13593	0.11276	0.08958	0.07017	0.05888	0.05208	0.04404	0.03975	0.03335	0.03427	0.02713
455	0.12675	0.10585	0.08409	0.06614	0.056	0.04932	0.04207	0.03846	0.03264	0.03281	0.02646
456	0.11796	0.09903	0.07944	0.06235	0.05368	0.04712	0.04016	0.03742	0.0318	0.031	0.026
457	0.11034	0.09303	0.07458	0.05919	0.05115	0.04533	0.0389	0.0363	0.03109	0.02961	0.02577
458	0.10248	0.08689	0.0703	0.05616	0.049	0.04321	0.03742	0.03502	0.0303	0.02877	0.0256
459	0.09548	0.08132	0.06595	0.05326	0.04652	0.04111	0.03614	0.03422	0.02957	0.02809	0.02482
460	0.08853	0.07595	0.06216	0.05029	0.0446	0.03985	0.03488	0.03349	0.02854	0.02745	0.0247
461	0.08267	0.07129	0.05853	0.04779	0.04279	0.03966	0.03402	0.03305	0.02822	0.02718	0.02441
462	0.07682	0.06667	0.05516	0.04523	0.04088	0.03866	0.03316	0.03207	0.02771	0.02655	0.02409
463	0.07169	0.06261	0.05194	0.04333	0.03933	0.03702	0.03258	0.03166	0.02857	0.02619	0.02378
464	0.06643	0.05855	0.04898	0.04109	0.03801	0.03502	0.03151	0.03075	0.02954	0.02569	0.02357
465	0.0623	0.05543	0.04652	0.03945	0.03706	0.0335	0.03146	0.03044	0.02931	0.02562	0.02357
466	0.05786	0.05228	0.04414	0.03735	0.03602	0.0325	0.03089	0.02926	0.02726	0.02517	0.02329
467	0.05438	0.04952	0.04207	0.03592	0.03513	0.0323	0.03006	0.02885	0.02583	0.02486	0.02317
468	0.05052	0.0466	0.04004	0.03493	0.03411	0.03165	0.02849	0.02784	0.02484	0.02416	0.0229
469	0.04807	0.04467	0.03854	0.0351	0.03366	0.03114	0.02815	0.02781	0.02512	0.02445	0.02291
470	0.04464	0.04211	0.03651	0.03426	0.03262	0.02956	0.02673	0.02672	0.02447	0.02364	0.02246
471	0.04291	0.04087	0.03546	0.03442	0.03256	0.02965	0.02696	0.02687	0.02486	0.02402	0.0229
472	0.04033	0.03893	0.03413	0.0338	0.03186	0.02891	0.02604	0.02618	0.02441	0.02353	0.0228
473	0.0385	0.03768	0.03299	0.03217	0.03164	0.0282	0.02606	0.02625	0.02468	0.02386	0.02303
474	0.03647	0.03638	0.03184	0.03036	0.0311	0.02716	0.02567	0.02598	0.02438	0.02335	0.02276
475	0.03516	0.03504	0.03072	0.02901	0.03059	0.0265	0.02598	0.02598	0.02439	0.02343	0.02277
476	0.03318	0.03384	0.02986	0.02723	0.03009	0.02569	0.02528	0.02523	0.02376	0.02292	0.02239
477	0.03187	0.03259	0.02884	0.02611	0.02914	0.02529	0.02502	0.02524	0.02401	0.02282	0.0224
478	0.03023	0.0313	0.02778	0.02517	0.02829	0.02461	0.02426	0.02486	0.02343	0.02235	0.02194
479	0.02923	0.03028	0.02704	0.0276	0.02762	0.02417	0.02383	0.02459	0.02338	0.02227	0.02192
480	0.02795	0.02934	0.02623	0.02809	0.02691	0.02359	0.0233	0.02402	0.02326	0.02177	0.02154
481	0.02723	0.02846	0.02571	0.02935	0.02635	0.02338	0.02306	0.02379	0.02325	0.02166	0.02156
482	0.02611	0.02751	0.02478	0.0284	0.02553	0.02257	0.02239	0.02325	0.02281	0.02126	0.02095
483	0.02582	0.02723	0.02464	0.02786	0.02545	0.02293	0.02258	0.02347	0.02307	0.02141	0.0213
484	0.02529	0.02688	0.02425	0.02714	0.02575	0.02262	0.02224	0.02311	0.02288	0.0211	0.02116
485	0.02495	0.02651	0.02421	0.02633	0.02626	0.02298	0.02229	0.02319	0.02324	0.0212	0.02159
486	0.02455	0.02628	0.02473	0.02532	0.02636	0.02287	0.02221	0.0231	0.02347	0.02092	0.0236
487	0.02438	0.02629	0.02541	0.0245	0.02687	0.02298	0.02207	0.02316	0.02353	0.021	0.02465
488	0.0244	0.02646	0.02561	0.02388	0.02725	0.02298	0.02206	0.02308	0.02338	0.02098	0.02561
489	0.02477	0.02659	0.02611	0.02388	0.02692	0.02311	0.02211	0.02324	0.0237	0.02114	0.02629
490	0.02508	0.02683	0.02632	0.02385	0.02669	0.02306	0.02211	0.02317	0.02424	0.02127	0.02455
491	0.02507	0.02676	0.0259	0.02392	0.02749	0.02338	0.02213	0.02335	0.02455	0.02116	0.0239
492	0.02513	0.02707	0.02549	0.02398	0.02711	0.02352	0.02231	0.02379	0.02463	0.02125	0.02279
493	0.02515	0.02693	0.02555	0.024	0.02724	0.02362	0.02237	0.02417	0.02437	0.02161	0.02201
494	0.0251	0.02691	0.02497	0.02384	0.02725	0.02342	0.02234	0.02418	0.02437	0.02262	0.02163
495	0.02465	0.02649	0.02442	0.02363	0.02698	0.02316	0.02209	0.02416	0.02402	0.02361	0.02155
496	0.02402	0.02599	0.02388	0.02327	0.02542	0.02257	0.0218	0.02399	0.02346	0.02333	0.02106
497	0.02334	0.02536	0.02366	0.02275	0.02474	0.02261	0.02158	0.02381	0.02281	0.02343	0.02139
498	0.02276	0.02458	0.02303	0.02221	0.02373	0.02229	0.0211	0.02328	0.02222	0.02355	0.02222
499	0.02206	0.02381	0.02226	0.02142	0.02292	0.02198	0.02052	0.02241	0.02154	0.02228	0.02267
500	0.02134	0.02301	0.02158	0.02091	0.02189	0.02161	0.02006	0.02178	0.02093	0.02161	0.0229
501	0.02034	0.02203	0.02094	0.01999	0.02113	0.02101	0.01937	0.02124	0.0201	0.02059	0.02219
502	0.01983	0.0212	0.02031	0.01935	0.0203	0.02016	0.01911	0.02073	0.01961	0.01953	0.02096
503	0.01893	0.02018	0.0249	0.01862	0.01972	0.01952	0.01907	0.01969	0.01886	0.01855	0.01966
504	0.01856	0.01968	0.02905	0.01835	0.01915	0.01948	0.01945	0.01905	0.01837	0.01814	0.01871
505	0.01795	0.01857	0.02228	0.01753	0.01857	0.01944	0.01883	0.01823	0.01783	0.01754	0.01813
506	0.01771	0.01796	0.01798	0.0172	0.01794	0.01899	0.01855	0.01777	0.01771	0.0174	0.01762
507	0.01721	0.01724	0.01754	0.01656	0.01738	0.01863	0.01821	0.01725	0.01727	0.01692	0.01714
508	0.01691	0.01672	0.01693	0.01626	0.01684	0.01866	0.0178	0.0169	0.01712	0.01681	0.01685
509	0.01663	0.0163	0.0166	0.01599	0.0172	0.01819	0.01806	0.01645	0.01691	0.01664	0.0166
510	0.01642	0.01578	0.01621	0.01574	0.01842	0.01769	0.01824	0.01628	0.01685	0.01654	0.01633
511	0.01594	0.01522	0.01584	0.0153	0.01879	0.01713	0.01755	0.01582	0.01654	0.01608	0.01607
512	0.01581	0.01495	0.01558	0.01523	0.01911	0.01689	0.01777	0.01583	0.01679	0.0162	0.01586
513	0.01519	0.01461	0.01505	0.0149	0.0194	0.01673	0.01714	0.01535	0.01635	0.01571	0.01556
514	0.01504	0.01439	0.01481	0.01481	0.01895	0.01676	0.01621	0.01539	0.01636	0.01557	0.01536
515	0.01475	0.01408	0.01458	0.01464	0.01851	0.01676	0.01555	0.01522	0.01598	0.01536	0.01517
516	0.01464	0.01407	0.01437	0.01447	0.01806	0.01853	0.01527	0.0153	0.01597	0.01533	0.015
517	0.0144	0.01538	0.0142	0.01425	0.01725	0.02101	0.01437	0.01694	0.01573	0.01507	0.01483
518	0.01423	0.01625	0.01403	0.01411	0.01653	0.02101	0.01407	0.01961	0.01563	0.01497	0.01466
519	0.01415	0.01707	0.01397	0.01385	0.01613	0.02156	0.01395	0.01963	0.01546	0.01476	0.01467
520	0.01403	0.01661	0.01383	0.01374	0.01595	0.0202	0.01411	0.02054	0.01529	0.01494	0.0146
521	0.01387	0.0154	0.01366	0.01367	0.01567	0.01883	0.01418	0.01915	0.01496	0.01496	0.01444
522	0.014	0.0143	0.01363	0.01361	0.01555	0.01729	0.01449	0.01805	0.01484	0.01521	0.01439
523	0.01366	0.01311	0.01334	0.01344	0.01525	0.01571	0.01447	0.01608	0.01459	0.0149	0.01428
524	0.01373	0.01307	0.01341	0.01355	0.01552	0.01538	0.01674	0.01492	0.01456	0.01471	0.01447
525	0.01351	0.01287	0.01322	0.01341	0.01582	0.01506	0.01927	0.01426	0.01423	0.01435	0.01417
526	0.01352	0.01277	0.01322	0.01342	0.01568	0.01502	0.01948	0.01417	0.01422	0.01433	0.01413
527	0.01346	0.01256	0.01307	0.01315	0.01528	0.01469	0.01951	0.01385	0.01391	0.01399	0.01389
528	0.0139	0.01271	0.01302	0.01337	0.01539	0.01479	0.01829	0.01398	0.01401	0.01415	0.01401
529	0.01409	0.01254	0.01298	0.0133	0.01525	0.01451	0.01663	0.01389	0.01403	0.01398	0.01409
530	0.01438	0.0125	0.01282	0.01337	0.01542	0.01437	0.01482	0.01376	0.01381	0.01396	0.0141
531	0.01461	0.01251	0.01268	0.01338	0.01774	0.0142	0.01363	0.01373	0.0138	0.01432	0.01394
532	0.01479	0.01244	0.01264	0.01344	0.02031	0.01439	0.01347	0.01364	0.0138	0.0147	0.01399
533	0.01449	0.01212	0.01233	0.01302	0.02056	0.01398	0.01338	0.01359	0.01348	0.01463	0.0138
534	0.01472	0.01236	0.01228	0.01313	0.02154	0.01417	0.01416	0.01363	0.01364	0.01532	0.01401
535	0.01484	0.01221	0.01217	0.01306	0.02027	0.01422	0.01494	0.01375	0.01334	0.0154	0.01391
536	0.01495	0.01206	0.01222	0.013	0.01884	0.01418	0.01517	0.0135	0.01335	0.01502	0.01404
537	0.0149	0.01226	0.0124	0.01304	0.01685	0.01392	0.01552	0.01362	0.01335	0.01482	0.01394
538	0.01465	0.01206	0.01424	0.01311	0.01567	0.01395	0.01561	0.01367	0.01377	0.01445	0.01393
539	0.01444	0.0124	0.01619	0.01321	0.01522	0.01419	0.01584	0.0139	0.01473	0.0142	0.01396
540	0.01425	0.01248	0.01598	0.01306	0.01484	0.01421	0.01552	0.01367	0.01521	0.01388	0.01379
541	0.01411	0.01273	0.01675	0.01325	0.01458	0.01454	0.01535	0.01389	0.0151	0.01404	0.01402
542	0.0141	0.01264	0.01616	0.01336	0.01417	0.01461	0.01506	0.01396	0.01543	0.01393	0.01411
543	0.01381	0.0127	0.01474	0.01314	0.01363	0.01445	0.01466	0.01385	0.01522	0.01365	0.01397
544	0.0137	0.0129	0.01306	0.01299	0.01345	0.01453	0.0142	0.01386	0.01493	0.01368	0.01418
545	0.01354	0.01291	0.01203	0.01302	0.01327	0.01535	0.01381	0.01376	0.01454	0.01419	0.01419
546	0.01334	0.01269	0.01191	0.0129	0.01332	0.01728	0.01349	0.01358	0.01395	0.01671	0.01417
547	0.01307	0.01243	0.01186	0.0127	0.01322	0.01757	0.01314	0.01334	0.01335	0.01822	0.01402
548	0.01313	0.01261	0.01199	0.01265	0.01351	0.01791	0.01304	0.01341	0.01347	0.0181	0.01396
549	0.01288	0.01228	0.01206	0.01238	0.01438	0.01658	0.01279	0.01327	0.01336	0.0183	0.01374
550	0.01291	0.012	0.0122	0.01241	0.01497	0.01479	0.01272	0.01323	0.0134	0.01726	0.01375
551	0.01271	0.01193	0.01241	0.01233	0.01509	0.01384	0.01279	0.01448	0.0134	0.01552	0.01372
552	0.01244	0.0118	0.01237	0.01229	0.0153	0.01346	0.01258	0.01598	0.01482	0.01366	0.01346
553	0.01249	0.01169	0.01245	0.01258	0.0156	0.01407	0.01255	0.0165	0.01744	0.013	0.01352
554	0.01257	0.01169	0.01273	0.01306	0.01525	0.01424	0.01263	0.01667	0.01756	0.01311	0.01328
555	0.01238	0.01156	0.01266	0.01339	0.01461	0.01401	0.01238	0.01622	0.01807	0.01287	0.01315
556	0.01224	0.01158	0.01255	0.01336	0.01389	0.01381	0.01248	0.01558	0.01781	0.01296	0.01302
557	0.01214	0.01159	0.0124	0.0135	0.01342	0.01367	0.01237	0.01523	0.0162	0.01286	0.01311
558	0.01216	0.01153	0.01221	0.01353	0.01285	0.01363	0.01231	0.01523	0.01409	0.01307	0.01293
559	0.01209	0.0116	0.01239	0.01375	0.01304	0.01398	0.01235	0.01548	0.01304	0.0131	0.01294
560	0.01204	0.01171	0.01302	0.01259	0.01445	0.0134	0.01429	0.01619	0.01304	0.01361	0.01287
561	0.01209	0.01153	0.01268	0.01247	0.01449	0.01273	0.01408	0.01532	0.0131	0.01364	0.01258
562	0.01157	0.01135	0.01275	0.01222	0.01435	0.01233	0.0139	0.01407	0.01293	0.0133	0.01262
563	0.01184	0.01144	0.01271	0.01221	0.01422	0.01239	0.01412	0.01329	0.01313	0.01339	0.01251
564	0.0118	0.01131	0.01268	0.01197	0.01415	0.01211	0.01364	0.01274	0.01285	0.0133	0.01251
565	0.01165	0.01128	0.01252	0.012	0.01383	0.01225	0.0131	0.01261	0.01293	0.01341	0.01245
566	0.01168	0.01127	0.01243	0.01184	0.01374	0.01266	0.01253	0.01242	0.01365	0.01349	0.01244
567	0.01166	0.0113	0.01236	0.01173	0.01371	0.01316	0.012	0.01242	0.01484	0.01351	0.01238
568	0.01155	0.01118	0.01203	0.01162	0.01433	0.01343	0.01171	0.01217	0.01553	0.0132	0.01219
569	0.01185	0.0114	0.01219	0.0118	0.01703	0.01404	0.01187	0.01246	0.01551	0.01349	0.01244
570	0.01145	0.01115	0.01186	0.0115	0.01772	0.01389	0.0118	0.012	0.01507	0.01308	0.01233
571	0.01151	0.01115	0.01171	0.01159	0.01834	0.01395	0.01195	0.01208	0.0154	0.01317	0.01387
572	0.01136	0.01111	0.01153	0.01147	0.01733	0.01413	0.01178	0.01198	0.0147	0.0129	0.01633
573	0.01155	0.01117	0.01165	0.01182	0.01596	0.01489	0.01207	0.01209	0.01382	0.01316	0.01659
574	0.01138	0.01105	0.01143	0.01135	0.0142	0.01579	0.0125	0.01189	0.01243	0.01328	0.01688
575	0.01141	0.01109	0.01127	0.01156	0.01441	0.01649	0.01351	0.01184	0.0124	0.01402	0.01662
576	0.01125	0.01101	0.01114	0.01155	0.01422	0.01656	0.01356	0.01183	0.01208	0.01417	0.0153
577	0.01133	0.01092	0.01106	0.01158	0.01379	0.01617	0.01356	0.01166	0.01215	0.01376	0.01309
578	0.01126	0.01099	0.01098	0.01145	0.01328	0.01562	0.01382	0.01171	0.01213	0.01375	0.012
579	0.01151	0.01107	0.01105	0.01128	0.01318	0.01582	0.01433	0.01202	0.01226	0.01393	0.01208
580	0.01128	0.01084	0.01035	0.01105	0.01266	0.0147	0.01388	0.01204	0.01172	0.01304	0.0114
581	0.01159	0.011	0.01054	0.01176	0.01271	0.01463	0.01424	0.01294	0.01202	0.01257	0.01168
582	0.01162	0.01085	0.01055	0.01231	0.01248	0.01399	0.01364	0.01396	0.01182	0.01204	0.0116
583	0.01186	0.01092	0.01081	0.01293	0.01248	0.01377	0.01329	0.01534	0.01205	0.01224	0.01186
584	0.0121	0.01137	0.01076	0.01267	0.01235	0.01301	0.0129	0.0159	0.01186	0.01199	0.01165
585	0.01208	0.0107	0.01091	0.01232	0.01208	0.01273	0.01284	0.01568	0.01179	0.01171	0.01146
586	0.01178	0.01138	0.01081	0.01248	0.0116	0.01235	0.01295	0.01568	0.01209	0.0119	0.0114
587	0.01171	0.01069	0.01097	0.01268	0.01166	0.0123	0.01309	0.01591	0.01234	0.01264	0.01204
588	0.01158	0.0109	0.01113	0.01256	0.01133	0.01229	0.0136	0.01565	0.01289	0.01404	0.01238
589	0.0115	0.01071	0.01122	0.01223	0.01177	0.0124	0.01422	0.01505	0.01308	0.01379	0.01337
590	0.0115	0.01084	0.01096	0.01206	0.01107	0.01213	0.01384	0.01403	0.01283	0.01445	0.01408
591	0.01112	0.01077	0.01105	0.01164	0.01114	0.01217	0.01383	0.01293	0.01293	0.01345	0.01408
592	0.01108	0.0109	0.01109	0.01131	0.01132	0.01199	0.01367	0.01222	0.01282	0.01216	0.01343
593	0.0111	0.01064	0.01074	0.01112	0.0112	0.01193	0.0132	0.01186	0.01207	0.01187	0.01393
594	0.01115	0.01076	0.01043	0.01124	0.01112	0.01157	0.01271	0.0117	0.01157	0.01192	0.01375
595	0.01103	0.01059	0.01083	0.01113	0.01134	0.0117	0.01182	0.01164	0.01165	0.01184	0.01366
596	0.01098	0.0109	0.01061	0.01126	0.01117	0.01161	0.01131	0.01146	0.01151	0.01155	0.013
597	0.01088	0.01053	0.01056	0.01124	0.01138	0.01205	0.01088	0.01132	0.01139	0.01153	0.0123
598	0.01092	0.01047	0.01051	0.01125	0.01124	0.01236	0.01073	0.01202	0.01153	0.01152	0.01174
599	0.01087	0.01038	0.0106	0.01113	0.01123	0.01253	0.01065	0.01346	0.01153	0.01146	0.01161
600	0.01103	0.01051	0.01046	0.01109	0.01111	0.01263	0.01082	0.01532	0.01191	0.0116	0.01141
601	0.01101	0.01035	0.01049	0.011	0.01157	0.01235	0.01062	0.01584	0.01194	0.01137	0.01135
602	0.01099	0.01047	0.01054	0.01096	0.01667	0.01238	0.0106	0.01522	0.01203	0.01146	0.01133
603	0.01093	0.01057	0.01053	0.01094	0.01767	0.01246	0.01052	0.01547	0.01211	0.01138	0.01138
604	0.01085	0.01044	0.01035	0.0108	0.01469	0.01244	0.0104	0.01534	0.01239	0.01133	0.01108
605	0.01079	0.01033	0.01033	0.01083	0.0111	0.01243	0.0104	0.01481	0.01227	0.01115	0.01111
606	0.01087	0.01047	0.01037	0.01095	0.01105	0.01236	0.01042	0.01457	0.0123	0.01119	0.01131
607	0.01084	0.01028	0.01029	0.01155	0.01128	0.0122	0.01042	0.01453	0.01221	0.01123	0.01118
608	0.01088	0.0104	0.01027	0.01702	0.01148	0.01209	0.01056	0.01433	0.01195	0.01122	0.01106
609	0.01075	0.01035	0.01032	0.01924	0.01162	0.01186	0.01082	0.01331	0.01172	0.01108	0.01106
610	0.01081	0.01036	0.01025	0.02027	0.01155	0.01171	0.01137	0.01265	0.0116	0.01105	0.01096
611	0.01086	0.01038	0.01038	0.01624	0.01189	0.01175	0.01254	0.01322	0.0117	0.01105	0.01099
612	0.01073	0.01047	0.01047	0.01212	0.01196	0.01168	0.01424	0.01297	0.01156	0.01105	0.01111
613	0.01068	0.01036	0.01045	0.01163	0.01212	0.01158	0.01538	0.01255	0.01146	0.01098	0.01104
614	0.0105	0.01016	0.01035	0.01141	0.01219	0.01133	0.01481	0.01236	0.01126	0.01075	0.01095
615	0.01059	0.01017	0.01043	0.01122	0.0123	0.01147	0.01458	0.01338	0.01128	0.01096	0.01116
616	0.01058	0.01022	0.01057	0.01102	0.01216	0.01135	0.01472	0.01455	0.0113	0.01089	0.01142
617	0.01057	0.01027	0.01054	0.01081	0.01201	0.01141	0.01405	0.01501	0.01105	0.01098	0.01145
618	0.01044	0.01009	0.01035	0.01055	0.01194	0.01129	0.01301	0.01391	0.01107	0.01082	0.01151
619	0.01053	0.01017	0.01044	0.01041	0.01186	0.01145	0.01229	0.01464	0.01142	0.01072	0.01183
620	0.01044	0.01019	0.01038	0.01027	0.01192	0.01137	0.01157	0.01412	0.0119	0.01066	0.01237
621	0.01043	0.01002	0.01034	0.01011	0.01187	0.01153	0.01131	0.01346	0.01259	0.01248	0.0124
622	0.01042	0.01005	0.01083	0.01002	0.01215	0.01125	0.01164	0.01448	0.01296	0.01399	0.0126
623	0.01044	0.01002	0.012	0.01	0.01256	0.01206	0.01269	0.01731	0.0132	0.01458	0.01253
624	0.01037	0.01008	0.01309	0.00999	0.0129	0.01469	0.01359	0.01769	0.01337	0.01223	0.01159
625	0.01042	0.01001	0.01319	0.00995	0.01321	0.01722	0.01371	0.01738	0.01287	0.01183	0.01123
626	0.01026	0.01	0.01221	0.00971	0.01324	0.01689	0.01524	0.01745	0.01214	0.01205	0.01098
627	0.01027	0.00997	0.01309	0.00965	0.01289	0.01907	0.01874	0.0144	0.01184	0.01186	0.01095
628	0.01036	0.01002	0.01303	0.0098	0.01264	0.01765	0.01867	0.01189	0.01187	0.01212	0.01104
629	0.01028	0.00999	0.0117	0.00974	0.01245	0.01488	0.01807	0.01102	0.01176	0.01264	0.01111
630	0.01039	0.00987	0.01074	0.00979	0.01267	0.01429	0.01705	0.01089	0.01206	0.013	0.01113
631	0.01033	0.01001	0.01038	0.00973	0.01253	0.01329	0.014	0.01109	0.01217	0.01302	0.01103
632	0.01029	0.00986	0.01029	0.00972	0.01214	0.01226	0.0115	0.01098	0.01233	0.0129	0.01091
633	0.01029	0.00997	0.01008	0.0098	0.01215	0.0117	0.01063	0.0111	0.01252	0.01248	0.01107
634	0.0101	0.00983	0.00989	0.00949	0.01148	0.0111	0.01003	0.01088	0.01252	0.01178	0.01059
635	0.01021	0.00986	0.01001	0.0101	0.01128	0.01146	0.0102	0.01099	0.01239	0.01141	0.01083
636	0.01011	0.00976	0.00982	0.01061	0.01096	0.01141	0.01009	0.01091	0.01206	0.01178	0.01091
637	0.01029	0.00988	0.00994	0.01164	0.01117	0.01161	0.01028	0.01102	0.01202	0.01168	0.01127
638	0.0101	0.00979	0.00983	0.01229	0.01101	0.01163	0.01016	0.01077	0.01249	0.01162	0.01121
639	0.01007	0.00973	0.00987	0.01198	0.01114	0.01147	0.01018	0.01066	0.01302	0.01144	0.01118
640	0.01009	0.00997	0.00974	0.01103	0.01122	0.01164	0.01015	0.01078	0.01323	0.01249	0.01121
641	0.00989	0.00969	0.00958	0.01187	0.01118	0.01149	0.01009	0.0108	0.01294	0.01527	0.01105
642	0.01017	0.00982	0.01009	0.01179	0.01115	0.0115	0.01015	0.01113	0.01279	0.01643	0.01091
643	0.01018	0.00991	0.01093	0.01173	0.01106	0.01192	0.01025	0.01146	0.01211	0.01529	0.0107
644	0.01013	0.00967	0.01148	0.0108	0.01078	0.0118	0.01003	0.01142	0.01191	0.01568	0.01033
645	0.01007	0.00985	0.01214	0.0101	0.01064	0.01203	0.01001	0.01153	0.01207	0.01372	0.01017
646	0.01002	0.00981	0.01132	0.00956	0.01059	0.01196	0.01	0.01153	0.01176	0.01122	0.01014
647	0.01015	0.01031	0.01134	0.00958	0.01064	0.01211	0.01	0.01148	0.0115	0.01059	0.01027
648	0.0101	0.01077	0.01175	0.00965	0.01068	0.01194	0.01034	0.01146	0.01152	0.01032	0.01028
649	0.01003	0.01105	0.01157	0.00931	0.01052	0.01148	0.01037	0.01155	0.01079	0.01004	0.00999
650	0.01001	0.01131	0.01101	0.00958	0.01048	0.0115	0.01061	0.01191	0.01077	0.01002	0.01013
651	0.0098	0.011	0.01035	0.00997	0.01055	0.01175	0.01037	0.01132	0.01026	0.01017	0.0101
652	0.01004	0.01063	0.00986	0.01036	0.01252	0.01159	0.01024	0.01179	0.01034	0.01019	0.01019
653	0.00983	0.01049	0.00953	0.01051	0.01586	0.01152	0.01027	0.01233	0.01019	0.01021	0.01012
654	0.00988	0.01094	0.00949	0.0102	0.01499	0.01149	0.0104	0.01296	0.01029	0.0104	0.01048
655	0.00987	0.01085	0.0095	0.01067	0.01631	0.01133	0.01031	0.01329	0.01047	0.01051	0.01118
656	0.00996	0.01071	0.00951	0.01128	0.01525	0.01109	0.01	0.01247	0.01074	0.01092	0.01231
657	0.0099	0.01035	0.00937	0.01106	0.01185	0.01103	0.0098	0.01223	0.0109	0.01113	0.01335
658	0.00984	0.01017	0.00927	0.011	0.01096	0.01074	0.00971	0.01235	0.01119	0.01129	0.01325
659	0.00972	0.00985	0.00924	0.01091	0.01129	0.01063	0.00946	0.01202	0.01115	0.01139	0.0142
660	0.00981	0.0096	0.00926	0.01104	0.01194	0.0104	0.00945	0.01162	0.0112	0.01135	0.01362
661	0.00977	0.00958	0.00933	0.011	0.01188	0.01033	0.00947	0.01186	0.01113	0.01113	0.0148
662	0.00982	0.00961	0.00952	0.01063	0.01185	0.01027	0.00954	0.01252	0.01102	0.01117	0.01466
663	0.00977	0.00943	0.0149	0.01013	0.01229	0.01012	0.00945	0.01254	0.01091	0.01117	0.01366
664	0.00979	0.00947	0.01818	0.01059	0.01196	0.01028	0.00958	0.01234	0.01123	0.01127	0.01519
665	0.01099	0.00935	0.01902	0.01041	0.01149	0.01009	0.00965	0.01199	0.01112	0.01119	0.01772
666	0.01326	0.00959	0.01317	0.0105	0.01108	0.01021	0.01004	0.01247	0.01143	0.01132	0.01598
667	0.01254	0.00932	0.00954	0.0102	0.01047	0.00975	0.00974	0.01227	0.01185	0.01087	0.01699
668	0.01346	0.00935	0.00905	0.01018	0.0104	0.00993	0.00998	0.01233	0.01443	0.01075	0.01563
669	0.01204	0.00933	0.00906	0.01003	0.01037	0.0097	0.00982	0.01151	0.01843	0.01077	0.01345
670	0.01015	0.00938	0.00915	0.01003	0.01038	0.00981	0.00993	0.01071	0.01986	0.01063	0.01263
671	0.00948	0.00928	0.00894	0.01004	0.01034	0.00957	0.00981	0.01028	0.0208	0.0103	0.01184
672	0.00971	0.00946	0.00901	0.01033	0.01039	0.00974	0.01002	0.01026	0.02217	0.01035	0.01334
673	0.00962	0.00943	0.0092	0.01032	0.0103	0.00968	0.00979	0.01021	0.01673	0.0102	0.01323
674	0.00965	0.00923	0.00904	0.01026	0.01012	0.00974	0.00983	0.00993	0.01434	0.01009	0.01227
675	0.0096	0.00942	0.00903	0.01008	0.0103	0.00972	0.00989	0.00986	0.01396	0.00997	0.01116
676	0.00957	0.00927	0.0089	0.00986	0.01052	0.00987	0.00988	0.00975	0.01346	0.00976	0.01126
677	0.0096	0.0093	0.00908	0.0099	0.01061	0.01003	0.0101	0.00987	0.0122	0.00979	0.01112
678	0.00967	0.00918	0.00901	0.00983	0.01067	0.01022	0.00996	0.0099	0.0111	0.00996	0.01074
679	0.00957	0.00925	0.00897	0.00981	0.01061	0.01018	0.0101	0.00984	0.01034	0.00981	0.01012
680	0.00951	0.0092	0.00898	0.00964	0.01076	0.01052	0.01054	0.00982	0.01028	0.00982	0.00994
681	0.00943	0.00922	0.00889	0.00959	0.01146	0.01033	0.01106	0.00971	0.01018	0.00981	0.00958
682	0.00958	0.00918	0.00913	0.00959	0.01267	0.01072	0.01125	0.00977	0.01021	0.01008	0.00978
683	0.00959	0.00926	0.00902	0.00935	0.01204	0.01042	0.01111	0.00967	0.0101	0.01013	0.00972
684	0.00968	0.00916	0.00901	0.0094	0.01269	0.01021	0.01097	0.00967	0.01022	0.01036	0.01226
685	0.00941	0.01103	0.00901	0.01082	0.01029	0.01007	0.01113	0.00931	0.01006	0.01043	0.01218
686	0.0095	0.01737	0.009	0.01072	0.01038	0.01043	0.01125	0.00937	0.01016	0.01024	0.01297
687	0.00937	0.01404	0.00903	0.00992	0.01032	0.01107	0.01096	0.00929	0.01011	0.01013	0.01214
688	0.00934	0.00915	0.00891	0.01082	0.01032	0.01133	0.01058	0.00921	0.01001	0.00999	0.00964
689	0.00944	0.00914	0.009	0.01074	0.01039	0.01138	0.01054	0.00929	0.01008	0.01266	0.00957
690	0.00936	0.00902	0.00886	0.01087	0.01035	0.01045	0.01012	0.00926	0.01	0.01579	0.00949
691	0.00931	0.00907	0.00891	0.01015	0.01032	0.01154	0.00962	0.00928	0.01005	0.0158	0.00957
692	0.00926	0.00908	0.00892	0.00944	0.01059	0.012	0.00971	0.00945	0.01011	0.01108	0.00949
693	0.00936	0.00907	0.00889	0.00939	0.01072	0.01241	0.00962	0.00974	0.01043	0.01097	0.00968
694	0.00927	0.00907	0.00892	0.00944	0.01056	0.01261	0.00974	0.00986	0.01075	0.0123	0.00971
695	0.00937	0.00899	0.00898	0.00967	0.01041	0.01209	0.00969	0.01045	0.01121	0.01326	0.01006
696	0.00927	0.00901	0.00891	0.00951	0.01021	0.01124	0.00932	0.01063	0.01159	0.01185	0.01025
697	0.00939	0.00902	0.009	0.00963	0.01044	0.01193	0.00944	0.01074	0.01201	0.01288	0.01042
698	0.00921	0.00886	0.00876	0.00949	0.01026	0.01257	0.00932	0.01054	0.01218	0.0122	0.0101
699	0.0093	0.009	0.00879	0.00951	0.01023	0.01357	0.00936	0.01037	0.01213	0.01134	0.01055
700	0.00921	0.00883	0.00872	0.00933	0.01012	0.01407	0.00912	0.01067	0.01165	0.01013	0.01046
701	0.00925	0.00886	0.00871	0.00933	0.0101	0.01455	0.00918	0.01132	0.01102	0.00979	0.01224
702	0.00931	0.00901	0.00881	0.00947	0.01022	0.0141	0.00926	0.0118	0.01121	0.00967	0.01491
703	0.0092	0.00891	0.00871	0.00935	0.01026	0.01311	0.00929	0.01195	0.01141	0.00955	0.01364
704	0.00923	0.00894	0.00886	0.00941	0.01044	0.01226	0.0092	0.0118	0.01163	0.00956	0.01485
705	0.00923	0.00889	0.00871	0.00903	0.0103	0.01263	0.00906	0.01116	0.01165	0.00943	0.0121
706	0.00919	0.00889	0.00875	0.0089	0.01045	0.01281	0.00894	0.01059	0.01538	0.00947	0.0108
707	0.00919	0.00889	0.00869	0.00887	0.01026	0.01207	0.00896	0.01086	0.01559	0.0094	0.00978
708	0.00929	0.00882	0.00878	0.00878	0.00993	0.01147	0.0091	0.01101	0.01325	0.00942	0.00969
709	0.00914	0.00884	0.00868	0.00892	0.00971	0.01073	0.00914	0.01084	0.01054	0.0095	0.01
710	0.00923	0.00881	0.00877	0.00888	0.01019	0.01072	0.00975	0.01066	0.01012	0.00948	0.0106
711	0.00896	0.00879	0.0086	0.00877	0.01045	0.0102	0.0106	0.01028	0.00962	0.00948	0.01088
712	0.00906	0.00871	0.00866	0.00872	0.01168	0.00986	0.01253	0.01001	0.00979	0.00956	0.01128
713	0.00913	0.00871	0.0086	0.00861	0.01299	0.01009	0.0154	0.00968	0.00956	0.00962	0.01059
714	0.00897	0.00867	0.00857	0.00845	0.01351	0.01169	0.01463	0.00953	0.00918	0.00948	0.01025
715	0.00903	0.00868	0.00859	0.00841	0.01327	0.01424	0.01434	0.00939	0.00934	0.00963	0.011
716	0.00907	0.00873	0.00862	0.00846	0.014	0.0141	0.01204	0.00941	0.00941	0.00979	0.01149
717	0.00901	0.00873	0.00861	0.00838	0.01401	0.01433	0.01041	0.00938	0.00947	0.00966	0.0116
718	0.00893	0.00875	0.00857	0.00835	0.01265	0.01373	0.00971	0.0092	0.00935	0.00978	0.01146
719	0.00898	0.0087	0.00858	0.00837	0.01167	0.01114	0.00922	0.00914	0.0094	0.01008	0.0106
720	0.00893	0.00866	0.00864	0.0083	0.01152	0.00966	0.00908	0.00909	0.00928	0.01036	0.01063
721	0.00904	0.00875	0.00863	0.0084	0.01157	0.00917	0.0095	0.00907	0.00934	0.0108	0.01056
722	0.00897	0.00859	0.00854	0.00841	0.01154	0.00894	0.0101	0.00891	0.00928	0.01135	0.0106
723	0.00896	0.0086	0.0085	0.0085	0.01119	0.0088	0.0108	0.00879	0.00919	0.0119	0.01149
724	0.00882	0.00859	0.00855	0.00867	0.01106	0.00879	0.01132	0.00905	0.00923	0.01191	0.01127
725	0.00883	0.00862	0.00851	0.00875	0.01081	0.00881	0.01116	0.0092	0.00931	0.01172	0.01155
726	0.00893	0.00854	0.00848	0.00859	0.0105	0.00875	0.01137	0.0095	0.0097	0.01155	0.01036
727	0.00884	0.00864	0.0084	0.0086	0.01013	0.00881	0.01122	0.00966	0.01009	0.01211	0.00916
728	0.0089	0.00858	0.00841	0.00855	0.00984	0.0087	0.01097	0.00963	0.01036	0.01188	0.00893
729	0.00883	0.00844	0.00832	0.00846	0.00987	0.00858	0.01093	0.01084	0.01049	0.01153	0.00933
730	0.00881	0.00868	0.00844	0.00883	0.01	0.00857	0.011	0.0171	0.01062	0.01101	0.01037
731	0.00892	0.00856	0.00844	0.00884	0.01001	0.00854	0.01076	0.02	0.01024	0.01033	0.0108
732	0.00882	0.00868	0.00844	0.00884	0.01042	0.00869	0.01075	0.01733	0.00993	0.01172	0.01037
733	0.00888	0.00855	0.00844	0.00886	0.01043	0.0085	0.00989	0.015	0.00995	0.01434	0.01058
734	0.00873	0.00849	0.00837	0.0088	0.01064	0.0086	0.0094	0.01419	0.01015	0.01412	0.0105
735	0.00877	0.00845	0.00848	0.00886	0.01082	0.00849	0.00952	0.0111	0.01019	0.01462	0.01049
736	0.00877	0.00851	0.00839	0.00875	0.01077	0.00845	0.00968	0.0096	0.01017	0.01395	0.00955
737	0.00891	0.00854	0.00839	0.00862	0.01045	0.00862	0.01018	0.00926	0.01022	0.01098	0.00911
738	0.00916	0.00852	0.00847	0.00868	0.01017	0.0087	0.01002	0.00914	0.01076	0.00993	0.00898
739	0.00931	0.00858	0.00851	0.00854	0.01028	0.00871	0.00958	0.00907	0.0114	0.00939	0.00868
740	0.00947	0.00843	0.0084	0.00845	0.01028	0.0086	0.01003	0.00888	0.01185	0.00912	0.00861
741	0.00989	0.00847	0.00844	0.00835	0.01059	0.0089	0.01169	0.00904	0.01151	0.00902	0.00914
742	0.00975	0.00856	0.00854	0.00843	0.01068	0.00899	0.01433	0.0089	0.01155	0.0089	0.00965
743	0.00941	0.00849	0.0087	0.0084	0.01097	0.00905	0.01426	0.00885	0.01182	0.00887	0.01023
744	0.00975	0.00846	0.00868	0.00826	0.01119	0.00909	0.01395	0.00885	0.01117	0.00882	0.01039
745	0.00972	0.00834	0.00881	0.00859	0.01129	0.00923	0.01308	0.00889	0.01052	0.00888	0.00997
746	0.00976	0.00845	0.00895	0.00875	0.01139	0.00937	0.01013	0.0089	0.01012	0.00884	0.01014
747	0.00933	0.00843	0.00889	0.00881	0.01109	0.00939	0.00894	0.00887	0.00998	0.00879	0.01026
748	0.00914	0.00857	0.00913	0.00875	0.01133	0.00957	0.00867	0.00888	0.00973	0.00889	0.00988
749	0.00881	0.00838	0.00906	0.00879	0.01218	0.00928	0.00912	0.00871	0.0095	0.00871	0.00924
750	0.00892	0.00849	0.00914	0.00894	0.01295	0.00943	0.00985	0.00886	0.00944	0.00886	0.00902
751	0.00879	0.00846	0.00907	0.00887	0.01271	0.00944	0.01016	0.00901	0.00938	0.00902	0.0089
752	0.00885	0.00843	0.009	0.00873	0.01215	0.00979	0.01066	0.00924	0.00952	0.00902	0.01096
753	0.00842	0.00828	0.00872	0.00844	0.01252	0.00967	0.01	0.00912	0.00924	0.00889	0.01404
754	0.00864	0.00844	0.00868	0.00868	0.01277	0.00994	0.01002	0.00933	0.0092	0.00894	0.01521
755	0.00857	0.00843	0.00875	0.00936	0.01259	0.01014	0.01059	0.00934	0.00913	0.00883	0.01655
756	0.0085	0.00843	0.00872	0.01025	0.01171	0.01038	0.01065	0.00942	0.00906	0.00866	0.01573
757	0.00862	0.00843	0.00877	0.01069	0.01087	0.01005	0.01018	0.00944	0.00912	0.00864	0.01207
758	0.00856	0.0086	0.00877	0.01024	0.01125	0.01002	0.01002	0.00952	0.00899	0.00874	0.01155
759	0.00851	0.00845	0.00874	0.01051	0.01105	0.01009	0.01042	0.00924	0.00886	0.00866	0.01028
760	0.00846	0.00846	0.00856	0.00984	0.01067	0.01051	0.01091	0.00916	0.00879	0.00849	0.00924
761	0.00845	0.00849	0.00861	0.00894	0.01027	0.01065	0.01164	0.00916	0.00888	0.00862	0.00884
762	0.00843	0.00827	0.00843	0.00854	0.00971	0.01048	0.01219	0.00899	0.00981	0.00838	0.00858
763	0.00831	0.0082	0.00898	0.00818	0.00928	0.01057	0.01256	0.00916	0.01165	0.00846	0.00839
764	0.00826	0.00819	0.00979	0.00811	0.00931	0.01048	0.01239	0.00893	0.01172	0.00862	0.00834
765	0.00836	0.00823	0.01063	0.00811	0.00948	0.01078	0.01217	0.00904	0.01124	0.00877	0.00839
766	0.00826	0.00814	0.00996	0.0079	0.00924	0.01079	0.01174	0.00885	0.00937	0.00867	0.00824
767	0.00836	0.00806	0.0102	0.00802	0.00905	0.01121	0.01178	0.00887	0.00916	0.00871	0.00847
768	0.00831	0.00813	0.01023	0.00802	0.00894	0.01272	0.01219	0.00877	0.00973	0.00855	0.00825
769	0.00821	0.0081	0.00961	0.00783	0.00907	0.01468	0.01183	0.00874	0.01002	0.00832	0.00831
770	0.00819	0.00811	0.00884	0.0077	0.00889	0.01596	0.01085	0.00865	0.0104	0.00822	0.00819
771	0.00806	0.00795	0.0084	0.00773	0.00888	0.01186	0.01027	0.00862	0.01076	0.00825	0.00812
772	0.00817	0.00808	0.00816	0.00768	0.00894	0.01117	0.01052	0.00857	0.01084	0.00825	0.00814
773	0.00809	0.008	0.00797	0.00752	0.00892	0.01086	0.01041	0.00848	0.01073	0.00817	0.00799
774	0.0082	0.00797	0.0079	0.00752	0.00893	0.01068	0.01062	0.00836	0.01089	0.00828	0.00806
775	0.00807	0.00788	0.00784	0.00737	0.00892	0.01068	0.00996	0.00819	0.01086	0.00807	0.00791
776	0.00806	0.00792	0.00803	0.00754	0.00899	0.01128	0.01033	0.00823	0.01054	0.00814	0.00808
777	0.00796	0.0079	0.00787	0.0075	0.00888	0.01163	0.01028	0.00798	0.00948	0.00815	0.0079
778	0.00803	0.00788	0.00787	0.00808	0.0089	0.01205	0.01044	0.00811	0.00904	0.00816	0.00795
779	0.00804	0.00796	0.00788	0.00864	0.00892	0.01143	0.00976	0.00816	0.01072	0.00824	0.00811
780	0.00792	0.00787	0.00775	0.00903	0.00886	0.01103	0.0093	0.00797	0.01284	0.00819	0.00803
781	0.00802	0.00797	0.00794	0.0093	0.00894	0.01114	0.00984	0.00811	0.01227	0.00826	0.00807
782	0.00789	0.00779	0.00779	0.00899	0.00892	0.0106	0.01007	0.00805	0.01226	0.00816	0.00798
783	0.00793	0.00783	0.00785	0.0089	0.00889	0.00967	0.01009	0.00802	0.00971	0.00812	0.00805
784	0.00787	0.00791	0.00787	0.00913	0.00887	0.0091	0.0099	0.00803	0.00861	0.00823	0.00803
785	0.00781	0.00785	0.00773	0.00892	0.0087	0.00874	0.00954	0.00797	0.00826	0.0099	0.00806
786	0.00795	0.00776	0.00789	0.00848	0.00869	0.00885	0.00918	0.00808	0.00816	0.01346	0.0084
787	0.00782	0.00784	0.00774	0.00787	0.00859	0.00903	0.00933	0.00795	0.00815	0.01344	0.00856
788	0.00778	0.00778	0.00766	0.00754	0.00858	0.00904	0.00968	0.00774	0.00803	0.01399	0.00863
789	0.00781	0.00779	0.00759	0.00745	0.00844	0.0087	0.01	0.00785	0.008	0.01128	0.00868
790	0.00768	0.00759	0.0076	0.00734	0.00842	0.00905	0.01014	0.00787	0.00801	0.00871	0.00859
791	0.00775	0.00777	0.00758	0.00723	0.00913	0.0091	0.00967	0.00796	0.008	0.00807	0.00842
792	0.0078	0.00761	0.00758	0.00703	0.01065	0.00892	0.00942	0.00801	0.00794	0.00788	0.00811
793	0.00768	0.00781	0.00761	0.00716	0.01179	0.00852	0.00958	0.00823	0.008	0.00799	0.00804
794	0.00767	0.00763	0.0077	0.00729	0.01126	0.00829	0.00931	0.00826	0.00798	0.00796	0.00798
795	0.00768	0.00752	0.00836	0.00737	0.00943	0.00806	0.01184	0.0082	0.011	0.00785	0.00775
796	0.00783	0.00766	0.00857	0.00762	0.00883	0.00848	0.0095	0.00817	0.0132	0.0079	0.00785
797	0.00768	0.00751	0.00829	0.00756	0.00882	0.00875	0.00782	0.00812	0.01295	0.00787	0.00777
798	0.00781	0.00752	0.00836	0.00765	0.00885	0.00893	0.00779	0.00808	0.01218	0.00794	0.00766
799	0.00766	0.00748	0.00855	0.00771	0.00892	0.00897	0.0078	0.00795	0.00955	0.0078	0.0078
800	0.00766	0.00753	0.00894	0.0078	0.00893	0.00917	0.00779	0.008	0.00834	0.00787	0.00766
