# Supplementary material for: Hybridization of green synthesized silver nanoparticles with poly(ethylene glycol) methacrylate and their biomedical applications
Source: PeerJ. 2022 Jan 17;10:e12540. doi: 10.7717/peerj.12540 (PMC8772450; doi:10.7717/peerj.12540)
Supplement: Supplemental Information 17 [file peerj-10-12540-s017.csv]

Time (nm)	lnAt/Ao
0	0	0
1	-0.01778	-0.02778
2	-0.03787	-0.05787
3	-0.01937	-0.020937
4	-0.06572	-0.12572
5	-0.12144	-0.12144
6	-0.10983	-0.12983
7	-0.13549	-0.13549
8	-0.21822	-0.21822
9	-0.20818	-0.23818
10	-0.229	-0.229
