# Supplementary material for: Hybridization of green synthesized silver nanoparticles with poly(ethylene glycol) methacrylate and their biomedical applications
Source: PeerJ. 2022 Jan 17;10:e12540. doi: 10.7717/peerj.12540 (PMC8772450; doi:10.7717/peerj.12540)
Supplement: Supplemental Information 18 [file peerj-10-12540-s018.csv]

Time	lnAt/Ao
0	0	0
1	-0.23777	-0.23677
2	-0.58853	-0.53853
3	-0.9646	-0.8646
4	-1.27604	-1.17604
5	-1.64821	-1.34821
6	-1.70066	-1.60066
7	-2.01335	-1.81335
8	-2.80076	-2.50076
9	-2.59357	-2.49357
10	-2.83541	-2.73541
