# Supplementary material for: Hybridization of green synthesized silver nanoparticles with poly(ethylene glycol) methacrylate and their biomedical applications
Source: PeerJ. 2022 Jan 17;10:e12540. doi: 10.7717/peerj.12540 (PMC8772450; doi:10.7717/peerj.12540)
Supplement: Supplemental Information 19 [file peerj-10-12540-s019.csv]

Wavelength	Absorbance
nm
	1hr	50min	45min	30min	20min	15min	10min	5min
200	6	6	5.9315	5.2445	4.38269	3.16608	1.49369	1.43134
201	6	6	5.82077	5.14647	4.27657	3.09183	1.4512	1.39463
202	6	6	5.7112	5.04946	4.17198	3.01859	1.4094	1.35845
203	6	6	5.60279	4.95347	4.06892	2.94636	1.3683	1.32279
204	6	6	5.49554	4.85849	3.9674	2.87513	1.32789	1.28765
205	6	6	5.38944	4.76453	3.86741	2.80492	1.28817	1.25303
206	6	6	5.28451	4.67159	3.76896	2.73571	1.24914	1.21894
207	6	6	5.18073	4.57967	3.67203	2.66751	1.21081	1.18537
208	6	6	5.0781	4.48876	3.57664	2.60032	1.17317	1.15233
209	6	6	4.97664	4.39888	3.48278	2.53414	1.13623	1.1198
210	6	6	4.87633	4.31001	3.39045	2.46897	1.09998	1.0878
211	6	6	4.77718	4.22215	3.29966	2.4048	1.06442	1.05633
212	6	6	4.67919	4.13532	3.2104	2.34165	1.02955	1.02537
213	6	6	4.58235	4.0495	3.12267	2.2795	0.99538	0.99494
214	6	6	4.48668	3.9647	3.03648	2.21836	0.9619	0.96504
215	5.1276	6	4.39216	3.88092	2.95181	2.15824	0.92911	0.93565
216	4.6349	6	4.2988	3.79815	2.86868	2.09912	0.89701	0.90679
217	3.5771	6	4.20659	3.71641	2.78709	2.041	0.86561	0.87845
218	3.2524	6	4.11555	3.63568	2.70702	1.9839	0.8349	0.85064
219	3.1003	6	4.02566	3.55597	2.62849	1.92781	0.80489	0.82335
220	2.9556	4.2473	3.93693	3.47727	2.55149	1.87272	0.77557	0.79658
221	2.8072	3.9499	3.84936	3.39959	2.47603	1.81865	0.74694	0.77033
222	2.6541	3.438	3.76294	3.32294	2.40209	1.76558	0.719	0.74461
223	2.5305	3.4221	3.67768	3.24729	2.32969	1.71352	0.69176	0.71941
224	2.4325	3.2629	3.59358	3.17267	2.25883	1.66247	0.66521	0.69474
225	2.3183	3.0569	3.51064	3.09906	2.18949	1.61243	0.63935	0.67058
226	2.2251	2.9721	3.42886	3.02647	2.12169	1.5634	0.61419	0.64695
227	2.1376	2.8113	3.34823	2.9549	2.05542	1.51538	0.58972	0.62385
228	2.0602	2.7197	3.26876	2.88435	1.99068	1.46836	0.56594	0.60126
229	1.9902	2.6144	3.19045	2.81481	1.92748	1.42236	0.54286	0.5792
230	1.9206	2.5197	3.11329	2.74629	1.86581	1.37736	0.52046	0.55767
231	1.8557	2.4259	3.0373	2.67879	1.80567	1.33337	0.49877	0.53665
232	1.8032	2.3526	2.96246	2.61231	1.74706	1.29039	0.47776	0.51616
233	1.7516	2.278	2.88878	2.54684	1.68999	1.24842	0.45745	0.49619
234	1.7016	2.2062	2.81626	2.48239	1.63445	1.20746	0.43783	0.47675
235	1.659	2.1438	2.74489	2.41896	1.58044	1.1675	0.4189	0.45783
236	1.6226	2.0808	2.67468	2.35655	1.52797	1.12856	0.40067	0.43943
237	1.5881	2.033	2.60563	2.29515	1.47702	1.09062	0.38313	0.42155
238	1.5561	1.9848	2.53774	2.23478	1.42761	1.0537	0.36628	0.4042
239	1.5288	1.9506	2.47101	2.17541	1.37974	1.01778	0.35013	0.38737
240	1.5046	1.9109	2.40543	2.11707	1.33339	0.98287	0.33467	0.37107
241	1.4824	1.8768	2.34101	2.05975	1.28858	0.94897	0.32177	0.35528
242	1.4611	1.8461	2.27775	2.00344	1.2453	0.91608	0.31006	0.34003
243	1.4418	1.8197	2.21564	1.94815	1.20356	0.88419	0.29949	0.32529
244	1.4228	1.7925	2.1547	1.89387	1.19875	0.85332	0.28983	0.31108
245	1.4068	1.7653	2.09491	1.84062	1.15665	0.82345	0.28093	0.29739
246	1.393	1.745	2.03628	1.78838	1.10592	0.7946	0.27302	0.28422
247	1.3804	1.7261	1.9788	1.73716	1.08713	0.76424	0.26593	0.27157
248	1.3688	1.7135	1.92249	1.68696	1.04825	0.73852	0.25965	0.26231
249	1.3591	1.6954	1.86733	1.63777	1.01458	0.71816	0.25414	0.254
250	1.3513	1.6846	1.81333	1.58961	0.98184	0.69825	0.24931	0.24658
251	1.342	1.6737	1.76049	1.54246	0.95716	0.67876	0.24504	0.23987
252	1.3355	1.6666	1.7088	1.49632	0.94311	0.66169	0.24125	0.23372
253	1.3294	1.657	1.65828	1.45121	0.94662	0.64448	0.23789	0.22833
254	1.3245	1.6489	1.60891	1.40711	0.9318	0.6297	0.23488	0.22355
255	1.3183	1.6462	1.56069	1.36403	0.91818	0.61807	0.23212	0.21938
256	1.3146	1.6447	1.51364	1.32197	0.90447	0.60674	0.22961	0.21577
257	1.3061	1.6373	1.46774	1.28092	0.89055	0.59599	0.22729	0.21264
258	1.2982	1.6307	1.423	1.2409	0.8772	0.58801	0.22506	0.20991
259	1.2898	1.6242	1.37942	1.20189	0.86753	0.58085	0.22286	0.20749
260	1.2804	1.6128	1.337	1.1639	0.85705	0.57348	0.22069	0.20535
261	1.2709	1.6087	1.29573	1.12692	0.8474	0.56634	0.21854	0.20343
262	1.2595	1.5955	1.2453	1.10536	0.83865	0.56024	0.21637	0.20165
263	1.2471	1.5801	1.21306	1.06023	0.82915	0.55452	0.21418	0.20001
264	1.236	1.5705	1.18346	1.01271	0.81946	0.54858	0.21195	0.19845
265	1.2221	1.5554	1.15657	0.98556	0.80914	0.54269	0.20968	0.19692
266	1.2083	1.5408	1.13195	0.94622	0.7989	0.53687	0.20734	0.19536
267	1.1936	1.5254	1.11034	0.92031	0.78878	0.53095	0.20493	0.19378
268	1.1793	1.5079	1.09165	0.90908	0.77844	0.52486	0.20244	0.19216
269	1.1634	1.4892	1.04866	0.89595	0.76774	0.51857	0.19988	0.19049
270	1.1504	1.467	1.02127	0.87564	0.75675	0.51211	0.19724	0.18875
271	1.1348	1.4474	1.00907	0.85955	0.74551	0.50537	0.19453	0.18696
272	1.1185	1.4288	0.99997	0.85981	0.73391	0.49844	0.19175	0.1851
273	1.105	1.4052	0.99444	0.83807	0.72206	0.49128	0.18889	0.18317
274	1.0886	1.3844	0.99201	0.82055	0.70992	0.48388	0.186	0.18117
275	1.0736	1.3617	0.99323	0.81559	0.69755	0.47626	0.18305	0.17908
276	1.0578	1.3389	0.97524	0.80539	0.68497	0.46842	0.18008	0.17692
277	1.0413	1.317	0.96568	0.78904	0.67217	0.46037	0.17708	0.17469
278	1.0276	1.2957	0.97508	0.80362	0.65922	0.45217	0.17408	0.17238
279	1.0121	1.2733	0.97375	0.80533	0.64614	0.44378	0.17107	0.17
280	0.9984	1.2542	0.95802	0.79357	0.63297	0.43526	0.16808	0.16762
281	0.98289	1.2318	0.9582	0.79987	0.6198	0.42653	0.16512	0.1651
282	0.96904	1.2115	0.94662	0.7925	0.60664	0.41764	0.16217	0.16275
283	0.95536	1.1922	0.93477	0.78451	0.59347	0.40888	0.15926	0.1603
284	0.94037	1.1742	0.92478	0.77496	0.58017	0.40017	0.1564	0.1578
285	0.9263	1.1527	0.91346	0.76537	0.56688	0.39158	0.1536	0.15549
286	0.91224	1.133	0.90351	0.7553	0.55386	0.38291	0.15083	0.15296
287	0.89799	1.1126	0.89218	0.74544	0.54122	0.37398	0.1482	0.15047
288	0.8851	1.0967	0.88131	0.73578	0.52882	0.36534	0.14552	0.14786
289	0.8712	1.0773	0.86926	0.72503	0.51672	0.35676	0.14318	0.14553
290	0.85827	1.0589	0.85693	0.71413	0.50447	0.34854	0.14081	0.14322
291	0.84511	1.0401	0.84451	0.70307	0.49219	0.34045	0.13851	0.14094
292	0.83216	1.0231	0.83182	0.69188	0.48084	0.33272	0.13653	0.13872
293	0.81926	1.0064	0.81886	0.68037	0.47007	0.32503	0.13439	0.1365
294	0.80557	0.98943	0.80566	0.66873	0.45979	0.31759	0.13237	0.13412
295	0.79239	0.97465	0.79215	0.65681	0.44977	0.31021	0.13029	0.132
296	0.7793	0.95983	0.77895	0.64504	0.44022	0.30308	0.1286	0.12996
297	0.76739	0.94524	0.76573	0.63327	0.43092	0.29643	0.12697	0.12798
298	0.75272	0.92901	0.75242	0.62151	0.42229	0.29009	0.12543	0.126
299	0.74027	0.91346	0.73927	0.60978	0.4142	0.28414	0.12394	0.12414
300	0.72753	0.89908	0.7259	0.59813	0.40672	0.27841	0.12247	0.12237
301	0.71332	0.88281	0.71271	0.58663	0.39965	0.27298	0.1208	0.12069
302	0.69903	0.86882	0.6998	0.5753	0.39293	0.2678	0.11941	0.11904
303	0.68568	0.85374	0.68716	0.56417	0.38652	0.26296	0.11808	0.11762
304	0.67221	0.84075	0.67481	0.55325	0.38032	0.25848	0.11677	0.11613
305	0.65887	0.82752	0.6627	0.54267	0.37446	0.25428	0.11541	0.11482
306	0.64577	0.81436	0.6509	0.5324	0.36882	0.25033	0.11411	0.11346
307	0.63235	0.80141	0.63944	0.52237	0.36349	0.24651	0.11286	0.11203
308	0.61898	0.78917	0.62826	0.51251	0.35848	0.24287	0.11165	0.11064
309	0.60714	0.77737	0.61732	0.50307	0.3537	0.23934	0.11039	0.10943
310	0.59476	0.76531	0.60711	0.49405	0.34893	0.23603	0.10934	0.10829
311	0.5837	0.75472	0.59735	0.48552	0.34424	0.2329	0.10816	0.10714
312	0.5724	0.7443	0.58797	0.47752	0.33977	0.22997	0.10713	0.10615
313	0.56157	0.73426	0.57915	0.47	0.33556	0.2273	0.10597	0.10507
314	0.55181	0.7245	0.57074	0.46291	0.33156	0.22457	0.1047	0.10392
315	0.54193	0.7155	0.56276	0.456	0.32764	0.22188	0.10345	0.10282
316	0.53245	0.70649	0.55537	0.44977	0.32407	0.21934	0.10236	0.10177
317	0.52355	0.69748	0.54853	0.44394	0.32047	0.21692	0.10135	0.10073
318	0.5146	0.68833	0.54218	0.43853	0.31695	0.21462	0.1003	0.09976
319	0.50766	0.6809	0.53621	0.43352	0.31356	0.2124	0.09942	0.09879
320	0.49939	0.67305	0.5305	0.42876	0.31032	0.2102	0.09843	0.09774
321	0.49262	0.66553	0.52531	0.42446	0.30725	0.20799	0.09733	0.0967
322	0.48556	0.65736	0.52048	0.42052	0.30431	0.20593	0.0963	0.0956
323	0.48012	0.65228	0.51636	0.41704	0.30154	0.20386	0.09531	0.09463
324	0.474	0.6444	0.51248	0.41375	0.2987	0.20193	0.09433	0.09372
325	0.46865	0.63849	0.50887	0.41068	0.29609	0.20015	0.0934	0.09272
326	0.46404	0.63106	0.50548	0.4078	0.2935	0.19841	0.09249	0.09183
327	0.46684	0.63337	0.50234	0.40509	0.2911	0.19682	0.09147	0.09091
328	0.46935	0.62527	0.49938	0.40259	0.28886	0.19522	0.09046	0.09005
329	0.46451	0.62759	0.49659	0.40019	0.28666	0.1937	0.0894	0.08905
330	0.45926	0.61795	0.49394	0.39794	0.28471	0.19208	0.08846	0.0882
331	0.45814	0.60971	0.49149	0.39581	0.28267	0.19074	0.08759	0.08737
332	0.45697	0.61075	0.48919	0.3938	0.28084	0.18945	0.08661	0.08651
333	0.45807	0.60162	0.48702	0.39191	0.27908	0.18799	0.08574	0.08571
334	0.45711	0.59787	0.48503	0.39014	0.27749	0.18681	0.08483	0.08468
335	0.45841	0.58982	0.48318	0.38849	0.27583	0.18554	0.08399	0.08378
336	0.45778	0.59061	0.48146	0.38695	0.27412	0.18425	0.08297	0.08287
337	0.46299	0.58516	0.47986	0.38548	0.2727	0.18302	0.08214	0.08202
338	0.46599	0.58212	0.47838	0.3841	0.27108	0.18215	0.08132	0.08116
339	0.47197	0.58019	0.47702	0.38283	0.2698	0.1813	0.08046	0.0803
340	0.48074	0.57446	0.47575	0.38164	0.26837	0.18048	0.07968	0.07945
341	0.48523	0.5702	0.47465	0.38056	0.26747	0.1797	0.07863	0.0786
342	0.49026	0.57158	0.47367	0.3796	0.26662	0.17897	0.07774	0.07775
343	0.49304	0.56677	0.4728	0.37873	0.26581	0.17827	0.07682	0.07691
344	0.50115	0.56725	0.47203	0.37795	0.26505	0.1776	0.07598	0.07609
345	0.51164	0.5647	0.47136	0.37724	0.26433	0.17696	0.07514	0.07526
346	0.51681	0.56291	0.47078	0.37662	0.26365	0.17636	0.0743	0.07445
347	0.52932	0.56048	0.47031	0.37607	0.263	0.17579	0.07349	0.07363
348	0.53281	0.56212	0.46993	0.3756	0.26237	0.17523	0.07267	0.07283
349	0.54065	0.55977	0.46965	0.3752	0.26179	0.17469	0.07187	0.07203
350	0.55013	0.56163	0.46944	0.37486	0.26122	0.17418	0.07108	0.07124
351	0.55701	0.55753	0.46931	0.37458	0.26068	0.17368	0.07031	0.07045
352	0.56468	0.5581	0.46925	0.37436	0.26016	0.17321	0.06954	0.06968
353	0.56909	0.55635	0.46926	0.37421	0.25965	0.17275	0.06878	0.06892
354	0.57847	0.55598	0.46934	0.37411	0.25917	0.1723	0.06803	0.06818
355	0.58751	0.55839	0.46949	0.37408	0.25869	0.17188	0.0673	0.06744
356	0.59244	0.55505	0.46972	0.3741	0.25822	0.17146	0.06657	0.06672
357	0.5968	0.55965	0.47001	0.3742	0.25776	0.17106	0.06588	0.066
358	0.60752	0.55694	0.47037	0.37433	0.2573	0.17066	0.06518	0.06531
359	0.61527	0.55914	0.47079	0.37452	0.25685	0.17028	0.06452	0.06461
360	0.62292	0.56043	0.47124	0.37476	0.25642	0.16991	0.06388	0.06393
361	0.63525	0.55953	0.47174	0.37503	0.25598	0.16955	0.06326	0.06328
362	0.63885	0.56344	0.47229	0.37535	0.25554	0.1692	0.06263	0.06263
363	0.64663	0.55825	0.47288	0.3757	0.2551	0.16885	0.06206	0.062
364	0.65626	0.56232	0.47349	0.37608	0.25466	0.16851	0.06148	0.06139
365	0.66242	0.55816	0.47412	0.37648	0.25422	0.16817	0.06094	0.06079
366	0.67175	0.56525	0.4748	0.37691	0.25379	0.16784	0.06041	0.06021
367	0.67777	0.56229	0.47549	0.37736	0.25335	0.16753	0.05992	0.05965
368	0.68638	0.56404	0.47618	0.37784	0.25291	0.16721	0.0594	0.0591
369	0.69373	0.56431	0.4769	0.37833	0.25247	0.1669	0.05903	0.05856
370	0.69957	0.56796	0.47763	0.37883	0.25204	0.16659	0.05842	0.05807
371	0.70809	0.56859	0.47837	0.37934	0.25187	0.1663	0.0579	0.05758
372	0.7201	0.56884	0.4791	0.37987	0.2518	0.16602	0.05743	0.05712
373	0.72361	0.57084	0.47984	0.38039	0.25168	0.16575	0.05674	0.05667
374	0.72879	0.5731	0.48058	0.38092	0.25137	0.16559	0.05628	0.05627
375	0.73965	0.57419	0.48132	0.38146	0.25101	0.16557	0.05582	0.05583
376	0.74614	0.57467	0.48206	0.382	0.25057	0.16541	0.05557	0.05551
377	0.7591	0.57454	0.48278	0.38253	0.25055	0.1652	0.05504	0.055
378	0.76058	0.57879	0.48349	0.38306	0.251	0.16487	0.05452	0.05457
379	0.76817	0.57759	0.48418	0.3836	0.25096	0.16466	0.05399	0.05418
380	0.77407	0.58448	0.48487	0.38413	0.25072	0.1648	0.05345	0.0536
381	0.78606	0.58663	0.48554	0.38464	0.25042	0.1648	0.05295	0.05324
382	0.80613	0.59385	0.48621	0.38515	0.25028	0.1649	0.05272	0.05287
383	0.80181	0.59099	0.48685	0.38566	0.25018	0.1648	0.05231	0.05268
384	0.78372	0.57718	0.48748	0.38616	0.25036	0.16473	0.05187	0.05223
385	0.78926	0.57905	0.48808	0.38666	0.25039	0.16446	0.05146	0.05181
386	0.79473	0.58016	0.48867	0.38714	0.25041	0.16435	0.05116	0.05137
387	0.79925	0.58125	0.48924	0.38761	0.25022	0.1642	0.05082	0.05094
388	0.80432	0.58218	0.48981	0.38808	0.25006	0.16425	0.0505	0.05054
389	0.80855	0.583	0.49091	0.38891	0.24994	0.16438	0.05017	0.05038
390	0.81304	0.58381	0.49196	0.38966	0.24986	0.16434	0.04993	0.05004
391	0.81717	0.58481	0.4931	0.39055	0.24991	0.16429	0.0495	0.0497
392	0.82153	0.58557	0.4938	0.39142	0.24992	0.16418	0.04923	0.04937
393	0.82515	0.58621	0.49483	0.39221	0.24999	0.16417	0.04881	0.04913
394	0.82928	0.58684	0.49571	0.39291	0.25004	0.16422	0.04854	0.04887
395	0.83357	0.58811	0.49676	0.3936	0.25	0.16433	0.04842	0.04861
396	0.83746	0.58866	0.4976	0.39437	0.24992	0.16445	0.04836	0.04835
397	0.84086	0.58966	0.49879	0.39531	0.25002	0.16451	0.04815	0.04816
398	0.84453	0.5903	0.4999	0.39642	0.25026	0.16456	0.04791	0.04782
399	0.84837	0.5913	0.50061	0.39715	0.2505	0.16461	0.04771	0.04761
400	0.85177	0.59182	0.5014	0.39777	0.25067	0.16475	0.04735	0.04727
401	0.85556	0.593	0.50216	0.39849	0.25078	0.16491	0.0471	0.04706
402	0.85849	0.59329	0.5031	0.39912	0.251	0.16515	0.04698	0.04699
403	0.8618	0.59416	0.50409	0.39994	0.25102	0.16538	0.04683	0.04694
404	0.86521	0.59449	0.5051	0.40092	0.2512	0.16558	0.04666	0.04679
405	0.86839	0.59548	0.50596	0.40173	0.25145	0.16571	0.04649	0.0466
406	0.87137	0.59577	0.50692	0.40242	0.25171	0.1657	0.04628	0.04645
407	0.8744	0.59667	0.50785	0.40316	0.25197	0.16584	0.04606	0.04616
408	0.87773	0.59724	0.50871	0.40391	0.2522	0.16606	0.04596	0.04597
409	0.88058	0.59795	0.50966	0.40467	0.25243	0.16625	0.04588	0.04589
410	0.8838	0.59855	0.51047	0.40545	0.25262	0.16642	0.04589	0.04578
411	0.88657	0.59931	0.51136	0.40633	0.253	0.16655	0.04579	0.04566
412	0.88928	0.59963	0.51225	0.40722	0.25332	0.16668	0.04564	0.04553
413	0.89218	0.60059	0.51312	0.408	0.25376	0.16687	0.04559	0.04536
414	0.89499	0.60089	0.5139	0.4087	0.25415	0.16717	0.04545	0.04519
415	0.89784	0.60167	0.51462	0.4094	0.25454	0.16739	0.04535	0.04512
416	0.89993	0.60194	0.51552	0.41021	0.255	0.16773	0.04519	0.04506
417	0.90268	0.60257	0.51641	0.41099	0.2553	0.16803	0.04522	0.04508
418	0.90491	0.60277	0.51746	0.41191	0.2558	0.16826	0.04508	0.04501
419	0.90743	0.6035	0.51828	0.41269	0.25622	0.16853	0.0449	0.04489
420	0.90954	0.60408	0.51901	0.41341	0.25666	0.16871	0.04477	0.04486
421	0.91238	0.60472	0.51977	0.41409	0.25701	0.16898	0.04455	0.04475
422	0.91452	0.605	0.52037	0.41483	0.25753	0.16923	0.04461	0.04467
423	0.91661	0.60521	0.52122	0.41558	0.25822	0.16968	0.04455	0.04452
424	0.9183	0.60547	0.52217	0.41639	0.25874	0.16992	0.04454	0.04455
425	0.92017	0.60599	0.52306	0.41716	0.25958	0.17018	0.04445	0.04442
426	0.92132	0.60607	0.52388	0.41792	0.26022	0.17066	0.04438	0.04427
427	0.92316	0.60638	0.52465	0.41868	0.26114	0.17095	0.04431	0.04416
428	0.92428	0.60619	0.52545	0.41936	0.26162	0.1714	0.04424	0.04398
429	0.92563	0.60637	0.52624	0.42001	0.2621	0.17194	0.04416	0.04403
430	0.92671	0.6064	0.52705	0.42076	0.26259	0.17252	0.04408	0.04397
431	0.92809	0.60656	0.52791	0.42162	0.26307	0.17281	0.04401	0.04395
432	0.92862	0.60657	0.52893	0.42248	0.26353	0.17311	0.04392	0.04387
433	0.93007	0.60654	0.52968	0.42331	0.26398	0.17341	0.04384	0.04379
434	0.9301	0.60643	0.53042	0.42407	0.26442	0.1737	0.04376	0.04372
435	0.9308	0.60633	0.53123	0.42474	0.26484	0.17397	0.0437	0.04364
436	0.93128	0.6061	0.53198	0.42536	0.26525	0.17424	0.04362	0.04357
437	0.93154	0.60618	0.53282	0.42597	0.26565	0.17449	0.04355	0.04349
438	0.93156	0.60594	0.53378	0.42691	0.26604	0.17474	0.04347	0.04343
439	0.93202	0.60569	0.5347	0.42765	0.26641	0.17499	0.04341	0.04335
440	0.93175	0.6051	0.53556	0.42843	0.26676	0.17521	0.04332	0.04327
441	0.93159	0.60484	0.53645	0.42921	0.26709	0.17544	0.04325	0.04319
442	0.93104	0.60436	0.53738	0.43002	0.26742	0.17565	0.04316	0.04312
443	0.93124	0.60418	0.53852	0.43092	0.26772	0.17585	0.04309	0.04305
444	0.93045	0.60342	0.53958	0.43175	0.26801	0.17604	0.043	0.04299
445	0.92948	0.6026	0.54061	0.43253	0.26828	0.17622	0.04293	0.0429
446	0.92874	0.60244	0.54121	0.43306	0.26853	0.17639	0.04285	0.04284
447	0.92799	0.60162	0.54179	0.43358	0.26876	0.17654	0.04278	0.04276
448	0.92734	0.60108	0.54233	0.43407	0.26898	0.17668	0.0427	0.04269
449	0.92599	0.60033	0.54284	0.43453	0.26918	0.1768	0.04262	0.0426
450	0.92461	0.59952	0.54331	0.43496	0.26935	0.17692	0.04254	0.04253
451	0.92323	0.59845	0.54374	0.43536	0.26951	0.17702	0.04247	0.04246
452	0.92187	0.59757	0.54413	0.43574	0.26965	0.17712	0.04239	0.04238
453	0.92017	0.59666	0.54449	0.43607	0.26977	0.1772	0.04232	0.0423
454	0.91841	0.59579	0.5448	0.43638	0.26986	0.17726	0.04224	0.04223
455	0.91673	0.59459	0.54507	0.43665	0.26994	0.17731	0.04216	0.04215
456	0.91495	0.59369	0.5453	0.43688	0.27	0.17735	0.04209	0.04208
457	0.91269	0.59237	0.54549	0.43709	0.27004	0.17736	0.04202	0.042
458	0.9109	0.59148	0.54563	0.43725	0.27006	0.17737	0.04195	0.04192
459	0.90868	0.59001	0.54573	0.43738	0.27006	0.17737	0.04187	0.04185
460	0.90622	0.58891	0.54579	0.43748	0.27004	0.17735	0.04179	0.04177
461	0.90382	0.58744	0.5458	0.43753	0.26999	0.17731	0.04171	0.0417
462	0.90139	0.58615	0.54576	0.43755	0.26993	0.17726	0.04163	0.04162
463	0.89854	0.58433	0.54568	0.43752	0.26984	0.1772	0.04156	0.04154
464	0.8962	0.58323	0.54555	0.43746	0.26974	0.17712	0.04148	0.04147
465	0.89314	0.58153	0.54537	0.43736	0.2696	0.17703	0.04141	0.04139
466	0.89041	0.58045	0.54514	0.43722	0.26946	0.17692	0.04133	0.04131
467	0.88762	0.57871	0.54487	0.43704	0.26929	0.1768	0.04125	0.04123
468	0.885	0.57734	0.54455	0.43682	0.2691	0.17666	0.04117	0.04115
469	0.88163	0.57545	0.54418	0.43656	0.26889	0.17651	0.04109	0.04107
470	0.87879	0.57384	0.54375	0.43626	0.26866	0.17634	0.04101	0.04099
471	0.87535	0.57205	0.54328	0.43592	0.2684	0.17616	0.04091	0.04091
472	0.87218	0.57034	0.54274	0.43552	0.26812	0.17596	0.04084	0.04083
473	0.86894	0.56841	0.54217	0.4351	0.26781	0.17576	0.04075	0.04075
474	0.8655	0.56658	0.54153	0.43462	0.26748	0.17553	0.04067	0.04067
475	0.86207	0.56472	0.54084	0.43411	0.26713	0.17528	0.04058	0.04059
476	0.85892	0.56286	0.5401	0.43355	0.26676	0.17503	0.0405	0.0405
477	0.85513	0.56057	0.5393	0.43295	0.26637	0.17475	0.04041	0.04042
478	0.85169	0.55859	0.53845	0.4323	0.26595	0.17445	0.04032	0.04032
479	0.84756	0.55629	0.53754	0.43161	0.2655	0.17414	0.04023	0.04025
480	0.84428	0.55441	0.53658	0.43087	0.26502	0.17381	0.04015	0.04016
481	0.84019	0.55213	0.53556	0.43009	0.26452	0.17346	0.04006	0.04008
482	0.83679	0.55004	0.53448	0.42925	0.26399	0.1731	0.03998	0.03999
483	0.83269	0.54761	0.53336	0.42838	0.26343	0.17272	0.0399	0.03992
484	0.82866	0.54559	0.53218	0.42746	0.26286	0.17232	0.03981	0.03983
485	0.82475	0.54327	0.53095	0.4265	0.26226	0.17191	0.03973	0.03975
486	0.82097	0.54091	0.52966	0.42549	0.26164	0.17147	0.03965	0.03966
487	0.81669	0.53836	0.52831	0.42444	0.26098	0.17102	0.03957	0.03958
488	0.81286	0.53579	0.52691	0.42334	0.26031	0.17055	0.0395	0.0395
489	0.80855	0.53337	0.52545	0.42218	0.25961	0.17007	0.03942	0.03943
490	0.80445	0.53087	0.52392	0.42098	0.25888	0.16956	0.03934	0.03934
491	0.80008	0.52825	0.52235	0.41973	0.25812	0.16904	0.03927	0.03927
492	0.79618	0.52564	0.52071	0.41843	0.25733	0.16849	0.03919	0.03918
493	0.79184	0.52296	0.51902	0.41709	0.25651	0.16793	0.03911	0.03911
494	0.78757	0.52031	0.51727	0.4157	0.25567	0.16735	0.03904	0.03903
495	0.7833	0.51755	0.51546	0.41426	0.2548	0.16675	0.03896	0.03896
496	0.77896	0.51475	0.5136	0.41277	0.2539	0.16612	0.03888	0.03888
497	0.77471	0.51224	0.51167	0.41123	0.25298	0.16549	0.0388	0.0388
498	0.77032	0.5092	0.5097	0.40963	0.25203	0.16483	0.03872	0.03872
499	0.76582	0.50631	0.50766	0.408	0.25104	0.16417	0.03864	0.03865
500	0.76118	0.50331	0.50557	0.40632	0.25003	0.16347	0.03857	0.03857
501	0.75661	0.50035	0.50343	0.40459	0.249	0.16276	0.03849	0.0385
502	0.75224	0.49721	0.50124	0.40281	0.24793	0.16204	0.03842	0.03842
503	0.74776	0.49428	0.49898	0.401	0.24684	0.16129	0.03835	0.03835
504	0.7431	0.49119	0.49667	0.39913	0.24572	0.16052	0.03828	0.03827
505	0.73855	0.48811	0.49431	0.39721	0.24458	0.15973	0.0382	0.03819
506	0.73382	0.48484	0.4919	0.39525	0.2434	0.15893	0.03812	0.03811
507	0.72943	0.48175	0.48944	0.39325	0.24219	0.15812	0.03804	0.03804
508	0.72456	0.47845	0.48693	0.3912	0.24095	0.15728	0.03796	0.03797
509	0.71987	0.47531	0.48436	0.3891	0.23969	0.15643	0.03788	0.03789
510	0.71498	0.47198	0.48174	0.38697	0.23839	0.15556	0.0378	0.03782
511	0.71033	0.46868	0.47907	0.38478	0.23707	0.15466	0.03773	0.03775
512	0.70543	0.46511	0.47636	0.38256	0.23572	0.15375	0.03765	0.03767
513	0.70071	0.46181	0.47359	0.3803	0.23434	0.15281	0.03757	0.03759
514	0.69583	0.45832	0.47079	0.37799	0.23294	0.15187	0.0375	0.03751
515	0.69095	0.45501	0.46794	0.37565	0.2315	0.15091	0.03742	0.03743
516	0.68568	0.45134	0.46505	0.37327	0.23005	0.14994	0.03734	0.03736
517	0.68098	0.44793	0.46211	0.37085	0.22857	0.14896	0.03727	0.03728
518	0.67569	0.44409	0.45913	0.36839	0.22705	0.14796	0.03719	0.03721
519	0.67094	0.4407	0.45612	0.3659	0.22552	0.14694	0.03711	0.03713
520	0.66585	0.43704	0.45307	0.36338	0.22396	0.14591	0.03703	0.03706
521	0.66086	0.43348	0.44998	0.36082	0.22238	0.14486	0.03697	0.03698
522	0.65577	0.42962	0.44686	0.35824	0.22078	0.14379	0.0369	0.03691
523	0.6508	0.42625	0.4437	0.35561	0.21915	0.14272	0.03683	0.03683
524	0.64575	0.42261	0.4405	0.35297	0.21751	0.14163	0.03676	0.03676
525	0.64065	0.41885	0.43727	0.35028	0.21585	0.14053	0.03669	0.03669
526	0.63546	0.41524	0.43401	0.34757	0.21416	0.13942	0.03661	0.03661
527	0.6305	0.4117	0.43072	0.34483	0.21246	0.1383	0.03654	0.03653
528	0.62513	0.40773	0.42741	0.34207	0.21074	0.13716	0.03647	0.03646
529	0.62014	0.40403	0.42406	0.33927	0.20899	0.13602	0.0364	0.03638
530	0.61498	0.4003	0.4207	0.33647	0.20724	0.13487	0.03633	0.03631
531	0.60977	0.39653	0.41731	0.33365	0.20546	0.1337	0.03626	0.03622
532	0.60476	0.39291	0.4139	0.3308	0.20367	0.13253	0.03618	0.03615
533	0.59943	0.38894	0.41048	0.32794	0.20188	0.13135	0.03611	0.03607
534	0.59415	0.38516	0.40704	0.32506	0.20006	0.13017	0.03603	0.036
535	0.58891	0.38137	0.40358	0.32216	0.19823	0.12898	0.03596	0.03592
536	0.58361	0.37753	0.40011	0.31925	0.1964	0.12779	0.03588	0.03585
537	0.57854	0.37393	0.39662	0.31632	0.19456	0.12658	0.03581	0.03577
538	0.57338	0.3703	0.39313	0.31339	0.19272	0.12538	0.03573	0.0357
539	0.56824	0.3664	0.38963	0.31044	0.19086	0.12417	0.03565	0.03561
540	0.56292	0.36274	0.38613	0.30749	0.189	0.12296	0.03557	0.03554
541	0.55781	0.35891	0.38262	0.30453	0.18714	0.12175	0.0355	0.03546
542	0.55252	0.35522	0.37911	0.30157	0.18528	0.12054	0.03542	0.03538
543	0.54739	0.3515	0.3756	0.2986	0.18341	0.11932	0.03534	0.0353
544	0.54216	0.34779	0.37209	0.29563	0.18154	0.1181	0.03526	0.03524
545	0.53696	0.34409	0.36858	0.29266	0.17966	0.11689	0.03519	0.03516
546	0.53163	0.34038	0.36508	0.28969	0.17779	0.11568	0.0351	0.03509
547	0.5265	0.33667	0.36158	0.28672	0.17593	0.11448	0.03503	0.03501
548	0.52137	0.33315	0.35809	0.28376	0.17407	0.11327	0.03494	0.03494
549	0.51615	0.3295	0.35461	0.2808	0.17221	0.11207	0.03486	0.03487
550	0.51108	0.32595	0.35114	0.27785	0.17037	0.11088	0.03478	0.0348
551	0.50611	0.32234	0.34768	0.27491	0.16852	0.10969	0.03471	0.03472
552	0.50091	0.31893	0.34423	0.27197	0.16669	0.1085	0.03463	0.03466
553	0.49615	0.31558	0.3408	0.26905	0.16487	0.10733	0.03457	0.03458
554	0.49125	0.31211	0.33738	0.26613	0.16306	0.10616	0.03449	0.03451
555	0.4863	0.30874	0.33398	0.26323	0.16127	0.10499	0.03441	0.03444
556	0.48137	0.3054	0.3306	0.26034	0.15949	0.10384	0.03434	0.03438
557	0.47646	0.30201	0.32724	0.25747	0.15771	0.1027	0.03427	0.03431
558	0.47149	0.29869	0.3239	0.25462	0.15595	0.10156	0.0342	0.03425
559	0.46665	0.29551	0.32059	0.25178	0.15421	0.10043	0.03414	0.03419
560	0.46189	0.29222	0.31729	0.24897	0.15248	0.09932	0.03408	0.03413
561	0.45655	0.28843	0.31403	0.24617	0.15077	0.09822	0.03401	0.03406
562	0.45198	0.28558	0.31078	0.2434	0.14907	0.09713	0.03395	0.034
563	0.44736	0.28229	0.30757	0.24064	0.14739	0.09604	0.03388	0.03394
564	0.44286	0.27962	0.30438	0.23791	0.14573	0.09497	0.03383	0.03388
565	0.43798	0.27631	0.30123	0.2352	0.14409	0.09392	0.03377	0.03382
566	0.43349	0.27343	0.2981	0.23252	0.14247	0.09287	0.03372	0.03377
567	0.42875	0.27031	0.295	0.22986	0.14087	0.09183	0.03367	0.03371
568	0.42453	0.26766	0.29194	0.22723	0.13929	0.09081	0.03362	0.03365
569	0.41993	0.26462	0.2889	0.22462	0.13772	0.08981	0.03356	0.03359
570	0.4156	0.26183	0.28591	0.22204	0.13618	0.08881	0.03351	0.03353
571	0.41114	0.25887	0.28295	0.2195	0.13466	0.08783	0.03345	0.03347
572	0.4069	0.25638	0.28002	0.21698	0.13316	0.08687	0.0334	0.03342
573	0.40233	0.25344	0.27713	0.21449	0.13168	0.08591	0.03334	0.03337
574	0.3982	0.25071	0.27427	0.21203	0.13022	0.08498	0.03329	0.03331
575	0.39391	0.24802	0.27144	0.2096	0.12877	0.08405	0.03324	0.03326
576	0.38996	0.24547	0.26865	0.20719	0.12735	0.08313	0.03318	0.0332
577	0.38545	0.24274	0.26591	0.20483	0.12595	0.08223	0.03313	0.03315
578	0.38149	0.24025	0.2632	0.20249	0.12457	0.08134	0.03308	0.03309
579	0.37715	0.23753	0.26052	0.20019	0.12322	0.08047	0.03303	0.03303
580	0.37361	0.23517	0.25789	0.19791	0.12188	0.07961	0.03297	0.03298
581	0.3694	0.23262	0.25529	0.19568	0.12057	0.07876	0.03292	0.03293
582	0.36576	0.2305	0.25273	0.19347	0.11927	0.07793	0.03287	0.03287
583	0.36162	0.22785	0.25021	0.19129	0.118	0.07712	0.03282	0.03281
584	0.35829	0.22571	0.24772	0.18915	0.11675	0.07631	0.03277	0.03276
585	0.35429	0.22323	0.24528	0.18704	0.11552	0.07552	0.03272	0.03271
586	0.35062	0.22074	0.24287	0.18496	0.11431	0.07474	0.03267	0.03265
587	0.3466	0.2187	0.2405	0.18292	0.11312	0.07398	0.03262	0.0326
588	0.34341	0.21633	0.23816	0.1809	0.11195	0.07323	0.03257	0.03254
589	0.33988	0.21419	0.23586	0.17893	0.11081	0.07249	0.03251	0.03249
590	0.33643	0.21212	0.2336	0.17698	0.10967	0.07176	0.03246	0.03243
591	0.33284	0.20992	0.23138	0.17506	0.10856	0.07105	0.03241	0.03238
592	0.32955	0.20773	0.22919	0.17318	0.10746	0.07035	0.03236	0.03233
593	0.32606	0.20565	0.22704	0.17133	0.10638	0.06966	0.03231	0.03228
594	0.32282	0.20357	0.22492	0.1695	0.10532	0.06899	0.03225	0.03222
595	0.31948	0.20175	0.22285	0.16771	0.10428	0.06833	0.03219	0.03217
596	0.31627	0.19958	0.2208	0.16595	0.10325	0.06767	0.03214	0.03211
597	0.31295	0.19765	0.21879	0.16423	0.10224	0.06703	0.03209	0.03206
598	0.3097	0.19562	0.21682	0.16252	0.10124	0.0664	0.03204	0.032
599	0.30672	0.19378	0.21488	0.16085	0.10027	0.06578	0.03199	0.03195
600	0.30359	0.19189	0.21297	0.15921	0.09931	0.06517	0.03194	0.0319
601	0.30055	0.19003	0.2111	0.15759	0.09837	0.06457	0.03189	0.03184
602	0.29748	0.18811	0.20925	0.15601	0.09745	0.06398	0.03183	0.03178
603	0.29444	0.18647	0.20745	0.15446	0.09653	0.0634	0.03177	0.03172
604	0.29145	0.18464	0.20567	0.15293	0.09563	0.06283	0.03172	0.03167
605	0.28849	0.18289	0.20392	0.15143	0.09474	0.06227	0.03165	0.03161
606	0.28573	0.18104	0.2022	0.14996	0.09387	0.06172	0.0316	0.03155
607	0.28287	0.17939	0.20052	0.14851	0.09301	0.06119	0.03153	0.0315
608	0.28008	0.17763	0.19885	0.14708	0.09216	0.06065	0.03147	0.03144
609	0.27725	0.17594	0.19722	0.14568	0.09133	0.06012	0.03141	0.03139
610	0.27453	0.1743	0.19562	0.14431	0.09051	0.0596	0.03133	0.03132
611	0.27209	0.17266	0.19405	0.14296	0.0897	0.05909	0.03127	0.03125
612	0.26939	0.1712	0.1925	0.14163	0.0889	0.05859	0.0312	0.03119
613	0.26689	0.16957	0.19098	0.14032	0.08812	0.05809	0.03113	0.03112
614	0.26431	0.16809	0.18948	0.13903	0.08735	0.0576	0.03106	0.03105
615	0.26186	0.16664	0.188	0.13777	0.08658	0.05712	0.031	0.03099
616	0.25936	0.16519	0.18656	0.13652	0.08584	0.05664	0.03093	0.03092
617	0.25681	0.1637	0.18513	0.1353	0.0851	0.05618	0.03085	0.03085
618	0.2544	0.1623	0.18373	0.1341	0.08437	0.05572	0.03078	0.03078
619	0.25206	0.16078	0.18235	0.13292	0.08367	0.05527	0.03071	0.03071
620	0.24981	0.15951	0.18099	0.13176	0.08297	0.05483	0.03064	0.03064
621	0.24738	0.15799	0.17966	0.13062	0.08228	0.0544	0.03056	0.03057
622	0.24512	0.15682	0.17835	0.12949	0.08161	0.05397	0.03049	0.0305
623	0.24286	0.15552	0.17705	0.12839	0.08095	0.05355	0.03042	0.03044
624	0.24068	0.15418	0.17577	0.1273	0.08029	0.05314	0.03035	0.03038
625	0.23848	0.15287	0.17451	0.12622	0.07965	0.05274	0.03028	0.03032
626	0.23641	0.15179	0.17328	0.12516	0.07902	0.05234	0.0302	0.03025
627	0.23441	0.15056	0.17206	0.12412	0.0784	0.05194	0.03014	0.03019
628	0.23239	0.14941	0.17087	0.1231	0.07779	0.05156	0.03007	0.03012
629	0.23015	0.14818	0.16969	0.12209	0.07718	0.05117	0.03001	0.03005
630	0.22807	0.14705	0.16853	0.12109	0.07659	0.05079	0.02995	0.02999
631	0.22593	0.14581	0.16738	0.12012	0.076	0.05043	0.0299	0.02992
632	0.22399	0.14472	0.16626	0.11915	0.07543	0.05006	0.02984	0.02986
633	0.22205	0.14366	0.16515	0.11821	0.07487	0.0497	0.02978	0.02979
634	0.22013	0.14257	0.16406	0.11727	0.07431	0.04934	0.02972	0.02973
635	0.21821	0.14143	0.16299	0.11635	0.07376	0.049	0.02966	0.02967
636	0.21636	0.1404	0.16193	0.11545	0.07322	0.04866	0.0296	0.02962
637	0.21447	0.1393	0.16089	0.11456	0.07269	0.04832	0.02955	0.02956
638	0.21267	0.13827	0.15986	0.11368	0.07217	0.04799	0.02949	0.02951
639	0.21089	0.13732	0.15886	0.11281	0.07166	0.04767	0.02944	0.02945
640	0.20904	0.13627	0.15787	0.11196	0.07116	0.04734	0.02938	0.0294
641	0.20734	0.13537	0.15689	0.11112	0.07066	0.04702	0.02933	0.02934
642	0.20554	0.1344	0.15593	0.11029	0.07017	0.04671	0.02928	0.0293
643	0.20396	0.13342	0.15498	0.10947	0.06968	0.04641	0.02923	0.02924
644	0.20227	0.13255	0.15405	0.10867	0.0692	0.04611	0.02918	0.02919
645	0.20071	0.13166	0.15314	0.10787	0.06873	0.04581	0.02913	0.02914
646	0.19902	0.1307	0.15224	0.1071	0.06826	0.04552	0.02909	0.02909
647	0.19745	0.12981	0.15135	0.10633	0.06781	0.04523	0.02904	0.02904
648	0.19585	0.12892	0.15048	0.10558	0.06736	0.04494	0.02899	0.02899
649	0.19436	0.12819	0.14963	0.10483	0.06692	0.04466	0.02894	0.02894
650	0.1928	0.12747	0.14879	0.10411	0.06648	0.04439	0.02888	0.02889
651	0.19127	0.12677	0.14796	0.10338	0.06604	0.04412	0.02884	0.02884
652	0.18958	0.12582	0.14715	0.10268	0.06561	0.04385	0.02879	0.02879
653	0.18812	0.1252	0.14636	0.10198	0.06519	0.04359	0.02874	0.02874
654	0.1868	0.12431	0.14557	0.10129	0.06478	0.04332	0.02869	0.0287
655	0.18541	0.1238	0.1448	0.10062	0.06436	0.04307	0.02864	0.02865
656	0.18391	0.12299	0.14404	0.09995	0.06396	0.04282	0.02859	0.0286
657	0.18257	0.12228	0.1433	0.09929	0.06356	0.04257	0.02855	0.02855
658	0.18121	0.12146	0.14257	0.09865	0.06316	0.04232	0.0285	0.0285
659	0.17995	0.12073	0.14185	0.09801	0.06277	0.04208	0.02845	0.02845
660	0.17861	0.1199	0.14114	0.09739	0.06239	0.04184	0.0284	0.0284
661	0.17733	0.11938	0.14044	0.09677	0.06201	0.0416	0.02836	0.02835
662	0.17599	0.11852	0.13975	0.09616	0.06163	0.04137	0.02831	0.02831
663	0.17467	0.11769	0.13908	0.09556	0.06126	0.04114	0.02827	0.02826
664	0.17337	0.11697	0.13841	0.09497	0.06089	0.04091	0.02822	0.02821
665	0.17216	0.11636	0.13776	0.09439	0.06053	0.04069	0.02817	0.02816
666	0.17104	0.11555	0.13712	0.09382	0.06018	0.04047	0.02813	0.02811
667	0.16984	0.11498	0.13649	0.09325	0.05983	0.04025	0.02808	0.02807
668	0.16864	0.11437	0.13586	0.0927	0.05948	0.04004	0.02804	0.02802
669	0.16743	0.11393	0.13525	0.09215	0.05914	0.03983	0.02799	0.02798
670	0.16619	0.11338	0.13464	0.0916	0.0588	0.03962	0.02795	0.02793
671	0.16524	0.11287	0.13405	0.09107	0.05847	0.03942	0.0279	0.02789
672	0.16405	0.11226	0.13346	0.09054	0.05814	0.03922	0.02785	0.02784
673	0.16298	0.11173	0.13288	0.09003	0.05781	0.03902	0.0278	0.02779
674	0.16175	0.1111	0.13231	0.08951	0.05749	0.03882	0.02776	0.02775
675	0.16088	0.11061	0.13175	0.08901	0.05717	0.03863	0.02772	0.0277
676	0.15981	0.11008	0.1312	0.08851	0.05684	0.03843	0.02768	0.02765
677	0.15881	0.10935	0.13066	0.08803	0.05654	0.03825	0.02764	0.02761
678	0.15754	0.10876	0.13012	0.08754	0.05622	0.03806	0.02759	0.02756
679	0.15649	0.10823	0.12959	0.08707	0.05592	0.03788	0.02755	0.02752
680	0.15532	0.10751	0.12906	0.0866	0.05561	0.0377	0.0275	0.02747
681	0.15458	0.10705	0.12855	0.08614	0.05532	0.03752	0.02745	0.02743
682	0.15325	0.10618	0.12804	0.08568	0.05502	0.03734	0.02741	0.02738
683	0.15254	0.10549	0.12753	0.08523	0.05473	0.03717	0.02736	0.02734
684	0.15157	0.10493	0.12704	0.08479	0.05444	0.037	0.02731	0.02729
685	0.15008	0.10468	0.12655	0.08435	0.05415	0.03683	0.02726	0.02725
686	0.14923	0.10407	0.12607	0.08392	0.05387	0.03666	0.02722	0.02721
687	0.14825	0.10347	0.12559	0.0835	0.05359	0.0365	0.02716	0.02716
688	0.14728	0.10299	0.12513	0.08309	0.05331	0.03633	0.02712	0.02711
689	0.14639	0.10247	0.12467	0.08268	0.05304	0.03617	0.02707	0.02707
690	0.14547	0.10204	0.12421	0.08228	0.05278	0.03601	0.02702	0.02702
691	0.14468	0.10163	0.12377	0.08188	0.05251	0.03585	0.02698	0.02697
692	0.14379	0.10103	0.12333	0.08149	0.05226	0.03569	0.02693	0.02693
693	0.14311	0.10054	0.12289	0.08111	0.052	0.03554	0.02688	0.02688
694	0.14233	0.10019	0.12246	0.08073	0.05174	0.03538	0.02683	0.02683
695	0.14149	0.09976	0.12204	0.08035	0.05149	0.03523	0.02678	0.02679
696	0.14057	0.09947	0.12162	0.07999	0.05125	0.03509	0.02673	0.02675
697	0.1397	0.09913	0.12121	0.07962	0.051	0.03494	0.02668	0.0267
698	0.13889	0.09884	0.12081	0.07926	0.05076	0.03479	0.02663	0.02666
699	0.13807	0.09846	0.12042	0.07891	0.05053	0.03465	0.02659	0.02662
700	0.13739	0.09797	0.12002	0.07856	0.0503	0.0345	0.02654	0.02657
701	0.1367	0.09737	0.11964	0.07821	0.05007	0.03436	0.0265	0.02653
702	0.13582	0.09681	0.11926	0.07787	0.04985	0.03422	0.02646	0.02648
703	0.13531	0.09627	0.11889	0.07753	0.04963	0.03409	0.02642	0.02644
704	0.13446	0.09574	0.11852	0.0772	0.04942	0.03395	0.02638	0.0264
705	0.13372	0.09499	0.11815	0.07687	0.04921	0.03382	0.02634	0.02635
706	0.13289	0.09444	0.11779	0.07654	0.04899	0.03369	0.0263	0.02632
707	0.13236	0.09409	0.11744	0.07622	0.04878	0.03356	0.02627	0.02628
708	0.13158	0.09352	0.11709	0.0759	0.04858	0.03343	0.02623	0.02624
709	0.13095	0.0929	0.11675	0.07559	0.04837	0.03331	0.0262	0.0262
710	0.13028	0.09245	0.11641	0.07528	0.04817	0.03319	0.02616	0.02617
711	0.12964	0.09197	0.11607	0.07497	0.04798	0.03307	0.02613	0.02613
712	0.12897	0.09149	0.11574	0.07467	0.04778	0.03296	0.02609	0.02609
713	0.1283	0.09106	0.11541	0.07437	0.04759	0.03284	0.02605	0.02606
714	0.12778	0.09073	0.1151	0.07408	0.04739	0.03273	0.02601	0.02603
715	0.12715	0.09047	0.11478	0.07379	0.0472	0.03262	0.02598	0.026
716	0.12644	0.09014	0.11446	0.0735	0.04701	0.03251	0.02595	0.02597
717	0.12575	0.0897	0.11416	0.07322	0.04682	0.0324	0.02592	0.02594
718	0.12537	0.08937	0.11385	0.07294	0.04663	0.03228	0.02589	0.02591
719	0.12462	0.08868	0.11355	0.07267	0.04644	0.03217	0.02585	0.02587
720	0.12419	0.08833	0.11325	0.0724	0.04626	0.03206	0.02583	0.02584
721	0.12348	0.08772	0.11296	0.07213	0.04608	0.03195	0.0258	0.02581
722	0.12313	0.08736	0.11267	0.07187	0.0459	0.03185	0.02578	0.02578
723	0.12238	0.08683	0.11239	0.07162	0.04573	0.03175	0.02575	0.02575
724	0.12189	0.08643	0.11211	0.07137	0.04556	0.03164	0.02572	0.02572
725	0.12122	0.08605	0.11182	0.07112	0.04539	0.03154	0.02569	0.02569
726	0.12057	0.08544	0.11155	0.07088	0.04521	0.03144	0.02567	0.02566
727	0.12002	0.08506	0.11127	0.07064	0.04505	0.03134	0.02564	0.02563
728	0.11965	0.08469	0.111	0.0704	0.04488	0.03123	0.02561	0.02561
729	0.11893	0.08419	0.11074	0.07016	0.04472	0.03113	0.02559	0.02558
730	0.11844	0.08387	0.11047	0.06994	0.04455	0.03103	0.02556	0.02555
731	0.11789	0.08331	0.11021	0.06971	0.04439	0.03093	0.02553	0.02553
732	0.11735	0.08287	0.10995	0.06949	0.04424	0.03083	0.0255	0.0255
733	0.11674	0.08234	0.10969	0.06927	0.04408	0.03073	0.02547	0.02547
734	0.11624	0.08194	0.10942	0.06904	0.04393	0.03064	0.02545	0.02544
735	0.11572	0.08151	0.10915	0.06883	0.04378	0.03054	0.02542	0.02541
736	0.11523	0.08111	0.10889	0.06861	0.04363	0.03044	0.0254	0.02538
737	0.11464	0.08064	0.10864	0.0684	0.04348	0.03034	0.02537	0.02535
738	0.11422	0.08032	0.10839	0.06819	0.04333	0.03025	0.02535	0.02532
739	0.11374	0.07993	0.10815	0.06799	0.04319	0.03015	0.02532	0.02529
740	0.11318	0.07947	0.10792	0.06777	0.04304	0.03005	0.02529	0.02527
741	0.11275	0.07923	0.10769	0.06756	0.0429	0.02996	0.02526	0.02524
742	0.1122	0.07881	0.10747	0.06734	0.04276	0.02987	0.02523	0.02521
743	0.11174	0.07849	0.10725	0.06713	0.04262	0.02978	0.0252	0.02519
744	0.11138	0.07809	0.10703	0.06693	0.04248	0.02969	0.02517	0.02516
745	0.1108	0.07775	0.10682	0.06672	0.04235	0.02959	0.02515	0.02513
746	0.11028	0.07739	0.10662	0.06652	0.04221	0.0295	0.02512	0.02511
747	0.1098	0.07695	0.10642	0.06633	0.04208	0.02941	0.02509	0.02509
748	0.10938	0.07659	0.10622	0.06613	0.04194	0.02931	0.02507	0.02506
749	0.109	0.07617	0.10603	0.06594	0.04181	0.02921	0.02505	0.02503
750	0.10841	0.07573	0.10584	0.06575	0.04169	0.02912	0.02502	0.025
751	0.10799	0.07534	0.10565	0.06556	0.04156	0.02902	0.02499	0.02497
752	0.10744	0.07497	0.10547	0.06538	0.04143	0.02893	0.02497	0.02495
753	0.10699	0.07453	0.10529	0.0652	0.0413	0.02883	0.02495	0.02492
754	0.10664	0.07416	0.10512	0.06503	0.04117	0.02874	0.02492	0.0249
755	0.10606	0.07396	0.10495	0.06485	0.04104	0.02865	0.02489	0.02487
756	0.10571	0.07367	0.10478	0.06468	0.04091	0.02857	0.02486	0.02485
757	0.10516	0.07313	0.10462	0.06451	0.04078	0.02849	0.02483	0.02483
758	0.10474	0.07283	0.10447	0.06435	0.04065	0.02841	0.0248	0.02481
759	0.1043	0.07244	0.10431	0.06419	0.04053	0.02833	0.02478	0.02479
760	0.10373	0.07215	0.10417	0.06403	0.0404	0.02825	0.02475	0.02477
761	0.10343	0.0719	0.10402	0.06387	0.04028	0.02817	0.02473	0.02475
762	0.10297	0.0716	0.10388	0.06372	0.04016	0.02809	0.02471	0.02473
763	0.10245	0.07111	0.10375	0.06357	0.04004	0.02802	0.02469	0.02471
764	0.10209	0.07077	0.10361	0.06342	0.03991	0.02794	0.02467	0.02469
765	0.10149	0.07038	0.10349	0.06327	0.03979	0.02787	0.02465	0.02467
766	0.10117	0.07026	0.10336	0.06313	0.03968	0.02779	0.02463	0.02465
767	0.10062	0.06978	0.10324	0.063	0.03956	0.02772	0.02461	0.02463
768	0.10023	0.06958	0.10313	0.06286	0.03944	0.02764	0.02459	0.02461
769	0.09983	0.06929	0.10302	0.06273	0.03933	0.02757	0.02457	0.02459
770	0.0995	0.06906	0.10291	0.0626	0.03921	0.0275	0.02456	0.02457
771	0.09903	0.06873	0.1028	0.06247	0.0391	0.02743	0.02454	0.02456
772	0.09845	0.06823	0.10271	0.06235	0.03899	0.02736	0.02452	0.02454
773	0.09821	0.06817	0.10261	0.06223	0.03888	0.02729	0.02451	0.02452
774	0.0979	0.06784	0.10252	0.06211	0.03876	0.02723	0.02449	0.0245
775	0.09763	0.06761	0.10243	0.06199	0.03866	0.02716	0.02447	0.02449
776	0.09718	0.06741	0.10235	0.06188	0.03855	0.0271	0.02446	0.02447
777	0.09686	0.06727	0.10227	0.06177	0.03844	0.02703	0.02444	0.02446
778	0.09638	0.06694	0.1022	0.06167	0.03833	0.02697	0.02443	0.02444
779	0.09618	0.06677	0.10213	0.06157	0.03823	0.0269	0.02441	0.02442
780	0.09569	0.06648	0.10206	0.06147	0.03813	0.02684	0.0244	0.02441
781	0.0953	0.06621	0.102	0.06137	0.03802	0.02678	0.02439	0.02439
782	0.09488	0.06599	0.10194	0.06127	0.03792	0.02672	0.02437	0.02438
783	0.09459	0.06572	0.10189	0.06118	0.03782	0.02666	0.02436	0.02437
784	0.09405	0.06549	0.10184	0.0611	0.03772	0.0266	0.02435	0.02435
785	0.09388	0.06527	0.10179	0.06101	0.03762	0.02654	0.02434	0.02434
786	0.09371	0.065	0.10175	0.06093	0.03752	0.02649	0.02432	0.02433
787	0.09326	0.06472	0.10171	0.06085	0.03743	0.02643	0.02431	0.02431
788	0.09272	0.06453	0.10168	0.06077	0.03733	0.02637	0.0243	0.0243
789	0.09255	0.06436	0.10165	0.0607	0.03724	0.02632	0.02429	0.02429
790	0.09209	0.06401	0.10162	0.06063	0.03714	0.02627	0.02428	0.02428
791	0.09177	0.06368	0.1016	0.06056	0.03705	0.02621	0.02427	0.02426
792	0.09138	0.06352	0.10159	0.0605	0.03696	0.02616	0.02426	0.02425
793	0.09108	0.06329	0.10157	0.06044	0.03687	0.02611	0.02425	0.02424
794	0.09094	0.06337	0.10156	0.06038	0.03678	0.02606	0.02424	0.02423
795	0.09048	0.06292	0.10156	0.06032	0.03669	0.02601	0.02423	0.02422
796	0.08993	0.06268	0.10156	0.06027	0.0366	0.02596	0.02423	0.02421
797	0.08967	0.06261	0.10156	0.06022	0.03652	0.02591	0.02422	0.0242
798	0.08934	0.06248	0.10157	0.06017	0.03643	0.02587	0.02421	0.02419
799	0.089	0.06221	0.10158	0.06013	0.03635	0.02582	0.0242	0.02418
800	0.08851	0.06185	0.1016	0.06009	0.03627	0.02577	0.0242	0.02417
